# Supplementary material for: ERRα fosters running endurance by driving myofiber aerobic transformation and fuel efficiency
Source: Mol Metab. 2023 Oct 5;78:101814. doi: 10.1016/j.molmet.2023.101814 (PMC10590867; doi:10.1016/j.molmet.2023.101814)
Supplement: Multimedia component 1 [file mmc1.xlsx]

## Sheet: Suppl Table 1
Supplemental Table 1: ERRα ChIP-seq in WT and ERRα3SA mouse skeletal muscle.
Total ERRa peaks identified in WT and 3SA SKM are provided as well as unique target genes identified in both WT and 3SA harbouring binding events +/- 20kb of gene TSSs.

## Sheet: ERRa ChIPseq_WT SKM
Chr	Start	End	Strand	Peak Score	Annotation	Detailed Annotation	Distance to TSS	Nearest PromoterID	Entrez ID	Nearest Unigene	Nearest Refseq	Nearest Ensembl	Gene Name	Gene Alias	Gene Description	Gene Type	CpG%	GC%
chr7	45590738	45591147	+	81	Intergenic	Intergenic	-15766	NR_038166	71661	Mm.439894	NR_038165	ENSMUSG00000109644	0610005C13Rik	AI182092	RIKEN cDNA 0610005C13 gene	ncRNA	0.017115	0.463415
chr11	51681706	51682229	+	30	Intergenic	Intergenic	6667	NM_025319	66050	Mm.35693	NM_025319	ENSMUSG00000007777	0610009B22Rik	-	RIKEN cDNA 0610009B22 gene	protein-coding	0.017208	0.503817
chr11	120348813	120349994	+	49	promoter-TSS (NM_009609)	promoter-TSS (NM_009609)	725	NR_038126	66838	Mm.375010	NR_038126	ENSMUSG00000043644	0610009L18Rik	-	RIKEN cDNA 0610009L18 gene	ncRNA	0.040644	0.605753
chr11	120352666	120353943	+	99	Intergenic	Intergenic	4626	NR_038126	66838	Mm.375010	NR_038126	ENSMUSG00000043644	0610009L18Rik	-	RIKEN cDNA 0610009L18 gene	ncRNA	0.028974	0.606416
chr16	31948018	31948872	+	49	promoter-TSS (NR_027897)	promoter-TSS (NR_027897)	76	NR_027897	106264	Mm.347369	NM_025320	ENSMUSG00000107002	0610012G03Rik	AI839730	RIKEN cDNA 0610012G03 gene	ncRNA	0.114754	0.660819
chr6	72347395	72347857	+	36	exon (NM_026696, exon 2 of 4)	exon (NM_026696, exon 2 of 4)	309	NM_026696	68364	Mm.52711	NM_026696	ENSMUSG00000058706	0610030E20Rik	1500031N04Rik|2810411C16Rik|AI461894	RIKEN cDNA 0610030E20 gene	protein-coding	0.106061	0.706263
chr8	77267611	77268026	+	30	intron (NM_030113, intron 20 of 22)	intron (NM_030113, intron 20 of 22)	-249238	NR_028125	70345	Mm.411813	NR_028125	ENSMUSG00000097882	0610038B21Rik	-	RIKEN cDNA 0610038B21 gene	ncRNA	0.012048	0.512019
chr8	77418199	77418514	+	30	intron (NM_030113, intron 7 of 22)	intron (NM_030113, intron 7 of 22)	-98700	NR_028125	70345	Mm.411813	NR_028125	ENSMUSG00000097882	0610038B21Rik	-	RIKEN cDNA 0610038B21 gene	ncRNA	0.019048	0.541139
chr8	77423109	77423536	+	42	intron (NM_030113, intron 5 of 22)	RLTR11A2|LTR|ERVK	-93734	NR_028125	70345	Mm.411813	NR_028125	ENSMUSG00000097882	0610038B21Rik	-	RIKEN cDNA 0610038B21 gene	ncRNA	0.016393	0.535047
chr11	88488264	88488642	+	30	intron (NM_054043, intron 6 of 13)	intron (NM_054043, intron 6 of 13)	-130798	NR_131025	68397	Mm.426889	NR_131025		0610039H22Rik	-	RIKEN cDNA 0610039H22 gene	ncRNA	0.007937	0.522427
chr11	88500159	88500590	+	30	intron (NM_054043, intron 6 of 13)	intron (NM_054043, intron 6 of 13)	-118877	NR_131025	68397	Mm.426889	NR_131025		0610039H22Rik	-	RIKEN cDNA 0610039H22 gene	ncRNA	0.011601	0.509259
chr11	88515702	88516363	+	33	intron (NM_054043, intron 6 of 13)	intron (NM_054043, intron 6 of 13)	-103219	NR_131025	68397	Mm.426889	NR_131025		0610039H22Rik	-	RIKEN cDNA 0610039H22 gene	ncRNA	0.009077	0.537764
chr11	88517149	88517852	+	65	intron (NM_054043, intron 6 of 13)	intron (NM_054043, intron 6 of 13)	-101751	NR_131025	68397	Mm.426889	NR_131025		0610039H22Rik	-	RIKEN cDNA 0610039H22 gene	ncRNA	0.018492	0.52983
chr11	88532825	88533180	+	36	intron (NM_054043, intron 6 of 13)	intron (NM_054043, intron 6 of 13)	-86249	NR_131025	68397	Mm.426889	NR_131025		0610039H22Rik	-	RIKEN cDNA 0610039H22 gene	ncRNA	0.014085	0.533708
chr11	88539354	88540466	+	49	intron (NM_054043, intron 6 of 13)	intron (NM_054043, intron 6 of 13)	-79341	NR_131025	68397	Mm.426889	NR_131025		0610039H22Rik	-	RIKEN cDNA 0610039H22 gene	ncRNA	0.010791	0.487871
chr11	88552851	88553789	+	42	intron (NM_054043, intron 6 of 13)	intron (NM_054043, intron 6 of 13)	-65931	NR_131025	68397	Mm.426889	NR_131025		0610039H22Rik	-	RIKEN cDNA 0610039H22 gene	ncRNA	0.012793	0.529286
chr11	88576713	88577176	+	36	intron (NM_054043, intron 6 of 13)	intron (NM_054043, intron 6 of 13)	-42307	NR_131025	68397	Mm.426889	NR_131025		0610039H22Rik	-	RIKEN cDNA 0610039H22 gene	ncRNA	0.019438	0.532328
chr11	88584126	88584433	+	45	intron (NM_054043, intron 6 of 13)	intron (NM_054043, intron 6 of 13)	-34972	NR_131025	68397	Mm.426889	NR_131025		0610039H22Rik	-	RIKEN cDNA 0610039H22 gene	ncRNA	0.009772	0.532468
chr11	88624448	88625038	+	255	intron (NM_054043, intron 5 of 13)	ID_B1|SINE|B4	5492	NR_131025	68397	Mm.426889	NR_131025		0610039H22Rik	-	RIKEN cDNA 0610039H22 gene	ncRNA	0.010169	0.502538
chr11	88626640	88627459	+	49	intron (NM_054043, intron 5 of 13)	intron (NM_054043, intron 5 of 13)	7798	NR_131025	68397	Mm.426889	NR_131025		0610039H22Rik	-	RIKEN cDNA 0610039H22 gene	ncRNA	0.010989	0.506098
chr11	88639088	88639643	+	355	intron (NM_054043, intron 5 of 13)	ID_B1|SINE|B4	20114	NR_131025	68397	Mm.426889	NR_131025		0610039H22Rik	-	RIKEN cDNA 0610039H22 gene	ncRNA	0.009009	0.480216
chr6	108692880	108693314	+	30	Intergenic	Intergenic	-32163	NR_104577	75394	Mm.395061	NR_040757	ENSMUSG00000087341	0610040F04Rik	-	RIKEN cDNA 0610040F04 gene	ncRNA	0.011521	0.508046
chr6	108667688	108668799	+	36	Intergenic	Intergenic	-7309	NR_104577	75394	Mm.395061	NR_040757	ENSMUSG00000087341	0610040F04Rik	-	RIKEN cDNA 0610040F04 gene	ncRNA	0.036904	0.580935
chr6	108606049	108606574	+	462	intron (NR_104577, intron 3 of 6)	intron (NR_104577, intron 3 of 6)	16856	NR_040757	75394	Mm.395061	NR_040757	ENSMUSG00000087341	0610040F04Rik	-	RIKEN cDNA 0610040F04 gene	ncRNA	0.022857	0.454373
chr6	108604751	108605049	+	39	intron (NR_104577, intron 3 of 6)	B4|SINE|B4	18267	NR_040757	75394	Mm.395061	NR_040757	ENSMUSG00000087341	0610040F04Rik	-	RIKEN cDNA 0610040F04 gene	ncRNA	0.010067	0.518395
chr6	108570881	108571273	+	49	Intergenic	Intergenic	52090	NR_040757	75394	Mm.395061	NR_040757	ENSMUSG00000087341	0610040F04Rik	-	RIKEN cDNA 0610040F04 gene	ncRNA	0.043367	0.64631
chr18	11219826	11220265	+	49	Intergenic	(GGGTG)n|Simple_repeat|Simple_repeat	-167478	NR_105023	68434	Mm.57626	NR_105022	ENSMUSG00000097222	1010001N08Rik	Gata6as	RIKEN cDNA 1010001N08 gene	ncRNA	0.002278	0.545455
chr10	66865093	66865513	+	36	Intergenic	Intergenic	55081	NR_138561	68488	Mm.338835	NR_138560		1110002J07Rik	-	RIKEN cDNA 1110002J07 gene	ncRNA	0.02381	0.510689
chr10	66837384	66837908	+	36	Intergenic	B4A|SINE|B4	82738	NR_138561	68488	Mm.338835	NR_138560		1110002J07Rik	-	RIKEN cDNA 1110002J07 gene	ncRNA	0.024809	0.491429
chr10	66749516	66749827	+	30	Intergenic	IMPB_01|Satellite|Satellite	170713	NR_138561	68488	Mm.338835	NR_138560		1110002J07Rik	-	RIKEN cDNA 1110002J07 gene	ncRNA	0.012862	0.532051
chr10	66641315	66641694	+	30	Intergenic	Intergenic	278880	NR_138561	68488	Mm.338835	NR_138560		1110002J07Rik	-	RIKEN cDNA 1110002J07 gene	ncRNA	0.036939	0.523684
chr7	116123059	116123453	+	30	TTS (NM_172743)	TTS (NM_172743)	29876	NM_019772	56372	Mm.24231	NM_019772	ENSMUSG00000030663	1110004F10Rik	Smacp|Smap|sid2057|sid2057p	RIKEN cDNA 1110004F10 gene	protein-coding	0.027919	0.559494
chr2	156862809	156864293	+	127	promoter-TSS (NR_015591)	promoter-TSS (NR_015591)	429	NM_026124	67388	Mm.29264	NM_026124	ENSMUSG00000027637	1110008F13Rik	AI316789	RIKEN cDNA 1110008F13 gene	protein-coding	0.083558	0.626263
chr3	5004391	5004740	+	33	Intergenic	RMER17A2|LTR|ERVK	205857	NR_045272	100503859	Mm.75172	NR_045272	ENSMUSG00000098659	1110015O18Rik	-	RIKEN cDNA 1110015O18 gene	ncRNA	0.017192	0.557143
chr6	13906261	13906555	+	41	Intergenic	RLTR20A2B_MM|LTR|ERVK	34839	NR_045995	76311	Mm.367129	NR_045995	ENSMUSG00000097616	1110019D14Rik	-	RIKEN cDNA 1110019D14 gene	ncRNA	0.02381	0.498305
chr6	14205910	14206307	+	42	Intergenic	Lx3A|LINE|L1	334539	NR_045995	76311	Mm.367129	NR_045995	ENSMUSG00000097616	1110019D14Rik	-	RIKEN cDNA 1110019D14 gene	ncRNA	0.002519	0.51005
chr11	87709834	87710607	+	30	intron (NM_172448, intron 2 of 9)	intron (NM_172448, intron 2 of 9)	10696	NR_045139	68690	Mm.342009	NR_045139		1110028F11Rik	-	RIKEN cDNA 1110028F11 gene	ncRNA	0.027167	0.51292
chr8	106588433	106588756	+	36	intron (NR_045470, intron 1 of 2)	intron (NR_045470, intron 1 of 2)	1451	NR_045470	68692	Mm.416843	NR_045470	ENSMUSG00000099139	1110028F18Rik	-	RIKEN cDNA 1110028F18 gene	ncRNA	0	0.5
chr3	68825094	68825437	+	30	Intergenic	Intergenic	-44321	NM_001167996	68725	Mm.45741	NM_001167996	ENSMUSG00000046999	1110032F04Rik	AI115547	RIKEN cDNA 1110032F04 gene	protein-coding	0.020408	0.505814
chr3	68846186	68846688	+	36	Intergenic	Intergenic	-23149	NM_001167996	68725	Mm.45741	NM_001167996	ENSMUSG00000046999	1110032F04Rik	AI115547	RIKEN cDNA 1110032F04 gene	protein-coding	0.023904	0.469185
chr2	132697574	132698085	+	51	intron (NM_028637, intron 2 of 2)	intron (NM_028637, intron 2 of 2)	7546	NM_028637	73747	Mm.284114	NM_028637	ENSMUSG00000044991	1110034G24Rik	-	RIKEN cDNA 1110034G24 gene	protein-coding	0.019569	0.529297
chr9	64053265	64053563	+	36	intron (NR_040713, intron 2 of 2)	intron (NR_040713, intron 2 of 2)	3585	NR_040713	68697	Mm.491042	NR_040713	ENSMUSG00000097036	1110036E04Rik	-	RIKEN cDNA 1110036E04 gene	ncRNA	0.020134	0.501672
chr9	64060373	64060682	+	30	Intergenic	Intergenic	10698	NR_040713	68697	Mm.491042	NR_040713	ENSMUSG00000097036	1110036E04Rik	-	RIKEN cDNA 1110036E04 gene	ncRNA	0.048544	0.606452
chr4	11477560	11478013	+	65	Intergenic	MTC|LTR|ERVL-MaLR	-8172	NM_001347055	66185	Mm.331487	NM_001081183	ENSMUSG00000040720	1110037F02Rik	4930422M05Rik|Kiaa1429|mKIAA1429	RIKEN cDNA 1110037F02 gene	protein-coding	0.00883	0.488987
chr4	11486090	11486449	+	49	intron (NM_001081183, intron 1 of 24)	CpG	311	NM_001081183	66185	Mm.331487	NM_001081183	ENSMUSG00000040720	1110037F02Rik	4930422M05Rik|Kiaa1429|mKIAA1429	RIKEN cDNA 1110037F02 gene	protein-coding	0.097493	0.669444
chr17	34951937	34952326	+	30	intron (NR_027943, intron 2 of 4)	CpG	337	NR_027943	68763	Mm.28895	NR_015536	ENSMUSG00000092203	1110038B12Rik	0610009C20Rik|0910001G04Rik	RIKEN cDNA 1110038B12 gene	ncRNA	0.056555	0.579487
chr15	76941961	76942277	+	33	Intergenic	Intergenic	-6142	NM_001347540	117171	Mm.322968	NM_054099	ENSMUSG00000063236	1110038F14Rik	-	RIKEN cDNA 1110038F14 gene	protein-coding	0.009494	0.523659
chr15	76979797	76980262	+	49	Intergenic	MLTR12|LTR|ERV1	31485	NM_054099	117171	Mm.322968	NM_054099	ENSMUSG00000063236	1110038F14Rik	-	RIKEN cDNA 1110038F14 gene	protein-coding	0.008602	0.463519
chr17	64099422	64099922	+	57	intron (NM_008000, intron 11 of 13)	intron (NM_008000, intron 11 of 13)	-49000	NR_130982	68771	Mm.443351	NR_130982		1110058D11Rik	-	RIKEN cDNA 1110058D11 gene	ncRNA	0.008	0.518962
chr17	64022313	64022751	+	36	intron (NM_008000, intron 7 of 13)	intron (NM_008000, intron 7 of 13)	28140	NR_130982	68771	Mm.443351	NR_130982		1110058D11Rik	-	RIKEN cDNA 1110058D11 gene	ncRNA	0	0.503417
chr4	124850302	124850775	+	81	promoter-TSS (NM_153566)	promoter-TSS (NM_153566)	26	NM_001347196	68920	Mm.272397	NM_001142727	ENSMUSG00000078570	1110065P20Rik	C530005M16Rik	RIKEN cDNA 1110065P20 gene	protein-coding	0.139535	0.765823
chr4	124833666	124834088	+	42	intron (NM_008636, intron 7 of 10)	intron (NM_008636, intron 7 of 10)	16687	NM_001347196	68920	Mm.272397	NM_001142727	ENSMUSG00000078570	1110065P20Rik	C530005M16Rik	RIKEN cDNA 1110065P20 gene	protein-coding	0.011848	0.510638
chr9	94040699	94041094	+	33	Intergenic	Lx|LINE|L1	497185	NM_001033145	68861	Mm.258746	NM_001033145	ENSMUSG00000045414	1190002N15Rik	GoPro49|HASF	RIKEN cDNA 1190002N15 gene	protein-coding	0.005063	0.55303
chr8	120642679	120643043	+	65	intron (NM_001308449, intron 1 of 3)	ID_B1|SINE|B4	-8479	NM_197988	68918	Mm.473736	NM_197988	ENSMUSG00000043687	1190005I06Rik	-	RIKEN cDNA 1190005I06 gene	protein-coding	0.005495	0.49863
chr8	120634383	120634986	+	108	promoter-TSS (NM_197988)	promoter-TSS (NM_197988)	-302	NM_197988	68918	Mm.473736	NM_197988	ENSMUSG00000043687	1190005I06Rik	-	RIKEN cDNA 1190005I06 gene	protein-coding	0.06136	0.635762
chr8	120632195	120633655	+	42	intron (NM_001308449, intron 1 of 3)	intron (NM_001308449, intron 1 of 3)	1457	NM_197988	68918	Mm.473736	NM_197988	ENSMUSG00000043687	1190005I06Rik	-	RIKEN cDNA 1190005I06 gene	protein-coding	0.016438	0.525667
chr8	120621921	120622285	+	36	intron (NM_001308449, intron 2 of 3)	intron (NM_001308449, intron 2 of 3)	12279	NM_197988	68918	Mm.473736	NM_197988	ENSMUSG00000043687	1190005I06Rik	-	RIKEN cDNA 1190005I06 gene	protein-coding	0.035714	0.605479
chr10	82622759	82623539	+	42	promoter-TSS (NM_001135567)	promoter-TSS (NM_001135567)	79	NM_001135567	544717	Mm.334867	NM_001135567	ENSMUSG00000063320	1190007I07Rik	-	RIKEN cDNA 1190007I07 gene	protein-coding	0.069231	0.62356
chr10	82578152	82578479	+	42	Intergenic	Lx|LINE|L1	44913	NM_001135567	544717	Mm.334867	NM_001135567	ENSMUSG00000063320	1190007I07Rik	-	RIKEN cDNA 1190007I07 gene	protein-coding	0.006116	0.539634
chr10	82574678	82575128	+	36	Intergenic	IAPLTR2a|LTR|ERVK	48325	NM_001135567	544717	Mm.334867	NM_001135567	ENSMUSG00000063320	1190007I07Rik	-	RIKEN cDNA 1190007I07 gene	protein-coding	0.062222	0.534368
chr3	88821285	88821590	+	42	TTS (NR_015498)	TTS (NR_015498)	11050	NR_015498	319830	Mm.400394	NR_015498		1500004A13Rik	5430404N14Rik|BB132176	RIKEN cDNA 1500004A13 gene	ncRNA	0.022951	0.526144
chr10	83815893	83816188	+	42	Intergenic	RMER17C-int|LTR|ERVK	93175	NM_001145198	69784	Mm.271188	NM_001145198	ENSMUSG00000087651	1500009L16Rik	2700050C19Rik|OCC-1	RIKEN cDNA 1500009L16 gene	protein-coding	0.020339	0.513514
chr5	114795311	114795622	+	30	intron (NM_026718, intron 6 of 14)	intron (NM_026718, intron 6 of 14)	18510	NR_027817	66236	Mm.268546	NR_027817	ENSMUSG00000072694	1500011B03Rik	AI415201|AV141149|AW556386	RIKEN cDNA 1500011B03 gene	ncRNA	0.025723	0.538462
chr18	61737480	61737908	+	39	intron (NM_178928, intron 14 of 18)	MIRc|SINE|MIR	11304	NR_029432	68982	Mm.441992	NR_029432	ENSMUSG00000098702	1500015A07Rik	-	RIKEN cDNA 1500015A07 gene	ncRNA	0.025701	0.501166
chr19	36666480	36666824	+	65	intron (NR_033510, intron 2 of 4)	intron (NR_033510, intron 2 of 4)	22827	NR_033510	668215	Mm.394223	NR_033510	ENSMUSG00000087579	1500017E21Rik	-	RIKEN cDNA 1500017E21 gene	ncRNA	0.014535	0.530435
chr19	36663815	36664552	+	30	intron (NR_033510, intron 2 of 4)	intron (NR_033510, intron 2 of 4)	25296	NR_033510	668215	Mm.394223	NR_033510	ENSMUSG00000087579	1500017E21Rik	-	RIKEN cDNA 1500017E21 gene	ncRNA	0.012212	0.471545
chr16	95821077	95821555	+	30	Intergenic	Intergenic	77397	NR_040485	69776	Mm.120470	NR_040484	ENSMUSG00000086899	1600002D24Rik	-	RIKEN cDNA 1600002D24 gene	ncRNA	0.014644	0.521921
chr16	95807424	95807886	+	33	Intergenic	Intergenic	91058	NR_040485	69776	Mm.120470	NR_040484	ENSMUSG00000086899	1600002D24Rik	-	RIKEN cDNA 1600002D24 gene	ncRNA	0	0.546436
chr17	24221091	24221819	+	42	promoter-TSS (NM_028056)	promoter-TSS (NM_028056)	-686	NM_028056	72016	Mm.23881	NM_028056	ENSMUSG00000024118	1600002H07Rik	-	RIKEN cDNA 1600002H07 gene	protein-coding	0.010989	0.463649
chr17	24219928	24220673	+	30	exon (NM_028056, exon 3 of 10)	exon (NM_028056, exon 3 of 10)	469	NM_028056	72016	Mm.23881	NM_028056	ENSMUSG00000024118	1600002H07Rik	-	RIKEN cDNA 1600002H07 gene	protein-coding	0.037584	0.573727
chr7	38152276	38152808	+	36	Intergenic	Intergenic	-30675	NM_001085385	72244	Mm.187554	NM_028166		1600014C10Rik	AI428873	RIKEN cDNA 1600014C10 gene	protein-coding	0.005639	0.521576
chr7	38164558	38164880	+	30	Intergenic	Intergenic	-18498	NM_001085385	72244	Mm.187554	NM_028166		1600014C10Rik	AI428873	RIKEN cDNA 1600014C10 gene	protein-coding	0	0.578947
chr7	38191147	38191536	+	36	intron (NM_001085385, intron 2 of 3)	intron (NM_001085385, intron 2 of 3)	7554	NM_028166	72244	Mm.187554	NM_028166		1600014C10Rik	AI428873	RIKEN cDNA 1600014C10 gene	protein-coding	0.020566	0.594872
chr7	38192985	38193352	+	59	intron (NM_001085385, intron 2 of 3)	L1MD3|LINE|L1	9381	NM_028166	72244	Mm.187554	NM_028166		1600014C10Rik	AI428873	RIKEN cDNA 1600014C10 gene	protein-coding	0.013624	0.5
chr17	45849424	45849769	+	36	Intergenic	Intergenic	-115752	NM_028164	72240	Mm.482897	NM_028164	ENSMUSG00000094690	1600014C23Rik	-	RIKEN cDNA 1600014C23 gene	protein-coding	0.014493	0.534682
chr17	45847494	45848901	+	278	Intergenic	Intergenic	-114353	NM_028164	72240	Mm.482897	NM_028164	ENSMUSG00000094690	1600014C23Rik	-	RIKEN cDNA 1600014C23 gene	protein-coding	0.01919	0.588068
chr17	45816784	45817459	+	42	Intergenic	(TG)n|Simple_repeat|Simple_repeat	-83277	NM_028164	72240	Mm.482897	NM_028164	ENSMUSG00000094690	1600014C23Rik	-	RIKEN cDNA 1600014C23 gene	protein-coding	0.005926	0.47929
chr17	45811604	45813415	+	127	Intergenic	Intergenic	-78665	NM_028164	72240	Mm.482897	NM_028164	ENSMUSG00000094690	1600014C23Rik	-	RIKEN cDNA 1600014C23 gene	protein-coding	0.015461	0.554636
chr17	45804529	45805198	+	30	Intergenic	Intergenic	-71019	NM_028164	72240	Mm.482897	NM_028164	ENSMUSG00000094690	1600014C23Rik	-	RIKEN cDNA 1600014C23 gene	protein-coding	0.016442	0.553731
chr17	45790422	45791161	+	33	Intergenic	Intergenic	-56947	NM_028164	72240	Mm.482897	NM_028164	ENSMUSG00000094690	1600014C23Rik	-	RIKEN cDNA 1600014C23 gene	protein-coding	0.018945	0.541892
chr17	45734612	45736077	+	90	Intergenic	Intergenic	-1500	NM_028164	72240	Mm.482897	NM_028164	ENSMUSG00000094690	1600014C23Rik	-	RIKEN cDNA 1600014C23 gene	protein-coding	0.010922	0.557981
chr17	45733528	45734249	+	73	promoter-TSS (NM_028164)	promoter-TSS (NM_028164)	-44	NM_028164	72240	Mm.482897	NM_028164	ENSMUSG00000094690	1600014C23Rik	-	RIKEN cDNA 1600014C23 gene	protein-coding	0.065187	0.646814
chr17	45716084	45716399	+	42	Intergenic	Intergenic	17603	NM_028164	72240	Mm.482897	NM_028164	ENSMUSG00000094690	1600014C23Rik	-	RIKEN cDNA 1600014C23 gene	protein-coding	0.006349	0.518987
chr16	35505945	35506378	+	30	intron (NR_040481, intron 2 of 2)	intron (NR_040481, intron 2 of 2)	3258	NR_040481	69768	Mm.396136	NR_040481	ENSMUSG00000099429	1600019K03Rik	-	RIKEN cDNA 1600019K03 gene	ncRNA	0.016166	0.502304
chr8	103426992	103427291	+	30	Intergenic	Intergenic	-79607	NR_036588	69794	Mm.396139	NR_036588	ENSMUSG00000110340	1600027J07Rik	-	RIKEN cDNA 1600027J07 gene	ncRNA	0.023411	0.513333
chr9	99473563	99474016	+	36	intron (NM_001165957, intron 8 of 9)	intron (NM_001165957, intron 8 of 9)	3368	NR_028123	69797	Mm.307159	NR_028123	ENSMUSG00000046242	1600029I14Rik	-	RIKEN cDNA 1600029I14 gene	ncRNA	0.013245	0.577093
chr5	30466330	30466782	+	30	intron (NM_029285, intron 1 of 3)	intron (NM_029285, intron 1 of 3)	479	NM_029285	75434	Mm.332291	NM_029285	ENSMUSG00000029182	1700001C02Rik	1700047H18Rik	RIKEN cDNA 1700001C02 gene	protein-coding	0.028761	0.505519
chr17	47453603	47453981	+	36	intron (NM_145489, intron 2 of 4)	intron (NM_145489, intron 2 of 4)	-16417	NM_029296	75462	Mm.46129	NM_029296	ENSMUSG00000047150	1700001C19Rik	-	RIKEN cDNA 1700001C19 gene	protein-coding	0.007937	0.567282
chr17	47443727	47444300	+	30	intron (NM_145489, intron 1 of 4)	intron (NM_145489, intron 1 of 4)	-6638	NM_029296	75462	Mm.46129	NM_029296	ENSMUSG00000047150	1700001C19Rik	-	RIKEN cDNA 1700001C19 gene	protein-coding	0.013962	0.543554
chr17	47436879	47437222	+	30	intron (NM_145489, intron 1 of 4)	intron (NM_145489, intron 1 of 4)	325	NM_029296	75462	Mm.46129	NM_029296	ENSMUSG00000047150	1700001C19Rik	-	RIKEN cDNA 1700001C19 gene	protein-coding	0.049563	0.616279
chr14	43415341	43415686	+	30	Intergenic	Intergenic	-67702	NM_027940	71826	Mm.335855	NM_027940	ENSMUSG00000095384	1700001F09Rik	Gm10377	RIKEN cDNA 1700001F09 gene	protein-coding	0.014493	0.468208
chr14	43367912	43368306	+	90	Intergenic	Intergenic	-20298	NM_027940	71826	Mm.335855	NM_027940	ENSMUSG00000095384	1700001F09Rik	Gm10377	RIKEN cDNA 1700001F09 gene	protein-coding	0.002538	0.486076
chr14	43361750	43362418	+	49	Intergenic	L1Md_A|LINE|L1	-14273	NM_027940	71826	Mm.335855	NM_027940	ENSMUSG00000095384	1700001F09Rik	Gm10377	RIKEN cDNA 1700001F09 gene	protein-coding	0.025449	0.557549
chr14	43331226	43331834	+	124	Intergenic	L1Md_F|LINE|L1	16281	NM_027940	71826	Mm.335855	NM_027940	ENSMUSG00000095384	1700001F09Rik	Gm10377	RIKEN cDNA 1700001F09 gene	protein-coding	0.019737	0.530378
chr14	43315737	43316394	+	133	Intergenic	Intergenic	31746	NM_027940	71826	Mm.335855	NM_027940	ENSMUSG00000095384	1700001F09Rik	Gm10377	RIKEN cDNA 1700001F09 gene	protein-coding	0.010654	0.513678
chr14	43308173	43308539	+	57	Intergenic	RLTR1B|LTR|ERV1	39455	NM_027940	71826	Mm.335855	NM_027940	ENSMUSG00000095384	1700001F09Rik	Gm10377	RIKEN cDNA 1700001F09 gene	protein-coding	0.032787	0.506812
chr14	43285625	43286029	+	184	Intergenic	RMER13A1|LTR|ERVK	61984	NM_027940	71826	Mm.335855	NM_027940	ENSMUSG00000095384	1700001F09Rik	Gm10377	RIKEN cDNA 1700001F09 gene	protein-coding	0.002475	0.506173
chr14	43275039	43275513	+	55	Intergenic	Intergenic	72535	NM_027940	71826	Mm.335855	NM_027940	ENSMUSG00000095384	1700001F09Rik	Gm10377	RIKEN cDNA 1700001F09 gene	protein-coding	0.014768	0.536842
chr14	43253084	43253451	+	52	Intergenic	L1_Mus4|LINE|L1	94544	NM_027940	71826	Mm.335855	NM_027940	ENSMUSG00000095384	1700001F09Rik	Gm10377	RIKEN cDNA 1700001F09 gene	protein-coding	0.002725	0.51087
chr14	43250920	43251229	+	57	Intergenic	Intergenic	96737	NM_027940	71826	Mm.335855	NM_027940	ENSMUSG00000095384	1700001F09Rik	Gm10377	RIKEN cDNA 1700001F09 gene	protein-coding	0.012945	0.558065
chr18	16960565	16960880	+	39	Intergenic	RMER13B|LTR|ERVK	-74786	NR_130158	75433	Mm.60907	NR_130158	ENSMUSG00000087170	1700001G01Rik	-	RIKEN cDNA 1700001G01 gene	ncRNA	0.003175	0.575949
chr14	66297052	66297957	+	42	promoter-TSS (NR_038077)	promoter-TSS (NR_038077)	-375	NR_038077	69303	Mm.352258	NR_038077	ENSMUSG00000085984	1700001G11Rik	-	RIKEN cDNA 1700001G11 gene	ncRNA	0.074033	0.633554
chr5	146196000	146196603	+	30	Intergenic	Intergenic	-10997	NM_001008547	69282	Mm.373573	NM_001008547	ENSMUSG00000095040	1700001J03Rik	-	RIKEN cDNA 1700001J03 gene	protein-coding	0.013267	0.465232
chr19	53280100	53280600	+	36	Intergenic	Intergenic	-25145	NR_036590	69319	Mm.57452	NR_036590		1700001K23Rik	-	RIKEN cDNA 1700001K23 gene	ncRNA	0.018	0.522954
chr2	30801282	30801822	+	42	exon (NM_198000, exon 1 of 7)	exon (NM_198000, exon 1 of 7)	185	NM_198000	73598	Mm.34166	NM_198000	ENSMUSG00000044320	1700001O22Rik	1700113K14Rik|4930549G18Rik	RIKEN cDNA 1700001O22 gene	protein-coding	0.111111	0.702403
chr2	30791551	30792409	+	36	Intergenic	Intergenic	9757	NM_198000	73598	Mm.34166	NM_198000	ENSMUSG00000044320	1700001O22Rik	1700113K14Rik|4930549G18Rik	RIKEN cDNA 1700001O22 gene	protein-coding	0.015152	0.568102
chr2	30783176	30783605	+	36	Intergenic	Intergenic	18347	NM_198000	73598	Mm.34166	NM_198000	ENSMUSG00000044320	1700001O22Rik	1700113K14Rik|4930549G18Rik	RIKEN cDNA 1700001O22 gene	protein-coding	0.013986	0.560465
chr2	30769614	30770230	+	49	Intergenic	Intergenic	31815	NM_198000	73598	Mm.34166	NM_198000	ENSMUSG00000044320	1700001O22Rik	1700113K14Rik|4930549G18Rik	RIKEN cDNA 1700001O22 gene	protein-coding	0.00974	0.531605
chr2	30766271	30766989	+	30	Intergenic	Intergenic	35107	NM_198000	73598	Mm.34166	NM_198000	ENSMUSG00000044320	1700001O22Rik	1700113K14Rik|4930549G18Rik	RIKEN cDNA 1700001O22 gene	protein-coding	0.011142	0.563282
chr11	97775572	97775993	+	30	exon (NM_028156, exon 1 of 3)	exon (NM_028156, exon 1 of 3)	136	NM_028156	72215	Mm.269049	NM_028156	ENSMUSG00000018543	1700001P01Rik	-	RIKEN cDNA 1700001P01 gene	protein-coding	0.04038	0.537915
chr2	154534855	154535334	+	73	exon (NM_001285446, exon 11 of 11)	exon (NM_001285446, exon 11 of 11)	-13810	NM_029305	75480	Mm.440434	NM_029305	ENSMUSG00000038523	1700003F12Rik	-	RIKEN cDNA 1700003F12 gene	protein-coding	0.022965	0.5875
chr2	154549376	154550003	+	57	exon (NM_029305, exon 3 of 3)	exon (NM_029305, exon 3 of 3)	785	NM_029305	75480	Mm.440434	NM_029305	ENSMUSG00000038523	1700003F12Rik	-	RIKEN cDNA 1700003F12 gene	protein-coding	0.090909	0.686306
chr3	124527938	124528247	+	30	Intergenic	Lx2A1|LINE|L1	52999	NR_015460	384775	Mm.489851	NR_015460	ENSMUSG00000039174	1700003H04Rik	4930538K10Rik|4933400D22Rik	RIKEN cDNA 1700003H04 gene	ncRNA	0.009709	0.564516
chr16	12448361	12448804	+	30	Intergenic	L1_Mur1|LINE|L1	-362808	NR_040507	75493	Mm.396146	NR_040507	ENSMUSG00000101565	1700003L19Rik	-	RIKEN cDNA 1700003L19 gene	ncRNA	0	0.547297
chr4	129934158	129934475	+	36	Intergenic	Intergenic	-26058	NR_040647	72225	Mm.102193	NR_040647		1700003M07Rik	-	RIKEN cDNA 1700003M07 gene	ncRNA	0.031546	0.58805
chr4	129949979	129950503	+	42	Intergenic	Lx4B|LINE|L1	-10133	NR_040647	72225	Mm.102193	NR_040647		1700003M07Rik	-	RIKEN cDNA 1700003M07 gene	ncRNA	0.024809	0.56381
chr8	75711912	75713280	+	49	intron (NM_001164235, intron 8 of 13)	intron (NM_001164235, intron 8 of 13)	263902	NM_001164235	71831	Mm.443238	NM_027944	ENSMUSG00000031620	1700007B14Rik	-	RIKEN cDNA 1700007B14 gene	protein-coding	0.026316	0.572681
chr8	76017146	76017448	+	30	Intergenic	RLTR17|LTR|ERVK	568603	NM_001164235	71831	Mm.443238	NM_027944	ENSMUSG00000031620	1700007B14Rik	-	RIKEN cDNA 1700007B14 gene	protein-coding	0.019868	0.521452
chr3	58133266	58133653	+	44	Intergenic	MLT1H1|LTR|ERVL-MaLR	30348	NR_040538	67850	Mm.416968	NR_040538	ENSMUSG00000100666	1700007F19Rik	-	RIKEN cDNA 1700007F19 gene	ncRNA	0.01292	0.487113
chr3	58122206	58123028	+	36	Intergenic	Intergenic	41190	NR_040538	67850	Mm.416968	NR_040538	ENSMUSG00000100666	1700007F19Rik	-	RIKEN cDNA 1700007F19 gene	ncRNA	0.023114	0.498177
chr5	98329141	98329473	+	35	promoter-TSS (NM_001024614)	promoter-TSS (NM_001024614)	3	NM_001024614	75784	Mm.443240	NM_001024614	ENSMUSG00000057816	1700007G11Rik	4930428O21Rik	RIKEN cDNA 1700007G11 gene	protein-coding	0.081325	0.627628
chr11	59752306	59752624	+	42	intron (NM_012027, intron 13 of 23)	intron (NM_012027, intron 13 of 23)	-12311	NR_045476	69320	Mm.443242	NR_045476	ENSMUSG00000086330	1700007J10Rik	4930573L17Rik	RIKEN cDNA 1700007J10 gene	ncRNA	0.012579	0.529781
chr2	28465110	28466224	+	57	intron (NM_027040, intron 1 of 2)	intron (NM_027040, intron 1 of 2)	657	NM_027040	69327	Mm.46470	NM_027040	ENSMUSG00000026831	1700007K13Rik	Rbest47	RIKEN cDNA 1700007K13 gene	protein-coding	0.020646	0.547085
chr16	33374629	33375116	+	30	Intergenic	Intergenic	5864	NR_045709	100502742	Mm.217880	NR_045709	ENSMUSG00000097318	1700007L15Rik	linc-Iqcg|linc1609	RIKEN cDNA 1700007L15 gene	ncRNA	0.008214	0.538934
chr16	33368739	33369244	+	30	Intergenic	L2c|LINE|L2	11745	NR_045709	100502742	Mm.217880	NR_045709	ENSMUSG00000097318	1700007L15Rik	linc-Iqcg|linc1609	RIKEN cDNA 1700007L15 gene	ncRNA	0.009901	0.501976
chr16	33367147	33367476	+	30	Intergenic	B1_Mus1|SINE|Alu	13425	NR_045709	100502742	Mm.217880	NR_045709	ENSMUSG00000097318	1700007L15Rik	linc-Iqcg|linc1609	RIKEN cDNA 1700007L15 gene	ncRNA	0.006079	0.463636
chr16	33344410	33344722	+	57	Intergenic	Intergenic	36170	NR_045709	100502742	Mm.217880	NR_045709	ENSMUSG00000097318	1700007L15Rik	linc-Iqcg|linc1609	RIKEN cDNA 1700007L15 gene	ncRNA	0.022436	0.520767
chr16	33332369	33333692	+	30	Intergenic	Intergenic	47706	NR_045709	100502742	Mm.217880	NR_045709	ENSMUSG00000097318	1700007L15Rik	linc-Iqcg|linc1609	RIKEN cDNA 1700007L15 gene	ncRNA	0.026455	0.501511
chr16	33319325	33319650	+	36	Intergenic	ID_B1|SINE|B4	61249	NR_045709	100502742	Mm.217880	NR_045709	ENSMUSG00000097318	1700007L15Rik	linc-Iqcg|linc1609	RIKEN cDNA 1700007L15 gene	ncRNA	0.009231	0.51227
chr1	187051291	187051596	+	42	intron (NM_028848, intron 9 of 9)	intron (NM_028848, intron 9 of 9)	-73695	NR_040554	69308	Mm.490882	NR_040554	ENSMUSG00000089730	1700007P06Rik	-	RIKEN cDNA 1700007P06 gene	ncRNA	0.022951	0.552288
chr12	50879249	50879631	+	33	Intergenic	RMER17B|LTR|ERVK	-125716	NR_126468	75494	Mm.416848	NR_126468		1700008C04Rik	-	RIKEN cDNA 1700008C04 gene	ncRNA	0.013089	0.582245
chr7	127512402	127512967	+	30	non-coding (NR_024331, exon 1 of 1)	non-coding (NR_024331, exon 1 of 1)	185	NR_024331	629159	Mm.256720	NR_024331	ENSMUSG00000101225	1700008J07Rik	AW048743	RIKEN cDNA 1700008J07 gene	ncRNA	0.134513	0.743816
chr17	49155096	49155431	+	30	Intergenic	Intergenic	-41730	NR_038143	69311	Mm.46140	NR_038141	ENSMUSG00000101012	1700008K24Rik	-	RIKEN cDNA 1700008K24 gene	ncRNA	0.023881	0.583333
chr17	49147734	49148113	+	36	Intergenic	Intergenic	-34390	NR_038143	69311	Mm.46140	NR_038141	ENSMUSG00000101012	1700008K24Rik	-	RIKEN cDNA 1700008K24 gene	ncRNA	0.01847	0.502632
chr17	49077290	49077645	+	30	intron (NM_027452, intron 2 of 2)	intron (NM_027452, intron 2 of 2)	36066	NR_038144	69311	Mm.46140	NR_038141	ENSMUSG00000101012	1700008K24Rik	-	RIKEN cDNA 1700008K24 gene	ncRNA	0.002817	0.514045
chr17	49063446	49064032	+	30	intron (NM_027452, intron 1 of 2)	intron (NM_027452, intron 1 of 2)	49794	NR_038144	69311	Mm.46140	NR_038141	ENSMUSG00000101012	1700008K24Rik	-	RIKEN cDNA 1700008K24 gene	ncRNA	0.010239	0.524702
chr17	49036894	49037563	+	36	intron (NM_027452, intron 1 of 2)	intron (NM_027452, intron 1 of 2)	76305	NR_038144	69311	Mm.46140	NR_038141	ENSMUSG00000101012	1700008K24Rik	-	RIKEN cDNA 1700008K24 gene	ncRNA	0.008969	0.523881
chr17	49035198	49035532	+	42	intron (NM_027452, intron 1 of 2)	intron (NM_027452, intron 1 of 2)	78168	NR_038144	69311	Mm.46140	NR_038141	ENSMUSG00000101012	1700008K24Rik	-	RIKEN cDNA 1700008K24 gene	ncRNA	0.008982	0.510448
chr7	44374673	44375296	+	42	promoter-TSS (NM_027049)	promoter-TSS (NM_027049)	46	NM_027049	69349	Mm.358922	NM_027049	ENSMUSG00000008028	1700008O03Rik	-	RIKEN cDNA 1700008O03 gene	protein-coding	0.016051	0.55609
chr7	44351891	44352275	+	30	exon (NM_001034115, exon 24 of 25)	exon (NM_001034115, exon 24 of 25)	22947	NM_027049	69349	Mm.358922	NM_027049	ENSMUSG00000008028	1700008O03Rik	-	RIKEN cDNA 1700008O03 gene	protein-coding	0.070312	0.685714
chr3	6823729	6824069	+	67	Intergenic	RMER13B|LTR|ERVK	-203456	NM_027048	69347	Mm.45822	NM_027048	ENSMUSG00000069118	1700008P02Rik	-	RIKEN cDNA 1700008P02 gene	protein-coding	0.026471	0.57478
chr3	6541083	6541432	+	30	Intergenic	L1Md_F2|LINE|L1	79186	NM_027048	69347	Mm.45822	NM_027048	ENSMUSG00000069118	1700008P02Rik	-	RIKEN cDNA 1700008P02 gene	protein-coding	0.014327	0.494286
chr3	6239993	6240300	+	30	Intergenic	Lx2|LINE|L1	380297	NM_027048	69347	Mm.45822	NM_027048	ENSMUSG00000069118	1700008P02Rik	-	RIKEN cDNA 1700008P02 gene	protein-coding	0.003257	0.483766
chr6	81906690	81907153	+	30	intron (NR_046040, intron 4 of 5)	L1Md_F2|LINE|L1	3879	NR_046040	74220	Mm.490521	NR_046040	ENSMUSG00000101404	1700009C05Rik	-	RIKEN cDNA 1700009C05 gene	ncRNA	0.012959	0.456897
chr4	38346208	38346689	+	36	Intergenic	L1Md_T|LINE|L1	-1103845	NM_001081095	75471	Mm.23522	NM_001081095	ENSMUSG00000028287	1700009N14Rik	AI429145	RIKEN cDNA 1700009N14 gene	protein-coding	0.010395	0.553942
chr4	38612177	38612591	+	30	Intergenic	L1Md_F|LINE|L1	-837909	NM_001081095	75471	Mm.23522	NM_001081095	ENSMUSG00000028287	1700009N14Rik	AI429145	RIKEN cDNA 1700009N14 gene	protein-coding	0.009662	0.510843
chr4	38679240	38679709	+	34	Intergenic	L1Md_A|LINE|L1	-770819	NM_001081095	75471	Mm.23522	NM_001081095	ENSMUSG00000028287	1700009N14Rik	AI429145	RIKEN cDNA 1700009N14 gene	protein-coding	0.017058	0.53617
chr3	7986476	7986850	+	45	Intergenic	Lx|LINE|L1	-31776	NR_040587	75476	Mm.491752	NR_040587	ENSMUSG00000100010	1700010I02Rik	-	RIKEN cDNA 1700010I02 gene	ncRNA	0.002674	0.536
chr17	9016716	9017020	+	57	Intergenic	Intergenic	28535	NM_001347544	66931	Mm.67591	NM_025851	ENSMUSG00000023873	1700010I14Rik	-	RIKEN cDNA 1700010I14 gene	protein-coding	0.006579	0.540984
chr10	112640433	112640849	+	36	Intergenic	L1_Mus1|LINE|L1	-86285	NR_040579	69355	Mm.84337	NR_040579	ENSMUSG00000100314	1700010J16Rik	-	RIKEN cDNA 1700010J16 gene	ncRNA	0.004808	0.551559
chr16	66553356	66553662	+	36	Intergenic	L1_Mus1|LINE|L1	-103609	NR_040512	75501	Mm.394300	NR_040512	ENSMUSG00000092599	1700010K23Rik	-	RIKEN cDNA 1700010K23 gene	ncRNA	0.019608	0.566775
chr16	66643861	66644202	+	36	Intergenic	Lx2B|LINE|L1	-13087	NR_040512	75501	Mm.394300	NR_040512	ENSMUSG00000092599	1700010K23Rik	-	RIKEN cDNA 1700010K23 gene	ncRNA	0.002933	0.473684
chr8	79178267	79178664	+	30	intron (NM_001294279, intron 9 of 14)	intron (NM_001294279, intron 9 of 14)	70118	NM_026315	67687	Mm.178707	NM_026315	ENSMUSG00000031682	1700011L22Rik	-	RIKEN cDNA 1700011L22 gene	protein-coding	0.030227	0.542714
chr6	31938881	31939245	+	36	Intergenic	Intergenic	-111225	NM_029587	76382	Mm.23510	NM_029587	ENSMUSG00000029766	1700012A03Rik	AI429084	RIKEN cDNA 1700012A03 gene	protein-coding	0.008242	0.547945
chr6	31969445	31969809	+	30	Intergenic	B4|SINE|B4	-80661	NM_029587	76382	Mm.23510	NM_029587	ENSMUSG00000029766	1700012A03Rik	AI429084	RIKEN cDNA 1700012A03 gene	protein-coding	0.008242	0.473973
chr6	31983361	31983856	+	49	Intergenic	Intergenic	-66680	NM_029587	76382	Mm.23510	NM_029587	ENSMUSG00000029766	1700012A03Rik	AI429084	RIKEN cDNA 1700012A03 gene	protein-coding	0.010101	0.538306
chr6	32021040	32021810	+	30	Intergenic	(T)n|Simple_repeat|Simple_repeat	-28863	NM_029587	76382	Mm.23510	NM_029587	ENSMUSG00000029766	1700012A03Rik	AI429084	RIKEN cDNA 1700012A03 gene	protein-coding	0.01039	0.542153
chr6	32156069	32156500	+	30	intron (NM_175750, intron 30 of 31)	intron (NM_175750, intron 30 of 31)	105996	NM_029587	76382	Mm.23510	NM_029587	ENSMUSG00000029766	1700012A03Rik	AI429084	RIKEN cDNA 1700012A03 gene	protein-coding	0.00232	0.50463
chr6	32161809	32162186	+	30	intron (NM_175750, intron 29 of 31)	intron (NM_175750, intron 29 of 31)	111709	NM_029587	76382	Mm.23510	NM_029587	ENSMUSG00000029766	1700012A03Rik	AI429084	RIKEN cDNA 1700012A03 gene	protein-coding	0.029178	0.563492
chr6	32208809	32209314	+	36	intron (NM_175750, intron 13 of 31)	intron (NM_175750, intron 13 of 31)	158773	NM_029587	76382	Mm.23510	NM_029587	ENSMUSG00000029766	1700012A03Rik	AI429084	RIKEN cDNA 1700012A03 gene	protein-coding	0.013861	0.466403
chr6	32259800	32260510	+	30	intron (NM_175750, intron 4 of 31)	intron (NM_175750, intron 4 of 31)	209867	NM_029587	76382	Mm.23510	NM_029587	ENSMUSG00000029766	1700012A03Rik	AI429084	RIKEN cDNA 1700012A03 gene	protein-coding	0.007042	0.492264
chr9	14767907	14768464	+	30	intron (NM_029306, intron 1 of 3)	B3A|SINE|B2	2845	NM_029306	69325	Mm.440453	NM_029306	ENSMUSG00000031927	1700012B09Rik	1700007P19Rik	RIKEN cDNA 1700012B09 gene	protein-coding	0.023339	0.521505
chr7	111394680	111395231	+	36	Intergenic	Intergenic	-272280	NR_015573	75479	Mm.381620	NR_015573	ENSMUSG00000110424	1700012D14Rik	-	RIKEN cDNA 1700012D14 gene	ncRNA	0.023593	0.5
chr7	111370063	111370607	+	42	Intergenic	Intergenic	-247660	NR_015573	75479	Mm.381620	NR_015573	ENSMUSG00000110424	1700012D14Rik	-	RIKEN cDNA 1700012D14 gene	ncRNA	0.005515	0.510092
chr7	111173912	111174784	+	137	Intergenic	Intergenic	-51673	NR_015573	75479	Mm.381620	NR_015573	ENSMUSG00000110424	1700012D14Rik	-	RIKEN cDNA 1700012D14 gene	ncRNA	0.010321	0.475372
chr7	111122268	111122577	+	30	non-coding (NR_015573, exon 1 of 3)	non-coding (NR_015573, exon 1 of 3)	253	NR_015573	75479	Mm.381620	NR_015573	ENSMUSG00000110424	1700012D14Rik	-	RIKEN cDNA 1700012D14 gene	ncRNA	0.074434	0.616129
chr3	153474032	153474325	+	36	intron (NM_011372, intron 2 of 4)	intron (NM_011372, intron 2 of 4)	-175529	NR_126464	75489	Mm.443252	NR_126464	ENSMUSG00000105023	1700012D16Rik	-	RIKEN cDNA 1700012D16 gene	ncRNA	0.003413	0.540816
chr3	153327484	153327860	+	42	intron (NM_011372, intron 3 of 4)	intron (NM_011372, intron 3 of 4)	-29023	NR_126464	75489	Mm.443252	NR_126464	ENSMUSG00000105023	1700012D16Rik	-	RIKEN cDNA 1700012D16 gene	ncRNA	0.007979	0.533156
chr3	153239083	153239497	+	65	intron (NM_011372, intron 3 of 4)	intron (NM_011372, intron 3 of 4)	59359	NR_126464	75489	Mm.443252	NR_126464	ENSMUSG00000105023	1700012D16Rik	-	RIKEN cDNA 1700012D16 gene	ncRNA	0.004831	0.501205
chr11	113005166	113005583	+	36	Intergenic	L3b|LINE|CR1	-180246	NR_130164	76393	Mm.86795	NR_130164		1700012H19Rik	-	RIKEN cDNA 1700012H19 gene	ncRNA	0.019185	0.485646
chr11	112912697	112913173	+	30	Intergenic	Intergenic	-87807	NR_130164	76393	Mm.86795	NR_130164		1700012H19Rik	-	RIKEN cDNA 1700012H19 gene	ncRNA	0.008403	0.507338
chr15	67688060	67688486	+	42	Intergenic	RMER1B|Other|Other	461504	NR_045140	69334	Mm.63770	NR_045140	ENSMUSG00000102069	1700012I11Rik	-	RIKEN cDNA 1700012I11 gene	ncRNA	0.002347	0.545667
chr4	137451008	137451318	+	33	Intergenic	Intergenic	-2133	NM_027063	69380	Mm.272519	NM_027063	ENSMUSG00000041399	1700013G24Rik	AI507018	RIKEN cDNA 1700013G24 gene	protein-coding	0.016129	0.517685
chr1	170327441	170327746	+	30	exon (NM_001109985, exon 8 of 10)	exon (NM_001109985, exon 8 of 10)	18732	NM_001039593	76925	Mm.33631	NM_001039593	ENSMUSG00000042800	1700015E13Rik	-	RIKEN cDNA 1700015E13 gene	protein-coding	0.02623	0.620915
chr1	170392881	170393265	+	45	intron (NM_027528, intron 2 of 7)	intron (NM_027528, intron 2 of 7)	84212	NM_001039593	76925	Mm.33631	NM_001039593	ENSMUSG00000042800	1700015E13Rik	-	RIKEN cDNA 1700015E13 gene	protein-coding	0.026042	0.54026
chr7	52341524	52341844	+	30	Intergenic	RMER13B|LTR|ERVK	-325968	NM_001195601	100503036	Mm.279725	NM_001195601	ENSMUSG00000094445	1700015G11Rik	Ccdc179	RIKEN cDNA 1700015G11 gene	protein-coding	0.003125	0.582555
chr7	52278199	52278741	+	42	Intergenic	Intergenic	-262754	NM_001195601	100503036	Mm.279725	NM_001195601	ENSMUSG00000094445	1700015G11Rik	Ccdc179	RIKEN cDNA 1700015G11 gene	protein-coding	0.009225	0.524862
chr8	11679429	11679801	+	42	promoter-TSS (NM_024271)	promoter-TSS (NM_024271)	-865	NM_024271	76413	Mm.440041	NM_024271	ENSMUSG00000031509	1700016D06Rik	-	RIKEN cDNA 1700016D06 gene	protein-coding	0.010753	0.474531
chr8	11665461	11665783	+	30	intron (NM_024271, intron 1 of 5)	intron (NM_024271, intron 1 of 5)	13128	NM_024271	76413	Mm.440041	NM_024271	ENSMUSG00000031509	1700016D06Rik	-	RIKEN cDNA 1700016D06 gene	protein-coding	0.012422	0.544892
chr13	5857599	5858007	+	42	intron (NR_045891, intron 1 of 2)	intron (NR_045891, intron 1 of 2)	289	NR_045891	71867	Mm.179181	NR_045891	ENSMUSG00000100625	1700016G22Rik	-	RIKEN cDNA 1700016G22 gene	ncRNA	0.029412	0.508557
chr13	5349163	5349486	+	42	Intergenic	L1_Mus3|LINE|L1	508768	NR_045891	71867	Mm.179181	NR_045891	ENSMUSG00000100625	1700016G22Rik	-	RIKEN cDNA 1700016G22 gene	ncRNA	0.009288	0.540123
chr5	103644082	103644622	+	38	Intergenic	MTC|LTR|ERVL-MaLR	11372	NM_028824	74218	Mm.159141	NM_028824	ENSMUSG00000029320	1700016H13Rik	-	RIKEN cDNA 1700016H13 gene	protein-coding	0.001852	0.50647
chr11	75965139	75965464	+	30	Intergenic	Intergenic	-34611	NM_198637	74230	Mm.271247	NM_198637	ENSMUSG00000053783	1700016K19Rik	Liat1	RIKEN cDNA 1700016K19 gene	protein-coding	0.015385	0.530675
chr11	75966904	75967301	+	65	Intergenic	CpG	-32810	NM_198637	74230	Mm.271247	NM_198637	ENSMUSG00000053783	1700016K19Rik	Liat1	RIKEN cDNA 1700016K19 gene	protein-coding	0.070529	0.68593
chr11	75979993	75980314	+	36	Intergenic	Intergenic	-19759	NM_198637	74230	Mm.271247	NM_198637	ENSMUSG00000053783	1700016K19Rik	Liat1	RIKEN cDNA 1700016K19 gene	protein-coding	0.003115	0.468944
chr9	57279487	57279809	+	30	Intergenic	Intergenic	-17049	NM_028820	74211	Mm.428905	NM_028820	ENSMUSG00000032300	1700017B05Rik	AA682102|D9Ertd278e	RIKEN cDNA 1700017B05 gene	protein-coding	0.009317	0.544892
chr9	57270643	57270979	+	30	Intergenic	Intergenic	-8212	NM_028820	74211	Mm.428905	NM_028820	ENSMUSG00000032300	1700017B05Rik	AA682102|D9Ertd278e	RIKEN cDNA 1700017B05 gene	protein-coding	0.014881	0.575668
chr9	57262167	57263006	+	49	promoter-TSS (NM_028820)	promoter-TSS (NM_028820)	13	NM_028820	74211	Mm.428905	NM_028820	ENSMUSG00000032300	1700017B05Rik	AA682102|D9Ertd278e	RIKEN cDNA 1700017B05 gene	protein-coding	0.081049	0.654762
chr9	57256721	57257117	+	42	exon (NM_028820, exon 2 of 3)	exon (NM_028820, exon 2 of 3)	5680	NM_028820	74211	Mm.428905	NM_028820	ENSMUSG00000032300	1700017B05Rik	AA682102|D9Ertd278e	RIKEN cDNA 1700017B05 gene	protein-coding	0.022727	0.644836
chr9	57254167	57254540	+	36	intron (NM_028820, intron 2 of 2)	intron (NM_028820, intron 2 of 2)	8246	NM_028820	74211	Mm.428905	NM_028820	ENSMUSG00000032300	1700017B05Rik	AA682102|D9Ertd278e	RIKEN cDNA 1700017B05 gene	protein-coding	0.016086	0.55615
chr3	39910921	39911226	+	56	Intergenic	RLTR9F|LTR|ERVK	611839	NR_040445	100040882	Mm.272869	NR_040445	ENSMUSG00000037884	1700017G19Rik	-	RIKEN cDNA 1700017G19 gene	ncRNA	0.029508	0.542484
chr3	39883900	39884195	+	42	Intergenic	RLTRETN_Mm|LTR|ERVK	638865	NR_040445	100040882	Mm.272869	NR_040445	ENSMUSG00000037884	1700017G19Rik	-	RIKEN cDNA 1700017G19 gene	ncRNA	0.016949	0.550676
chr2	168994207	168994560	+	42	Intergenic	MTC|LTR|ERVL-MaLR	16114	NR_040326	75508	Mm.271256	NR_040326	ENSMUSG00000086348	1700017J07Rik	-	RIKEN cDNA 1700017J07 gene	ncRNA	0.014164	0.511299
chr2	169029045	169029672	+	30	Intergenic	Intergenic	51089	NR_040326	75508	Mm.271256	NR_040326	ENSMUSG00000086348	1700017J07Rik	-	RIKEN cDNA 1700017J07 gene	ncRNA	0.036683	0.514331
chr2	169221063	169221619	+	30	Intergenic	MTEa|LTR|ERVL-MaLR	243072	NR_040326	75508	Mm.271256	NR_040326	ENSMUSG00000086348	1700017J07Rik	-	RIKEN cDNA 1700017J07 gene	ncRNA	0.017986	0.533214
chr5	77460296	77460874	+	42	Intergenic	Intergenic	-4903	NR_131050	69370	Mm.426881	NR_131050	ENSMUSG00000107232	1700017L05Rik	-	RIKEN cDNA 1700017L05 gene	ncRNA	0.019031	0.502591
chr5	77488245	77488656	+	73	Intergenic	Intergenic	22962	NR_131050	69370	Mm.426881	NR_131050	ENSMUSG00000107232	1700017L05Rik	-	RIKEN cDNA 1700017L05 gene	ncRNA	0.017032	0.548544
chr5	77536341	77536739	+	36	Intergenic	L1Md_A|LINE|L1	71052	NR_131050	69370	Mm.426881	NR_131050	ENSMUSG00000107232	1700017L05Rik	-	RIKEN cDNA 1700017L05 gene	ncRNA	0.047739	0.561404
chr5	77668695	77669187	+	30	Intergenic	RMER1A|Other|Other	203453	NR_131050	69370	Mm.426881	NR_131050	ENSMUSG00000107232	1700017L05Rik	-	RIKEN cDNA 1700017L05 gene	ncRNA	0.004065	0.553753
chr5	77721659	77721956	+	42	Intergenic	Intergenic	256319	NR_131050	69370	Mm.426881	NR_131050	ENSMUSG00000107232	1700017L05Rik	-	RIKEN cDNA 1700017L05 gene	ncRNA	0.010101	0.442953
chr5	77736994	77737495	+	42	Intergenic	Intergenic	271756	NR_131050	69370	Mm.426881	NR_131050	ENSMUSG00000107232	1700017L05Rik	-	RIKEN cDNA 1700017L05 gene	ncRNA	0.013972	0.494024
chr5	77748747	77749053	+	42	Intergenic	Lx2A|LINE|L1	283412	NR_131050	69370	Mm.426881	NR_131050	ENSMUSG00000107232	1700017L05Rik	-	RIKEN cDNA 1700017L05 gene	ncRNA	0.003268	0.560261
chr5	77805722	77806045	+	45	Intergenic	Intergenic	340395	NR_131050	69370	Mm.426881	NR_131050	ENSMUSG00000107232	1700017L05Rik	-	RIKEN cDNA 1700017L05 gene	ncRNA	0.01548	0.472222
chr10	100612802	100613209	+	49	intron (NM_001081246, intron 11 of 12)	intron (NM_001081246, intron 11 of 12)	20619	NM_001081246	66605	Mm.72646	NM_001081246	ENSMUSG00000056912	1700017N19Rik	-	RIKEN cDNA 1700017N19 gene	protein-coding	0.046683	0.536765
chr10	100810590	100811093	+	36	Intergenic	L1Md_F2|LINE|L1	218455	NM_001081246	66605	Mm.72646	NM_001081246	ENSMUSG00000056912	1700017N19Rik	-	RIKEN cDNA 1700017N19 gene	protein-coding	0.027833	0.503968
chr13	31573172	31573473	+	38	intron (NR_029439, intron 3 of 5)	intron (NR_029439, intron 3 of 5)	9191	NR_029439	71307	Mm.376184	NR_029439	ENSMUSG00000038408	1700018A04Rik	4930551G20Rik|4933439J11Rik	RIKEN cDNA 1700018A04 gene	ncRNA	0.023256	0.533113
chr8	121528743	121529229	+	30	Intergenic	Intergenic	12968	NM_029597	76405	Mm.165697	NM_029597	ENSMUSG00000031809	1700018B08Rik	1700084O22Rik	RIKEN cDNA 1700018B08 gene	protein-coding	0.032922	0.593429
chr8	121492600	121493173	+	30	Intergenic	PB1D10|SINE|Alu	49068	NM_029597	76405	Mm.165697	NM_029597	ENSMUSG00000031809	1700018B08Rik	1700084O22Rik	RIKEN cDNA 1700018B08 gene	protein-coding	0.008726	0.494774
chr8	121461292	121461694	+	57	Intergenic	Intergenic	80461	NM_029597	76405	Mm.165697	NM_029597	ENSMUSG00000031809	1700018B08Rik	1700084O22Rik	RIKEN cDNA 1700018B08 gene	protein-coding	0.007463	0.565757
chr8	121419593	121419946	+	42	Intergenic	Intergenic	122185	NM_029597	76405	Mm.165697	NM_029597	ENSMUSG00000031809	1700018B08Rik	1700084O22Rik	RIKEN cDNA 1700018B08 gene	protein-coding	0.005666	0.545198
chr8	121382932	121384222	+	30	Intergenic	Intergenic	158377	NM_029597	76405	Mm.165697	NM_029597	ENSMUSG00000031809	1700018B08Rik	1700084O22Rik	RIKEN cDNA 1700018B08 gene	protein-coding	0.017829	0.540666
chr8	121376597	121377058	+	49	Intergenic	Intergenic	165127	NM_029597	76405	Mm.165697	NM_029597	ENSMUSG00000031809	1700018B08Rik	1700084O22Rik	RIKEN cDNA 1700018B08 gene	protein-coding	0.008677	0.562771
chr8	121363515	121364066	+	30	Intergenic	Intergenic	178164	NM_029597	76405	Mm.165697	NM_029597	ENSMUSG00000031809	1700018B08Rik	1700084O22Rik	RIKEN cDNA 1700018B08 gene	protein-coding	0.014519	0.514493
chr8	121359970	121360309	+	73	Intergenic	Intergenic	181815	NM_029597	76405	Mm.165697	NM_029597	ENSMUSG00000031809	1700018B08Rik	1700084O22Rik	RIKEN cDNA 1700018B08 gene	protein-coding	0.011799	0.520588
chr8	121353333	121353651	+	30	Intergenic	Intergenic	188462	NM_029597	76405	Mm.165697	NM_029597	ENSMUSG00000031809	1700018B08Rik	1700084O22Rik	RIKEN cDNA 1700018B08 gene	protein-coding	0.009434	0.520376
chr3	48634598	48635050	+	30	Intergenic	Lx3_Mus|LINE|L1	-25724	NR_003617	66332	Mm.46124	NM_025493		1700018B24Rik	-	enhancer of rudimentary homolog pseudogene	pseudo	0	0.467991
chr4	63622309	63622731	+	30	promoter-TSS (NM_029324)	promoter-TSS (NM_029324)	-91	NM_029324	75524	Mm.38543	NM_029324	ENSMUSG00000058935	1700018C11Rik	bM230C2.3	RIKEN cDNA 1700018C11 gene	protein-coding	0.011848	0.520095
chr19	29047237	29047946	+	30	non-coding (NR_028360, exon 1 of 1)	non-coding (NR_028360, exon 1 of 1)	108	NR_028360	67329	Mm.394933	NR_028360		1700018L02Rik	-	RIKEN cDNA 1700018L02 gene	ncRNA	0.073343	0.653521
chr13	35426384	35426695	+	36	Intergenic	L2b|LINE|L2	-214491	NR_126478	75543	Mm.489052	NR_126478		1700019C18Rik	-	RIKEN cDNA 1700019C18 gene	ncRNA	0.012862	0.477564
chr1	52991560	52991892	+	42	Intergenic	L1VL4|LINE|L1	-38886	NM_144953	67080	Mm.236287	NM_144953	ENSMUSG00000043629	1700019D03Rik	2410136C24Rik|AA410151|smAKAP	RIKEN cDNA 1700019D03 gene	protein-coding	0.006024	0.543544
chr2	46406981	46407482	+	30	Intergenic	Lx2|LINE|L1	710626	NR_040497	69405	Mm.396184	NR_040497	ENSMUSG00000086202	1700019E08Rik	-	RIKEN cDNA 1700019E08 gene	ncRNA	0.003992	0.51992
chr2	46809880	46810285	+	30	Intergenic	Lx3A|LINE|L1	1113477	NR_040497	69405	Mm.396184	NR_040497	ENSMUSG00000086202	1700019E08Rik	-	RIKEN cDNA 1700019E08 gene	ncRNA	0.007407	0.495074
chr2	47247083	47247478	+	45	Intergenic	Lx2B|LINE|L1	1550675	NR_040497	69405	Mm.396184	NR_040497	ENSMUSG00000086202	1700019E08Rik	-	RIKEN cDNA 1700019E08 gene	ncRNA	0.007595	0.489899
chr12	96472652	96473013	+	31	Intergenic	L1_Mus3|LINE|L1	-425610	NR_103800	69423	Mm.46121	NM_027076		1700019M22Rik	-	NFX-like protein	pseudo	0.024931	0.58011
chr12	96155483	96155841	+	30	Intergenic	Lx|LINE|L1	-108440	NR_103800	69423	Mm.46121	NM_027076		1700019M22Rik	-	NFX-like protein	pseudo	0.011173	0.551532
chr12	96015422	96015727	+	42	Intergenic	L1Md_T|LINE|L1	31648	NR_103800	69423	Mm.46121	NM_027076		1700019M22Rik	-	NFX-like protein	pseudo	0.02623	0.535948
chr19	58821942	58822329	+	42	exon (NM_175199, exon 5 of 12)	exon (NM_175199, exon 5 of 12)	-27721	NM_026208	67507	Mm.27027	NM_026208	ENSMUSG00000026931	1700019N19Rik	-	RIKEN cDNA 1700019N19 gene	protein-coding	0.020672	0.536082
chr19	58818680	58819440	+	81	intron (NM_001327998, intron 7 of 12)	intron (NM_001327998, intron 7 of 12)	-24646	NM_026208	67507	Mm.27027	NM_026208	ENSMUSG00000026931	1700019N19Rik	-	RIKEN cDNA 1700019N19 gene	protein-coding	0.018421	0.520368
chr19	58809026	58809692	+	57	intron (NM_001327998, intron 8 of 12)	intron (NM_001327998, intron 8 of 12)	-14945	NM_026208	67507	Mm.27027	NM_026208	ENSMUSG00000026931	1700019N19Rik	-	RIKEN cDNA 1700019N19 gene	protein-coding	0.021021	0.571214
chr1	138886989	138887312	+	30	Intergenic	L1_Mus3|LINE|L1	-10200	NR_138576	75546	Mm.71176	NR_138576	ENSMUSG00000099808	1700019P21Rik	-	RIKEN cDNA 1700019P21 gene	ncRNA	0.006192	0.555556
chr1	138871981	138872289	+	30	Intergenic	L1Md_A|LINE|L1	4815	NR_138576	75546	Mm.71176	NR_138576	ENSMUSG00000099808	1700019P21Rik	-	RIKEN cDNA 1700019P21 gene	ncRNA	0.048701	0.631068
chr2	119594317	119595054	+	188	intron (NR_015473, intron 1 of 2)	CpG	389	NR_015473	66602	Mm.379181	NR_015473	ENSMUSG00000085438	1700020I14Rik	1190006L01Rik|4933437I03Rik|AI451541|AI585852|AW538376|AW558897|Cyrano	RIKEN cDNA 1700020I14 gene	ncRNA	0.07327	0.585366
chr9	120905505	120905849	+	30	Intergenic	Intergenic	9573	NR_040742	76402	Mm.436588	NR_040742	ENSMUSG00000100146	1700020M21Rik	-	RIKEN cDNA 1700020M21 gene	ncRNA	0.011628	0.565217
chr9	120855607	120855903	+	57	Intergenic	MLT1H|LTR|ERVL-MaLR	59495	NR_040742	76402	Mm.436588	NR_040742	ENSMUSG00000100146	1700020M21Rik	-	RIKEN cDNA 1700020M21 gene	ncRNA	0.003378	0.525253
chr9	120806057	120806356	+	49	Intergenic	Intergenic	109044	NR_040742	76402	Mm.436588	NR_040742	ENSMUSG00000100146	1700020M21Rik	-	RIKEN cDNA 1700020M21 gene	ncRNA	0.023411	0.5
chr9	120764886	120765869	+	30	Intergenic	Intergenic	149873	NR_040742	76402	Mm.436588	NR_040742	ENSMUSG00000100146	1700020M21Rik	-	RIKEN cDNA 1700020M21 gene	ncRNA	0.016277	0.513211
chr10	21620139	21620762	+	30	intron (NR_027968, intron 2 of 2)	intron (NR_027968, intron 2 of 2)	27305	NR_027968	67692	Mm.54306	NM_183266	ENSMUSG00000050844	1700020N01Rik	-	RIKEN cDNA 1700020N01 gene	ncRNA	0.012841	0.49359
chr10	21628452	21628800	+	53	Intergenic	Intergenic	35481	NR_027968	67692	Mm.54306	NM_183266	ENSMUSG00000050844	1700020N01Rik	-	RIKEN cDNA 1700020N01 gene	ncRNA	0.022989	0.515759
chr1	91406010	91406350	+	30	promoter-TSS (NR_026924)	promoter-TSS (NR_026924)	-151	NR_026924	67086	Mm.396158	NR_026924	ENSMUSG00000100253	1700020N18Rik	-	RIKEN cDNA 1700020N18 gene	ncRNA	0.041176	0.595308
chr10	43539851	43541102	+	426	intron (NM_026411, intron 1 of 3)	intron (NM_026411, intron 1 of 3)	518	NM_026411	67851	Mm.209953	NM_026411	ENSMUSG00000019797	1700021F05Rik	-	RIKEN cDNA 1700021F05 gene	protein-coding	0.056755	0.567891
chr2	173424789	173425189	+	36	Intergenic	Intergenic	-97603	NM_028158	72221	Mm.46132	NM_028158	ENSMUSG00000027518	1700021F07Rik	-	RIKEN cDNA 1700021F07 gene	protein-coding	0.0125	0.561097
chr2	173426112	173426449	+	30	Intergenic	Intergenic	-96312	NM_028158	72221	Mm.46132	NM_028158	ENSMUSG00000027518	1700021F07Rik	-	RIKEN cDNA 1700021F07 gene	protein-coding	0.026706	0.579882
chr2	173477313	173477621	+	36	Intergenic	L1VL2|LINE|L1	-45125	NM_028158	72221	Mm.46132	NM_028158	ENSMUSG00000027518	1700021F07Rik	-	RIKEN cDNA 1700021F07 gene	protein-coding	0.022727	0.579288
chr2	173498883	173499481	+	42	Intergenic	Intergenic	-23410	NM_028158	72221	Mm.46132	NM_028158	ENSMUSG00000027518	1700021F07Rik	-	RIKEN cDNA 1700021F07 gene	protein-coding	0.011706	0.48581
chr2	173516470	173516787	+	36	Intergenic	Intergenic	-5964	NM_028158	72221	Mm.46132	NM_028158	ENSMUSG00000027518	1700021F07Rik	-	RIKEN cDNA 1700021F07 gene	protein-coding	0.025237	0.544025
chr2	173531087	173532106	+	30	Intergenic	Intergenic	9004	NM_028158	72221	Mm.46132	NM_028158	ENSMUSG00000027518	1700021F07Rik	-	RIKEN cDNA 1700021F07 gene	protein-coding	0.015702	0.530392
chr2	173542521	173542893	+	49	Intergenic	Intergenic	20115	NM_028158	72221	Mm.46132	NM_028158	ENSMUSG00000027518	1700021F07Rik	-	RIKEN cDNA 1700021F07 gene	protein-coding	0.008065	0.509383
chr2	173544057	173544567	+	30	Intergenic	Intergenic	21720	NM_028158	72221	Mm.46132	NM_028158	ENSMUSG00000027518	1700021F07Rik	-	RIKEN cDNA 1700021F07 gene	protein-coding	0.015686	0.58317
chr15	45744950	45745273	+	40	Intergenic	L1VL1|LINE|L1	-579474	NR_045509	71120	Mm.158571	NR_045509	ENSMUSG00000099751	1700022A22Rik	4933413D07Rik	RIKEN cDNA 1700022A22 gene	ncRNA	0.021672	0.530864
chr10	61673097	61673501	+	30	intron (NM_026438, intron 10 of 10)	PB1D10|SINE|Alu	6991	NR_126477	75539		NR_126477		1700022H01Rik	-	RIKEN cDNA 1700022H01 gene	ncRNA	0.012376	0.483951
chr11	109859659	109860455	+	36	Intergenic	Intergenic	14179	NR_045909	73257	Mm.250442	NR_045909	ENSMUSG00000087393	1700023C21Rik	-	RIKEN cDNA 1700023C21 gene	ncRNA	0.023869	0.493099
chr10	65679896	65680252	+	30	Intergenic	L1Md_F3|LINE|L1	443990	NR_038039	69433	Mm.23366	NR_038039	ENSMUSG00000100000	1700023F02Rik	AV205046	RIKEN cDNA 1700023F02 gene	ncRNA	0.014045	0.568627
chr14	123862189	123862492	+	36	intron (NM_145467, intron 7 of 10)	L1_Mus2|LINE|L1	-125295	NR_045479	69393	Mm.491348	NR_045479	ENSMUSG00000099994	1700024B18Rik	-	RIKEN cDNA 1700024B18 gene	ncRNA	0	0.493421
chr14	123923691	123923999	+	36	intron (NM_145467, intron 7 of 10)	RMER1B|Other|Other	-63790	NR_045479	69393	Mm.491348	NR_045479	ENSMUSG00000099994	1700024B18Rik	-	RIKEN cDNA 1700024B18 gene	ncRNA	0.00974	0.501618
chr15	77569454	77569993	+	30	Intergenic	IAPLTR2a2_Mm|LTR|ERVK	-7831	NR_040310	76409	Mm.183491	NR_040310	ENSMUSG00000101113	1700025B11Rik	-	RIKEN cDNA 1700025B11 gene	ncRNA	0.048237	0.498148
chr2	165159102	165159650	+	42	intron (NM_174988, intron 3 of 11)	intron (NM_174988, intron 3 of 11)	-68626	NR_033448	72211	Mm.482899	NR_033448	ENSMUSG00000078935	1700025C18Rik	-	RIKEN cDNA 1700025C18 gene	ncRNA	0.023723	0.540984
chr2	165137049	165137636	+	36	intron (NM_174988, intron 7 of 11)	intron (NM_174988, intron 7 of 11)	-46592	NR_033448	72211	Mm.482899	NR_033448	ENSMUSG00000078935	1700025C18Rik	-	RIKEN cDNA 1700025C18 gene	ncRNA	0.017036	0.561224
chr2	165105615	165105915	+	36	Intergenic	Intergenic	-15015	NR_033448	72211	Mm.482899	NR_033448	ENSMUSG00000078935	1700025C18Rik	-	RIKEN cDNA 1700025C18 gene	ncRNA	0.03	0.551495
chr2	165090579	165090960	+	42	promoter-TSS (NR_033448)	promoter-TSS (NR_033448)	-19	NR_033448	72211	Mm.482899	NR_033448	ENSMUSG00000078935	1700025C18Rik	-	RIKEN cDNA 1700025C18 gene	ncRNA	0.007874	0.539267
chr1	152232244	152232638	+	39	Intergenic	Intergenic	-142121	NM_197990	69399	Mm.278031	NM_197990	ENSMUSG00000032666	1700025G04Rik	2610510E02Rik|2900042O04Rik|ENSMUSG00000073540	RIKEN cDNA 1700025G04 gene	protein-coding	0.010152	0.518987
chr1	152167419	152168520	+	199	Intergenic	Intergenic	-77649	NM_197990	69399	Mm.278031	NM_197990	ENSMUSG00000032666	1700025G04Rik	2610510E02Rik|2900042O04Rik|ENSMUSG00000073540	RIKEN cDNA 1700025G04 gene	protein-coding	0.009991	0.480944
chr1	151997824	151998120	+	30	intron (NM_197990, intron 2 of 5)	ORR1F|LTR|ERVL-MaLR	92348	NM_197990	69399	Mm.278031	NM_197990	ENSMUSG00000032666	1700025G04Rik	2610510E02Rik|2900042O04Rik|ENSMUSG00000073540	RIKEN cDNA 1700025G04 gene	protein-coding	0.010135	0.451178
chr17	54643483	54643911	+	36	Intergenic	L1_Mus1|LINE|L1	-273623	NR_045825	69418	Mm.391004	NR_045825	ENSMUSG00000099747	1700025K24Rik	-	RIKEN cDNA 1700025K24 gene	ncRNA	0.011682	0.55711
chr17	54552043	54552475	+	36	Intergenic	L1Md_T|LINE|L1	-182185	NR_045825	69418	Mm.391004	NR_045825	ENSMUSG00000099747	1700025K24Rik	-	RIKEN cDNA 1700025K24 gene	ncRNA	0.025463	0.549654
chr6	39071358	39071745	+	36	intron (NM_011539, intron 10 of 12)	intron (NM_011539, intron 10 of 12)	-3965	NR_040523	69986	Mm.490941	NR_040523	ENSMUSG00000100121	1700025N23Rik	-	RIKEN cDNA 1700025N23 gene	ncRNA	0.005168	0.520619
chr2	132518083	132518384	+	36	intron (NR_028286, intron 2 of 3)	intron (NR_028286, intron 2 of 3)	27505	NR_028286	70371	Mm.394667	NR_028286	ENSMUSG00000086379	1700026D11Rik	-	RIKEN cDNA 1700026D11 gene	ncRNA	0.016611	0.509934
chr2	132519815	132520159	+	30	intron (NR_028286, intron 2 of 3)	ORR1C1|LTR|ERVL-MaLR	29259	NR_028286	70371	Mm.394667	NR_028286	ENSMUSG00000086379	1700026D11Rik	-	RIKEN cDNA 1700026D11 gene	ncRNA	0.014535	0.498551
chr8	71008829	71009467	+	54	intron (NR_045487, intron 2 of 2)	intron (NR_045487, intron 2 of 2)	17607	NR_045487	69419	Mm.188688	NR_045487	ENSMUSG00000101854	1700026F02Rik	-	RIKEN cDNA 1700026F02 gene	ncRNA	0.009404	0.519562
chr1	73200186	73200530	+	30	Intergenic	Intergenic	175772	NR_038002	69449	Mm.250447	NR_038001	ENSMUSG00000101968	1700027A15Rik	-	RIKEN cDNA 1700027A15 gene	ncRNA	0.008721	0.510145
chr5	64410499	64410875	+	30	Intergenic	Intergenic	57255	NR_040681	69999	Mm.261413	NR_040681	ENSMUSG00000100911	1700027F09Rik	-	RIKEN cDNA 1700027F09 gene	ncRNA	0.029255	0.509284
chr5	64357775	64358205	+	30	Intergenic	Intergenic	109952	NR_040681	69999	Mm.261413	NR_040681	ENSMUSG00000100911	1700027F09Rik	-	RIKEN cDNA 1700027F09 gene	ncRNA	0.006977	0.526682
chr3	45599112	45599405	+	30	Intergenic	Lx3C|LINE|L1	-159949	NR_040594	72274	Mm.396202	NR_040594	ENSMUSG00000100799	1700027H10Rik	-	RIKEN cDNA 1700027H10 gene	ncRNA	0	0.489796
chr3	45439736	45440042	+	42	promoter-TSS (NR_040594)	promoter-TSS (NR_040594)	-580	NR_040594	72274	Mm.396202	NR_040594	ENSMUSG00000100799	1700027H10Rik	-	RIKEN cDNA 1700027H10 gene	ncRNA	0.013072	0.586319
chr5	112049168	112049480	+	57	Intergenic	Intergenic	-157439	NR_045378	75569	Mm.243721	NR_045377	ENSMUSG00000101683	1700028D13Rik	-	RIKEN cDNA 1700028D13 gene	ncRNA	0.009615	0.5623
chr5	112140150	112140478	+	36	Intergenic	MTC-int|LTR|ERVL-MaLR	-66449	NR_045378	75569	Mm.243721	NR_045377	ENSMUSG00000101683	1700028D13Rik	-	RIKEN cDNA 1700028D13 gene	ncRNA	0	0.547112
chr5	112165211	112165564	+	36	Intergenic	Intergenic	-41376	NR_045378	75569	Mm.243721	NR_045377	ENSMUSG00000101683	1700028D13Rik	-	RIKEN cDNA 1700028D13 gene	ncRNA	0.014164	0.536723
chr5	112177850	112178142	+	36	Intergenic	Intergenic	-28767	NR_045378	75569	Mm.243721	NR_045377	ENSMUSG00000101683	1700028D13Rik	-	RIKEN cDNA 1700028D13 gene	ncRNA	0.003425	0.542662
chr5	112184829	112185365	+	30	Intergenic	MIRb|SINE|MIR	-21666	NR_045378	75569	Mm.243721	NR_045377	ENSMUSG00000101683	1700028D13Rik	-	RIKEN cDNA 1700028D13 gene	ncRNA	0.001866	0.556797
chr5	112209069	112209705	+	36	intron (NR_045377, intron 2 of 3)	intron (NR_045377, intron 2 of 3)	2624	NR_045377	75569	Mm.243721	NR_045377	ENSMUSG00000101683	1700028D13Rik	-	RIKEN cDNA 1700028D13 gene	ncRNA	0.015723	0.538462
chr5	112211133	112211666	+	30	Intergenic	Intergenic	4636	NR_045377	75569	Mm.243721	NR_045377	ENSMUSG00000101683	1700028D13Rik	-	RIKEN cDNA 1700028D13 gene	ncRNA	0.018762	0.492509
chr5	112217037	112217362	+	30	non-coding (NR_033657, exon 7 of 7)	non-coding (NR_033657, exon 7 of 7)	10436	NR_045377	75569	Mm.243721	NR_045377	ENSMUSG00000101683	1700028D13Rik	-	RIKEN cDNA 1700028D13 gene	ncRNA	0.049231	0.619632
chr3	83570170	83570483	+	36	intron (NR_036591, intron 1 of 4)	intron (NR_036591, intron 1 of 4)	3792	NR_036591	69460	Mm.389464	NR_036591	ENSMUSG00000101334	1700028M03Rik	-	RIKEN cDNA 1700028M03 gene	ncRNA	0.025559	0.557325
chr2	171885244	171885549	+	30	Intergenic	Lx2B2|LINE|L1	77403	NR_040509	75655	Mm.396203	NR_040509	ENSMUSG00000086823	1700028P15Rik	-	RIKEN cDNA 1700028P15 gene	ncRNA	0.003279	0.513072
chr2	171884339	171884634	+	36	Intergenic	Intergenic	78313	NR_040509	75655	Mm.396203	NR_040509	ENSMUSG00000086823	1700028P15Rik	-	RIKEN cDNA 1700028P15 gene	ncRNA	0.016949	0.496622
chr2	171876162	171876639	+	30	Intergenic	IAPEz-int|LTR|ERVK	86399	NR_040509	75655	Mm.396203	NR_040509	ENSMUSG00000086823	1700028P15Rik	-	RIKEN cDNA 1700028P15 gene	ncRNA	0.010482	0.610879
chr2	171814050	171814350	+	30	Intergenic	Intergenic	148599	NR_040509	75655	Mm.396203	NR_040509	ENSMUSG00000086823	1700028P15Rik	-	RIKEN cDNA 1700028P15 gene	ncRNA	0.006667	0.475083
chr2	171692546	171692903	+	30	Intergenic	Intergenic	270075	NR_040509	75655	Mm.396203	NR_040509	ENSMUSG00000086823	1700028P15Rik	-	RIKEN cDNA 1700028P15 gene	ncRNA	0.008403	0.505587
chr2	171513373	171513731	+	30	Intergenic	Intergenic	449247	NR_040509	75655	Mm.396203	NR_040509	ENSMUSG00000086823	1700028P15Rik	-	RIKEN cDNA 1700028P15 gene	ncRNA	0.027933	0.465181
chr2	171379686	171380042	+	30	Intergenic	Intergenic	582935	NR_040509	75655	Mm.396203	NR_040509	ENSMUSG00000086823	1700028P15Rik	-	RIKEN cDNA 1700028P15 gene	ncRNA	0.019663	0.484594
chr8	13606139	13606612	+	36	intron (NM_009025, intron 3 of 23)	intron (NM_009025, intron 3 of 23)	-43914	NM_025601	66501	Mm.46136	NM_025601	ENSMUSG00000031452	1700029H14Rik	-	RIKEN cDNA 1700029H14 gene	protein-coding	0.012685	0.495781
chr8	13603175	13603536	+	36	intron (NM_009025, intron 4 of 23)	intron (NM_009025, intron 4 of 23)	-40894	NM_025601	66501	Mm.46136	NM_025601	ENSMUSG00000031452	1700029H14Rik	-	RIKEN cDNA 1700029H14 gene	protein-coding	0.01662	0.502762
chr8	13571379	13571870	+	36	intron (NM_009025, intron 22 of 23)	intron (NM_009025, intron 22 of 23)	-9163	NM_025601	66501	Mm.46136	NM_025601	ENSMUSG00000031452	1700029H14Rik	-	RIKEN cDNA 1700029H14 gene	protein-coding	0.010183	0.487805
chr8	13556837	13557153	+	36	intron (NM_001080781, intron 5 of 8)	intron (NM_001080781, intron 5 of 8)	5466	NM_001080781	66501	Mm.46136	NM_025601	ENSMUSG00000031452	1700029H14Rik	-	RIKEN cDNA 1700029H14 gene	protein-coding	0.015823	0.485804
chr16	93526959	93527305	+	36	Intergenic	Intergenic	-68260	NR_040494	72264	Mm.396204	NR_040494	ENSMUSG00000099968	1700029J03Rik	-	RIKEN cDNA 1700029J03 gene	ncRNA	0.008671	0.518732
chr16	93478949	93479246	+	49	Intergenic	Lx8b|LINE|L1	-20225	NR_040494	72264	Mm.396204	NR_040494	ENSMUSG00000099968	1700029J03Rik	-	RIKEN cDNA 1700029J03 gene	ncRNA	0.013468	0.479866
chr16	93470190	93470513	+	39	Intergenic	Intergenic	-11479	NR_040494	72264	Mm.396204	NR_040494	ENSMUSG00000099968	1700029J03Rik	-	RIKEN cDNA 1700029J03 gene	ncRNA	0.018576	0.567901
chr16	93460098	93460403	+	30	Intergenic	Intergenic	-1378	NR_040494	72264	Mm.396204	NR_040494	ENSMUSG00000099968	1700029J03Rik	-	RIKEN cDNA 1700029J03 gene	ncRNA	0.009836	0.493464
chr16	93458779	93459595	+	36	promoter-TSS (NR_040494)	promoter-TSS (NR_040494)	-315	NR_040494	72264	Mm.396204	NR_040494	ENSMUSG00000099968	1700029J03Rik	-	RIKEN cDNA 1700029J03 gene	ncRNA	0.023284	0.543452
chr13	44408695	44409479	+	30	Intergenic	Intergenic	-30640	NR_045489	69491	Mm.392410	NR_045489	ENSMUSG00000098144	1700029N11Rik	-	RIKEN cDNA 1700029N11 gene	ncRNA	0.017857	0.470064
chr17	28897267	28897571	+	30	3' UTR (NM_172450, exon 12 of 12)	3' UTR (NM_172450, exon 12 of 12)	-7846	NR_045457	74179	Mm.248931	NR_045457	ENSMUSG00000085333	1700030A11Rik	-	RIKEN cDNA 1700030A11 gene	ncRNA	0.016447	0.511475
chr12	20814838	20815188	+	30	intron (NR_015521, intron 1 of 1)	intron (NR_015521, intron 1 of 1)	766	NR_015521	69513	Mm.273972	NR_015521	ENSMUSG00000099759	1700030C10Rik	-	RIKEN cDNA 1700030C10 gene	ncRNA	0.034286	0.592593
chr12	20661073	20661387	+	30	Intergenic	IAP-d-int|LTR|ERVK	154549	NR_015521	69513	Mm.273972	NR_015521	ENSMUSG00000099759	1700030C10Rik	-	RIKEN cDNA 1700030C10 gene	ncRNA	0.012739	0.488889
chr12	20615252	20615546	+	57	Intergenic	CpG	200380	NR_015521	69513	Mm.273972	NR_015521	ENSMUSG00000099759	1700030C10Rik	-	RIKEN cDNA 1700030C10 gene	ncRNA	0.122449	0.722034
chr12	20312049	20312534	+	30	Intergenic	CpG	503488	NR_015521	69513	Mm.273972	NR_015521	ENSMUSG00000099759	1700030C10Rik	-	RIKEN cDNA 1700030C10 gene	ncRNA	0.11134	0.740741
chr12	20269669	20270009	+	36	Intergenic	Intergenic	545940	NR_015521	69513	Mm.273972	NR_015521	ENSMUSG00000099759	1700030C10Rik	-	RIKEN cDNA 1700030C10 gene	ncRNA	0.008824	0.527859
chr12	20229702	20234434	+	113	Intergenic	MMERGLN-int|LTR|ERV1	583711	NR_015521	69513	Mm.273972	NR_015521	ENSMUSG00000099759	1700030C10Rik	-	RIKEN cDNA 1700030C10 gene	ncRNA	0.035503	0.52715
chr12	20227639	20229291	+	113	Intergenic	MMERGLN-int|LTR|ERV1	587314	NR_015521	69513	Mm.273972	NR_015521	ENSMUSG00000099759	1700030C10Rik	-	RIKEN cDNA 1700030C10 gene	ncRNA	0.032082	0.516636
chr12	19965056	19965680	+	42	Intergenic	RLTR1B|LTR|ERV1	850411	NR_015521	69513	Mm.273972	NR_015521	ENSMUSG00000099759	1700030C10Rik	-	RIKEN cDNA 1700030C10 gene	ncRNA	0.022436	0.5296
chr6	117749768	117750111	+	65	intron (NR_045731, intron 2 of 3)	RMER17D2|LTR|ERVK	1830	NR_045731	72263	Mm.443289	NR_045731	ENSMUSG00000099869	1700030F04Rik	-	RIKEN cDNA 1700030F04 gene	ncRNA	0.011662	0.584302
chr6	117646713	117647145	+	30	Intergenic	Intergenic	104840	NR_045731	72263	Mm.443289	NR_045731	ENSMUSG00000099869	1700030F04Rik	-	RIKEN cDNA 1700030F04 gene	ncRNA	0.020833	0.503464
chr6	117631143	117631495	+	49	Intergenic	Intergenic	120450	NR_045731	72263	Mm.443289	NR_045731	ENSMUSG00000099869	1700030F04Rik	-	RIKEN cDNA 1700030F04 gene	ncRNA	0.005682	0.515581
chr6	117526226	117526840	+	30	Intergenic	Intergenic	225236	NR_045731	72263	Mm.443289	NR_045731	ENSMUSG00000099869	1700030F04Rik	-	RIKEN cDNA 1700030F04 gene	ncRNA	0.029316	0.528455
chr6	117507975	117508402	+	30	Intergenic	Intergenic	243581	NR_045731	72263	Mm.443289	NR_045731	ENSMUSG00000099869	1700030F04Rik	-	RIKEN cDNA 1700030F04 gene	ncRNA	0.007026	0.518692
chr6	117489863	117490488	+	42	Intergenic	Intergenic	261594	NR_045731	72263	Mm.443289	NR_045731	ENSMUSG00000099869	1700030F04Rik	-	RIKEN cDNA 1700030F04 gene	ncRNA	0.0048	0.488818
chr15	99903515	99903844	+	30	Intergenic	Intergenic	27979	NM_028180	72277	Mm.272766	NM_028180	ENSMUSG00000045350	1700030F18Rik	FAM186A	RIKEN cDNA 1700030F18 gene	protein-coding	0.021277	0.518182
chr8	121550372	121551740	+	65	3' UTR (NM_133765, exon 9 of 9)	3' UTR (NM_133765, exon 9 of 9)	6668	NR_045903	72259	Mm.396206	NR_045903	ENSMUSG00000097424	1700030M09Rik	-	RIKEN cDNA 1700030M09 gene	ncRNA	0.031433	0.577064
chr19	3152044	3152576	+	30	Intergenic	RLTR1B-int|LTR|ERV1	45393	NR_045304	70011	Mm.393871	NR_045304	ENSMUSG00000100969	1700030N03Rik	1700087C08Rik	RIKEN cDNA 1700030N03 gene	ncRNA	0.039474	0.598499
chr19	3083582	3083918	+	36	Intergenic	MMVL30-int|LTR|ERV1	113953	NR_045304	70011	Mm.393871	NR_045304	ENSMUSG00000100969	1700030N03Rik	1700087C08Rik	RIKEN cDNA 1700030N03 gene	ncRNA	0.0625	0.52819
chr17	36927497	36927805	+	33	intron (NR_045439, intron 2 of 2)	intron (NR_045439, intron 2 of 2)	3859	NR_045439	73286	Mm.426884	NR_045439	ENSMUSG00000092239	1700031A10Rik	-	RIKEN cDNA 1700031A10 gene	ncRNA	0.016234	0.491909
chr5	82388495	82388975	+	33	Intergenic	RMER17B|LTR|ERVK	-264022	NR_138557	67327	Mm.87058	NR_138557		1700031L13Rik	-	RIKEN cDNA 1700031L13 gene	ncRNA	0.0125	0.56341
chr5	82011082	82011450	+	30	Intergenic	L1_Mus3|LINE|L1	113447	NR_138557	67327	Mm.87058	NR_138557		1700031L13Rik	-	RIKEN cDNA 1700031L13 gene	ncRNA	0.008152	0.528455
chr12	52638244	52638598	+	30	Intergenic	Intergenic	-36099	NR_045910	73278	Mm.396209	NR_045910	ENSMUSG00000100315	1700031P21Rik	-	RIKEN cDNA 1700031P21 gene	ncRNA	0.016949	0.467606
chr12	52613521	52613835	+	42	Intergenic	L1_Mus2|LINE|L1	-11356	NR_045910	73278	Mm.396209	NR_045910	ENSMUSG00000100315	1700031P21Rik	-	RIKEN cDNA 1700031P21 gene	ncRNA	0.006369	0.52381
chr18	52644419	52644736	+	48	Intergenic	Intergenic	-1643	NM_030097	78414	Mm.273327	NM_030097	ENSMUSG00000024532	1700034E13Rik	-	RIKEN cDNA 1700034E13 gene	protein-coding	0.009464	0.553459
chr5	112640421	112640908	+	30	Intergenic	Intergenic	-50668	NR_045397	67325	Mm.490791	NR_045396	ENSMUSG00000097962	1700034G24Rik	-	RIKEN cDNA 1700034G24 gene	ncRNA	0.030801	0.54918
chr5	112638523	112639511	+	30	Intergenic	Intergenic	-49021	NR_045397	67325	Mm.490791	NR_045396	ENSMUSG00000097962	1700034G24Rik	-	RIKEN cDNA 1700034G24 gene	ncRNA	0.033401	0.507583
chr5	112621790	112622096	+	65	Intergenic	Intergenic	-31947	NR_045397	67325	Mm.490791	NR_045396	ENSMUSG00000097962	1700034G24Rik	-	RIKEN cDNA 1700034G24 gene	ncRNA	0.003268	0.557003
chr1	191927580	191928077	+	30	Intergenic	Intergenic	-20301	NR_030669	98736	Mm.379232	NM_001024489	ENSMUSG00000055833	1700034H15Rik	4930557M11Rik|BB016121	RIKEN cDNA 1700034H15 gene	ncRNA	0.024145	0.546185
chr1	191914292	191914845	+	30	Intergenic	Intergenic	-7041	NR_030669	98736	Mm.379232	NM_001024489	ENSMUSG00000055833	1700034H15Rik	4930557M11Rik|BB016121	RIKEN cDNA 1700034H15 gene	ncRNA	0.018083	0.48556
chr3	40926222	40926935	+	36	intron (NM_026622, intron 8 of 12)	RLTR44B|LTR|ERVK	-24035	NR_045380	73297	Mm.422673	NM_028494	ENSMUSG00000074619	1700034I23Rik	-	FUN14 domain containing 2 pseudogene	pseudo	0.018233	0.508403
chr9	93757719	93758130	+	36	Intergenic	L1Md_F|LINE|L1	-752191	NR_040756	78349	Mm.52612	NR_040756	ENSMUSG00000100294	1700034K08Rik	-	RIKEN cDNA 1700034K08 gene	ncRNA	0.026764	0.572816
chr9	93455827	93456193	+	57	Intergenic	Lx2A1|LINE|L1	-450277	NR_040756	78349	Mm.52612	NR_040756	ENSMUSG00000100294	1700034K08Rik	-	RIKEN cDNA 1700034K08 gene	ncRNA	0.002732	0.53951
chr9	92928694	92929062	+	30	Intergenic	RLTR45|LTR|ERVK	76855	NR_040756	78349	Mm.52612	NR_040756	ENSMUSG00000100294	1700034K08Rik	-	RIKEN cDNA 1700034K08 gene	ncRNA	0.032609	0.533875
chr1	9747822	9748152	+	30	exon (NM_173443, exon 1 of 3)	exon (NM_173443, exon 1 of 3)	339	NR_040462	73331	Mm.460470	NR_040462		1700034P13Rik	-	RIKEN cDNA 1700034P13 gene	ncRNA	0.112121	0.673716
chr3	85219942	85220246	+	36	Intergenic	B4A|SINE|B4	-97425	NR_040542	73283	Mm.489084	NR_040542	ENSMUSG00000099995	1700036G14Rik	-	RIKEN cDNA 1700036G14 gene	ncRNA	0.006579	0.468852
chr3	85222972	85223276	+	30	Intergenic	Intergenic	-94395	NR_040542	73283	Mm.489084	NR_040542	ENSMUSG00000099995	1700036G14Rik	-	RIKEN cDNA 1700036G14 gene	ncRNA	0.009868	0.465574
chr10	68541146	68541988	+	439	intron (NM_028491, intron 1 of 7)	intron (NM_028491, intron 1 of 7)	308	NM_028491	73287	Mm.141830	NM_028491	ENSMUSG00000019945	1700040L02Rik	-	RIKEN cDNA 1700040L02 gene	protein-coding	0.021378	0.512456
chr10	68448974	68449300	+	42	intron (NM_028491, intron 5 of 7)	B4A|SINE|B4	92738	NM_028491	73287	Mm.141830	NM_028491	ENSMUSG00000019945	1700040L02Rik	-	RIKEN cDNA 1700040L02 gene	protein-coding	0.009202	0.492355
chr4	116176585	116177197	+	36	Intergenic	Intergenic	3519	NM_001099295	67323	Mm.45442	NM_001099295	ENSMUSG00000078593	1700042G07Rik	-	RIKEN cDNA 1700042G07 gene	protein-coding	0.019608	0.557912
chr4	57449726	57450148	+	30	Intergenic	RLTR10-int|LTR|ERVK	-85645	NR_038179	73349	Mm.393774	NR_038178		1700042G15Rik	-	RIKEN cDNA 1700042G15 gene	ncRNA	0.042654	0.524823
chr4	57381460	57381764	+	30	Intergenic	Intergenic	-17320	NR_038179	73349	Mm.393774	NR_038178		1700042G15Rik	-	RIKEN cDNA 1700042G15 gene	ncRNA	0.009868	0.501639
chr14	118318582	118318961	+	31	Intergenic	Intergenic	-47107	NR_045624	73306	Mm.362328	NR_045624	ENSMUSG00000099911	1700044C05Rik	-	RIKEN cDNA 1700044C05 gene	ncRNA	0.026385	0.555263
chr14	118456409	118456816	+	30	Intergenic	MTD|LTR|ERVL-MaLR	90734	NR_045624	73306	Mm.362328	NR_045624	ENSMUSG00000099911	1700044C05Rik	-	RIKEN cDNA 1700044C05 gene	ncRNA	0.002457	0.512255
chr18	49069349	49069816	+	34	Intergenic	L1_Mur3|LINE|L1	-453707	NR_033785	67321	Mm.245802	NR_033785	ENSMUSG00000100297	1700044K03Rik	-	RIKEN cDNA 1700044K03 gene	ncRNA	0.008565	0.49359
chr18	49549944	49550278	+	30	Intergenic	Intergenic	26822	NR_033785	67321	Mm.245802	NR_033785	ENSMUSG00000100297	1700044K03Rik	-	RIKEN cDNA 1700044K03 gene	ncRNA	0.002994	0.528358
chr15	11950930	11951677	+	30	Intergenic	RMER1B|Other|Other	-15759	NR_040447	73339	Mm.231975	NR_040447	ENSMUSG00000099349	1700047G03Rik	-	RIKEN cDNA 1700047G03 gene	ncRNA	0.02008	0.557487
chr5	108774769	108775218	+	36	Intergenic	CpG	11151	NR_040691	73295	Mm.416858	NR_040691	ENSMUSG00000101762	1700047L14Rik	-	RIKEN cDNA 1700047L14 gene	ncRNA	0.082405	0.626667
chr6	147670590	147671382	+	49	Intergenic	B1_Mus1|SINE|Alu	-19255	NR_033636	100039727	Mm.396220	NR_033636	ENSMUSG00000085077	1700049E15Rik	Gm15761|OTTMUSG00000026044	RIKEN cDNA 1700049E15 gene	ncRNA	0.010101	0.474149
chr6	147689543	147689966	+	30	promoter-TSS (NR_033636)	promoter-TSS (NR_033636)	-487	NR_033636	100039727	Mm.396220	NR_033636	ENSMUSG00000085077	1700049E15Rik	Gm15761|OTTMUSG00000026044	RIKEN cDNA 1700049E15 gene	ncRNA	0.014184	0.525943
chr6	147855666	147855998	+	65	Intergenic	Intergenic	165591	NR_033636	100039727	Mm.396220	NR_033636	ENSMUSG00000085077	1700049E15Rik	Gm15761|OTTMUSG00000026044	RIKEN cDNA 1700049E15 gene	ncRNA	0.006024	0.531532
chr6	100527411	100527716	+	33	non-coding (NR_040525, exon 1 of 4)	non-coding (NR_040525, exon 1 of 4)	163	NR_040525	73395	Mm.69413	NR_040525	ENSMUSG00000101553	1700049E22Rik	-	RIKEN cDNA 1700049E22 gene	ncRNA	0.016393	0.53268
chr6	100582564	100583174	+	30	intron (NM_181590, intron 10 of 10)	intron (NM_181590, intron 10 of 10)	55469	NR_040525	73395	Mm.69413	NR_040525	ENSMUSG00000101553	1700049E22Rik	-	RIKEN cDNA 1700049E22 gene	ncRNA	0.008197	0.487725
chr10	72175234	72175559	+	39	Intergenic	L1Md_F3|LINE|L1	-194706	NR_003644	108950	Mm.212793	NM_175390	ENSMUSG00000043859	1700049L16Rik	-	hematological and neurological expressed 1-like pseudogene	pseudo	0.015385	0.567485
chr10	71802486	71802820	+	49	Intergenic	RMER2|LTR|ERV1	178037	NR_003644	108950	Mm.212793	NM_175390	ENSMUSG00000043859	1700049L16Rik	-	hematological and neurological expressed 1-like pseudogene	pseudo	0.005988	0.486567
chr10	71704516	71705254	+	33	Intergenic	Intergenic	275805	NR_003644	108950	Mm.212793	NM_175390	ENSMUSG00000043859	1700049L16Rik	-	hematological and neurological expressed 1-like pseudogene	pseudo	0.031165	0.549391
chr11	72283253	72283966	+	30	Intergenic	Intergenic	16765	NR_045922	73366	Mm.396157	NR_045922	ENSMUSG00000086951	1700051A21Rik	-	RIKEN cDNA 1700051A21 gene	ncRNA	0.01683	0.494398
chr12	80877367	80877794	+	30	3' UTR (NM_178682, exon 6 of 6)	3' UTR (NM_178682, exon 6 of 6)	46867	NR_033786	67340	Mm.386790	NR_033786	ENSMUSG00000101912	1700052I22Rik	-	RIKEN cDNA 1700052I22 gene	ncRNA	0.014052	0.570093
chr6	111818247	111818899	+	42	Intergenic	RLTR10B2|LTR|ERVK	-392135	NR_027865	67336	Mm.378014	NR_027865	ENSMUSG00000100219	1700054K19Rik	-	RIKEN cDNA 1700054K19 gene	ncRNA	0.02454	0.476263
chr6	112205989	112206311	+	36	Intergenic	RMER13B|LTR|ERVK	-4558	NR_027865	67336	Mm.378014	NR_027865	ENSMUSG00000100219	1700054K19Rik	-	RIKEN cDNA 1700054K19 gene	ncRNA	0.037267	0.616099
chr1	183980144	183980443	+	30	Intergenic	Intergenic	53705	NM_028516	73363	Mm.50115	NM_028516	ENSMUSG00000044854	1700056E22Rik	-	RIKEN cDNA 1700056E22 gene	protein-coding	0.023411	0.553333
chr1	183963973	183964893	+	42	Intergenic	Intergenic	69565	NM_028516	73363	Mm.50115	NM_028516	ENSMUSG00000044854	1700056E22Rik	-	RIKEN cDNA 1700056E22 gene	protein-coding	0.008696	0.494028
chr1	183953318	183953617	+	47	Intergenic	Intergenic	80531	NM_028516	73363	Mm.50115	NM_028516	ENSMUSG00000044854	1700056E22Rik	-	RIKEN cDNA 1700056E22 gene	protein-coding	0.016722	0.55
chr1	183771546	183771853	+	33	Intergenic	L1_Mus3|LINE|L1	262299	NM_028516	73363	Mm.50115	NM_028516	ENSMUSG00000044854	1700056E22Rik	-	RIKEN cDNA 1700056E22 gene	protein-coding	0.009772	0.461039
chr4	124458315	124458631	+	42	intron (NR_040774, intron 2 of 3)	intron (NR_040774, intron 2 of 3)	27486	NR_040774	78460	Mm.452060	NR_040774		1700057H15Rik	-	RIKEN cDNA 1700057H15 gene	ncRNA	0.012658	0.526814
chr4	124383771	124384283	+	30	Intergenic	Intergenic	101932	NR_040774	78460	Mm.452060	NR_040774		1700057H15Rik	-	RIKEN cDNA 1700057H15 gene	ncRNA	0.003906	0.495127
chr4	124304199	124304865	+	30	Intergenic	Intergenic	181427	NR_040774	78460	Mm.452060	NR_040774		1700057H15Rik	-	RIKEN cDNA 1700057H15 gene	ncRNA	0.021021	0.541229
chr4	124265305	124265656	+	49	Intergenic	Intergenic	220479	NR_040774	78460	Mm.452060	NR_040774		1700057H15Rik	-	RIKEN cDNA 1700057H15 gene	ncRNA	0.034188	0.539773
chr2	51513195	51513507	+	30	Intergenic	L1Md_F2|LINE|L1	-75451	NR_130155	73375	Mm.396227	NR_130155	ENSMUSG00000086007	1700057H21Rik	-	RIKEN cDNA 1700057H21 gene	ncRNA	0.028846	0.584665
chr2	51492454	51492829	+	49	Intergenic	MTA_Mm-int|LTR|ERVL-MaLR	-54741	NR_130155	73375	Mm.396227	NR_130155	ENSMUSG00000086007	1700057H21Rik	-	RIKEN cDNA 1700057H21 gene	ncRNA	0.010667	0.529255
chr2	51469452	51469837	+	30	Intergenic	Lx2|LINE|L1	-31744	NR_130155	73375	Mm.396227	NR_130155	ENSMUSG00000086007	1700057H21Rik	-	RIKEN cDNA 1700057H21 gene	ncRNA	0.002597	0.515544
chr6	143715694	143716010	+	30	Intergenic	Lx3B|LINE|L1	-64564	NR_045732	73425	Mm.417844	NR_045732	ENSMUSG00000086887	1700060C16Rik	-	RIKEN cDNA 1700060C16 gene	ncRNA	0.009494	0.476341
chr6	143640464	143640968	+	42	intron (NR_045732, intron 1 of 4)	intron (NR_045732, intron 1 of 4)	10572	NR_045732	73425	Mm.417844	NR_045732	ENSMUSG00000086887	1700060C16Rik	-	RIKEN cDNA 1700060C16 gene	ncRNA	0.013889	0.528713
chr6	143609837	143610139	+	30	intron (NR_045732, intron 4 of 4)	intron (NR_045732, intron 4 of 4)	41300	NR_045732	73425	Mm.417844	NR_045732	ENSMUSG00000086887	1700060C16Rik	-	RIKEN cDNA 1700060C16 gene	ncRNA	0.016556	0.534653
chr2	158205654	158206228	+	42	intron (NM_001131021, intron 8 of 15)	intron (NM_001131021, intron 8 of 15)	13933	NR_036606	73399	Mm.416861	NR_036606	ENSMUSG00000078957	1700060C20Rik	-	RIKEN cDNA 1700060C20 gene	ncRNA	0.010453	0.57913
chr2	8882659	8882976	+	36	Intergenic	Lx4A|LINE|L1	-306698	NR_038180	73438	Mm.23558	NR_038180	ENSMUSG00000085580	1700061F12Rik	-	RIKEN cDNA 1700061F12 gene	ncRNA	0.006309	0.503145
chr2	9036566	9036871	+	30	Intergenic	Lx2B2|LINE|L1	-152797	NR_038180	73438	Mm.23558	NR_038180	ENSMUSG00000085580	1700061F12Rik	-	RIKEN cDNA 1700061F12 gene	ncRNA	0.003279	0.526144
chr2	9381411	9381853	+	57	Intergenic	L1_Mus1|LINE|L1	192117	NR_038180	73438	Mm.23558	NR_038180	ENSMUSG00000085580	1700061F12Rik	-	RIKEN cDNA 1700061F12 gene	ncRNA	0.013575	0.498871
chr17	56883572	56884181	+	30	intron (NM_030141, intron 10 of 13)	intron (NM_030141, intron 10 of 13)	8243	NM_030141	78625	Mm.160106	NM_030141	ENSMUSG00000024209	1700061G19Rik	1700026H02|AI507598	RIKEN cDNA 1700061G19 gene	protein-coding	0.034483	0.572131
chr11	23114204	23115016	+	220	Intergenic	Intergenic	-37530	NR_131065	76993	Mm.59224	NR_131065	ENSMUSG00000086366	1700061J23Rik	-	RIKEN cDNA 1700061J23 gene	ncRNA	0.012315	0.484625
chr11	23193503	23194041	+	42	Intergenic	L1Md_F|LINE|L1	41632	NR_131065	76993	Mm.59224	NR_131065	ENSMUSG00000086366	1700061J23Rik	-	RIKEN cDNA 1700061J23 gene	ncRNA	0.009294	0.538033
chr1	95958934	95959321	+	44	Intergenic	L1Md_A|LINE|L1	62631	NR_040467	73454	Mm.396229	NR_040467	ENSMUSG00000100062	1700063A18Rik	-	RIKEN cDNA 1700063A18 gene	ncRNA	0.028424	0.597938
chr10	119095109	119096090	+	123	non-coding (NR_045348, exon 3 of 4)	non-coding (NR_045348, exon 3 of 4)	2694	NR_045348	73400	Mm.416864	NR_045348	ENSMUSG00000100681	1700064J06Rik	-	RIKEN cDNA 1700064J06 gene	ncRNA	0.01631	0.482688
chr10	119117263	119117577	+	30	Intergenic	Intergenic	24515	NR_045348	73400	Mm.416864	NR_045348	ENSMUSG00000100681	1700064J06Rik	-	RIKEN cDNA 1700064J06 gene	ncRNA	0.006369	0.492063
chr10	119152852	119153312	+	30	Intergenic	Intergenic	60177	NR_045348	73400	Mm.416864	NR_045348	ENSMUSG00000100681	1700064J06Rik	-	RIKEN cDNA 1700064J06 gene	ncRNA	0.01087	0.4859
chr12	99667555	99668053	+	30	Intergenic	Intergenic	-39830	NR_045288	73457	Mm.383439	NR_045288	ENSMUSG00000100211	1700064M15Rik	-	RIKEN cDNA 1700064M15 gene	ncRNA	0.014056	0.507014
chr12	99609327	99610226	+	302	intron (NR_136760, intron 2 of 3)	intron (NR_136760, intron 2 of 3)	18198	NR_045288	73457	Mm.383439	NR_045288	ENSMUSG00000100211	1700064M15Rik	-	RIKEN cDNA 1700064M15 gene	ncRNA	0.017798	0.486667
chr6	75304998	75305309	+	42	Intergenic	Lx5|LINE|L1	-1834132	NR_108032	73408	Mm.233629	NR_108032	ENSMUSG00000107408	1700065L07Rik	-	RIKEN cDNA 1700065L07 gene	ncRNA	0.003215	0.490385
chr6	75136801	75137108	+	36	Intergenic	L1Md_F2|LINE|L1	-1665933	NR_108032	73408	Mm.233629	NR_108032	ENSMUSG00000107408	1700065L07Rik	-	RIKEN cDNA 1700065L07 gene	ncRNA	0.003257	0.551948
chr6	74176192	74176528	+	33	Intergenic	L1Md_F2|LINE|L1	-705339	NR_108032	73408	Mm.233629	NR_108032	ENSMUSG00000107408	1700065L07Rik	-	RIKEN cDNA 1700065L07 gene	ncRNA	0.008929	0.489614
chr6	73470898	73471200	+	30	promoter-TSS (NR_108032)	promoter-TSS (NR_108032)	-28	NR_108032	73408	Mm.233629	NR_108032	ENSMUSG00000107408	1700065L07Rik	-	RIKEN cDNA 1700065L07 gene	ncRNA	0.02649	0.491749
chr1	39843126	39843435	+	30	intron (NR_040465, intron 4 of 4)	intron (NR_040465, intron 4 of 4)	4050	NR_040465	73426	Mm.396239	NR_040465	ENSMUSG00000101634	1700066B17Rik	-	RIKEN cDNA 1700066B17 gene	ncRNA	0.006472	0.470968
chr1	39840832	39841202	+	30	Intergenic	Intergenic	6313	NR_040465	73426	Mm.396239	NR_040465	ENSMUSG00000101634	1700066B17Rik	-	RIKEN cDNA 1700066B17 gene	ncRNA	0.013514	0.576819
chr18	35729912	35730734	+	42	3' UTR (NM_001033168, exon 2 of 2)	3' UTR (NM_001033168, exon 2 of 2)	3334	NM_001033168	73449	Mm.379225	NM_001033168	ENSMUSG00000073598	1700066B19Rik	-	RIKEN cDNA 1700066B19 gene	protein-coding	0.024331	0.597813
chr1	88932147	88932447	+	49	Intergenic	Intergenic	-83816	NR_040471	73475	Mm.491040	NR_040471	ENSMUSG00000099378	1700067G17Rik	-	RIKEN cDNA 1700067G17 gene	ncRNA	0.013333	0.541528
chr1	88936574	88936918	+	30	Intergenic	Intergenic	-79367	NR_040471	73475	Mm.491040	NR_040471	ENSMUSG00000099378	1700067G17Rik	-	RIKEN cDNA 1700067G17 gene	ncRNA	0.002907	0.495652
chr11	81446871	81447396	+	44	intron (NM_001034013, intron 1 of 9)	intron (NM_001034013, intron 1 of 9)	126406	NM_001033765	237880	Mm.435528	NM_001033765		1700071K01Rik	-	RIKEN cDNA 1700071K01 gene	protein-coding	0.005714	0.507605
chr9	58372631	58373030	+	30	intron (NR_040727, intron 1 of 2)	MTB|LTR|ERVL-MaLR	2326	NR_040727	73529	Mm.490924	NR_040727	ENSMUSG00000100487	1700072B07Rik	-	RIKEN cDNA 1700072B07 gene	ncRNA	0.012531	0.5325
chr9	58377544	58377909	+	30	Intergenic	Intergenic	7222	NR_040727	73529	Mm.490924	NR_040727	ENSMUSG00000100487	1700072B07Rik	-	RIKEN cDNA 1700072B07 gene	ncRNA	0.008219	0.530055
chr6	120568776	120569176	+	30	intron (NR_045733, intron 3 of 3)	intron (NR_045733, intron 3 of 3)	14180	NR_045733	73505	Mm.416867	NR_045733		1700072O05Rik	-	RIKEN cDNA 1700072O05 gene	ncRNA	0.025	0.538653
chr6	145341377	145341671	+	49	Intergenic	CpG	-46101	NR_003625	381827	Mm.179075	NM_001001987		1700073E17Rik	-	ribosomal protein L7 pseudogene	pseudo	0.057823	0.525424
chr6	145369358	145369970	+	99	Intergenic	Intergenic	-17961	NR_003625	381827	Mm.179075	NM_001001987		1700073E17Rik	-	ribosomal protein L7 pseudogene	pseudo	0.014706	0.48124
chr6	145403135	145403472	+	36	intron (NM_028742, intron 9 of 9)	RLTR16|LTR|ERVK	15678	NR_003625	381827	Mm.179075	NM_001001987		1700073E17Rik	-	ribosomal protein L7 pseudogene	pseudo	0.008902	0.544379
chr9	105236347	105236761	+	30	intron (NM_172461, intron 13 of 15)	intron (NM_172461, intron 13 of 15)	-91472	NM_028562	73532	Mm.23516	NM_028562	ENSMUSG00000032566	1700080E11Rik	AI429110|Tseg8	RIKEN cDNA 1700080E11 gene	protein-coding	0.019324	0.520482
chr5	119055395	119055754	+	36	Intergenic	Intergenic	-52662	NR_040693	73477	Mm.410863	NR_040693	ENSMUSG00000100573	1700081H04Rik	-	RIKEN cDNA 1700081H04 gene	ncRNA	0.036212	0.575
chr5	119151776	119152326	+	65	Intergenic	Intergenic	43815	NR_040693	73477	Mm.410863	NR_040693	ENSMUSG00000100573	1700081H04Rik	-	RIKEN cDNA 1700081H04 gene	ncRNA	0.018182	0.482759
chr12	71438029	71438358	+	30	Intergenic	Intergenic	-53985	NR_136902	67348	Mm.54261	NR_136902	ENSMUSG00000100668	1700083H02Rik	100041190|Gm3190	RIKEN cDNA 1700083H02 gene	ncRNA	0.012158	0.545455
chr2	30228873	30229455	+	30	Intergenic	MURVY-int|LTR|ERV1	8467	NR_028299	67350	Mm.402683	NR_028299		1700084E18Rik	-	RIKEN cDNA 1700084E18 gene	ncRNA	0.034364	0.572899
chr15	33408018	33408534	+	42	intron (NM_176073, intron 5 of 7)	RMER13B|LTR|ERVK	-2337	NR_033608	73486	Mm.483393	NM_028551	ENSMUSG00000058101	1700084J12Rik	-	ribosomal protein L7-like 1 pseudogene	pseudo	0.013566	0.528046
chr12	83169711	83170081	+	38	Intergenic	Intergenic	-230741	NR_046045	74283	Mm.398247	NR_046045	ENSMUSG00000100890	1700085C21Rik	-	RIKEN cDNA 1700085C21 gene	ncRNA	0.027027	0.563342
chr12	83162175	83162482	+	30	TTS (NM_001282061)	TTS (NM_001282061)	-223173	NR_046045	74283	Mm.398247	NR_046045	ENSMUSG00000100890	1700085C21Rik	-	RIKEN cDNA 1700085C21 gene	ncRNA	0.013029	0.525974
chr12	83157844	83158152	+	30	3' UTR (NM_001282061, exon 17 of 17)	3' UTR (NM_001282061, exon 17 of 17)	-218843	NR_046045	74283	Mm.398247	NR_046045	ENSMUSG00000100890	1700085C21Rik	-	RIKEN cDNA 1700085C21 gene	ncRNA	0.045455	0.627832
chr12	83145220	83145841	+	50	intron (NM_001310478, intron 17 of 17)	intron (NM_001310478, intron 17 of 17)	-206375	NR_046045	74283	Mm.398247	NR_046045	ENSMUSG00000100890	1700085C21Rik	-	RIKEN cDNA 1700085C21 gene	ncRNA	0.006441	0.519293
chr12	83126083	83126649	+	30	intron (NM_001310478, intron 15 of 17)	intron (NM_001310478, intron 15 of 17)	-187211	NR_046045	74283	Mm.398247	NR_046045	ENSMUSG00000100890	1700085C21Rik	-	RIKEN cDNA 1700085C21 gene	ncRNA	0.010601	0.511464
chr12	83104646	83104989	+	33	intron (NM_001310478, intron 13 of 17)	intron (NM_001310478, intron 13 of 17)	-165662	NR_046045	74283	Mm.398247	NR_046045	ENSMUSG00000100890	1700085C21Rik	-	RIKEN cDNA 1700085C21 gene	ncRNA	0.011662	0.491279
chr12	82791082	82791653	+	30	intron (NM_001310478, intron 2 of 17)	intron (NM_001310478, intron 2 of 17)	147788	NR_046045	74283	Mm.398247	NR_046045	ENSMUSG00000100890	1700085C21Rik	-	RIKEN cDNA 1700085C21 gene	ncRNA	0.042032	0.506993
chr12	74268657	74268955	+	36	TTS (NM_172804)	TTS (NM_172804)	-15470	NR_030733	74284	Mm.287421	NR_030733	ENSMUSG00000071265	1700086L19Rik	1700006L05Rik|AU016007	RIKEN cDNA 1700086L19 gene	ncRNA	0.026846	0.491639
chr18	38262862	38264018	+	36	TTS (NM_024179)	TTS (NM_024179)	-12875	NR_027904	73516	Mm.48776	NR_015475	ENSMUSG00000097080	1700086O06Rik	-	RIKEN cDNA 1700086O06 gene	ncRNA	0.009516	0.535004
chr18	38254815	38255116	+	42	intron (NM_024179, intron 7 of 12)	MLT1J|LTR|ERVL-MaLR	-4400	NR_027904	73516	Mm.48776	NR_015475	ENSMUSG00000097080	1700086O06Rik	-	RIKEN cDNA 1700086O06 gene	ncRNA	0.019934	0.463576
chr18	38249935	38250471	+	65	promoter-TSS (NM_024179)	promoter-TSS (NM_024179)	-5	NR_015475	73516	Mm.48776	NR_015475	ENSMUSG00000097080	1700086O06Rik	-	RIKEN cDNA 1700086O06 gene	ncRNA	0.067164	0.616387
chr15	79133350	79133802	+	30	3' UTR (NM_177461, exon 16 of 16)	3' UTR (NM_177461, exon 16 of 16)	7675	NM_001310579	27660	Mm.390827	NM_138581	ENSMUSG00000033029	1700088E04Rik	ESTJ0827E04	RIKEN cDNA 1700088E04 gene	protein-coding	0.011062	0.582781
chr11	114169092	114169554	+	39	Intergenic	Intergenic	-28935	NR_045930	73536	Mm.54275	NR_045930	ENSMUSG00000078600	1700092K14Rik	-	RIKEN cDNA 1700092K14 gene	ncRNA	0.02381	0.574514
chr11	114176955	114177276	+	30	Intergenic	Intergenic	-21143	NR_045930	73536	Mm.54275	NR_045930	ENSMUSG00000078600	1700092K14Rik	-	RIKEN cDNA 1700092K14 gene	ncRNA	0.015576	0.562112
chr11	114214763	114215607	+	30	Intergenic	Intergenic	16927	NR_045930	73536	Mm.54275	NR_045930	ENSMUSG00000078600	1700092K14Rik	-	RIKEN cDNA 1700092K14 gene	ncRNA	0.013033	0.513609
chr11	114234334	114234866	+	30	Intergenic	Intergenic	36342	NR_045930	73536	Mm.54275	NR_045930	ENSMUSG00000078600	1700092K14Rik	-	RIKEN cDNA 1700092K14 gene	ncRNA	0.016917	0.499062
chr11	114239554	114239922	+	36	Intergenic	Intergenic	41480	NR_045930	73536	Mm.54275	NR_045930	ENSMUSG00000078600	1700092K14Rik	-	RIKEN cDNA 1700092K14 gene	ncRNA	0.019022	0.566396
chr11	114248833	114249333	+	49	Intergenic	Intergenic	50825	NR_045930	73536	Mm.54275	NR_045930	ENSMUSG00000078600	1700092K14Rik	-	RIKEN cDNA 1700092K14 gene	ncRNA	0.014	0.522954
chr11	114277754	114278299	+	49	Intergenic	Intergenic	79768	NR_045930	73536	Mm.54275	NR_045930	ENSMUSG00000078600	1700092K14Rik	-	RIKEN cDNA 1700092K14 gene	ncRNA	0.038532	0.57326
chr10	76367189	76367623	+	30	exon (NM_001282992, exon 36 of 42)	exon (NM_001282992, exon 36 of 42)	-21609	NR_040580	67523	Mm.437833	NR_040580	ENSMUSG00000101695	1700094J05Rik	-	RIKEN cDNA 1700094J05 gene	ncRNA	0.029954	0.498851
chr10	76368958	76369344	+	42	intron (NM_008787, intron 34 of 41)	RSINE1|SINE|B4	-19864	NR_040580	67523	Mm.437833	NR_040580	ENSMUSG00000101695	1700094J05Rik	-	RIKEN cDNA 1700094J05 gene	ncRNA	0.018135	0.501292
chr10	76407136	76407437	+	36	intron (NM_008787, intron 18 of 41)	intron (NM_008787, intron 18 of 41)	18271	NR_040580	67523	Mm.437833	NR_040580	ENSMUSG00000101695	1700094J05Rik	-	RIKEN cDNA 1700094J05 gene	ncRNA	0.006645	0.529801
chr4	146750361	146750688	+	57	Intergenic	CpG	-203651	NR_045468	67524	Mm.444300	NR_045468	ENSMUSG00000086046	1700095A21Rik	-	RIKEN cDNA 1700095A21 gene	ncRNA	0.070336	0.564024
chr4	146741186	146741570	+	34	Intergenic	Intergenic	-194505	NR_045468	67524	Mm.444300	NR_045468	ENSMUSG00000086046	1700095A21Rik	-	RIKEN cDNA 1700095A21 gene	ncRNA	0.020833	0.467532
chr5	112754365	112754953	+	57	intron (NM_028901, intron 39 of 43)	ORR1E|LTR|ERVL-MaLR	-38633	NR_040675	67360	Mm.59218	NR_040675	ENSMUSG00000098230	1700095B10Rik	-	RIKEN cDNA 1700095B10 gene	ncRNA	0.008503	0.526316
chr5	112760365	112760829	+	36	intron (NM_028901, intron 37 of 43)	intron (NM_028901, intron 37 of 43)	-32695	NR_040675	67360	Mm.59218	NR_040675	ENSMUSG00000098230	1700095B10Rik	-	RIKEN cDNA 1700095B10 gene	ncRNA	0.025862	0.563441
chr5	112772028	112772874	+	73	intron (NM_028901, intron 34 of 43)	intron (NM_028901, intron 34 of 43)	-20841	NR_040675	67360	Mm.59218	NR_040675	ENSMUSG00000098230	1700095B10Rik	-	RIKEN cDNA 1700095B10 gene	ncRNA	0.00591	0.498229
chr5	112782639	112782966	+	57	intron (NM_028901, intron 32 of 43)	intron (NM_028901, intron 32 of 43)	-10490	NR_040675	67360	Mm.59218	NR_040675	ENSMUSG00000098230	1700095B10Rik	-	RIKEN cDNA 1700095B10 gene	ncRNA	0.012232	0.536585
chr5	112796993	112797444	+	110	intron (NR_040675, intron 2 of 3)	intron (NR_040675, intron 2 of 3)	3926	NR_040676	67360	Mm.59218	NR_040675	ENSMUSG00000098230	1700095B10Rik	-	RIKEN cDNA 1700095B10 gene	ncRNA	0.015521	0.522124
chr5	112803589	112803906	+	30	intron (NM_028901, intron 25 of 43)	intron (NM_028901, intron 25 of 43)	10455	NR_040676	67360	Mm.59218	NR_040675	ENSMUSG00000098230	1700095B10Rik	-	RIKEN cDNA 1700095B10 gene	ncRNA	0.003155	0.487421
chr5	112814872	112815854	+	504	intron (NM_028901, intron 22 of 43)	intron (NM_028901, intron 22 of 43)	22071	NR_040676	67360	Mm.59218	NR_040675	ENSMUSG00000098230	1700095B10Rik	-	RIKEN cDNA 1700095B10 gene	ncRNA	0.020367	0.528993
chr5	112821079	112821544	+	30	intron (NM_028901, intron 21 of 43)	intron (NM_028901, intron 21 of 43)	28019	NR_040676	67360	Mm.59218	NR_040675	ENSMUSG00000098230	1700095B10Rik	-	RIKEN cDNA 1700095B10 gene	ncRNA	0.019355	0.549356
chr5	112825783	112826496	+	30	intron (NM_028901, intron 21 of 43)	intron (NM_028901, intron 21 of 43)	32847	NR_040676	67360	Mm.59218	NR_040675	ENSMUSG00000098230	1700095B10Rik	-	RIKEN cDNA 1700095B10 gene	ncRNA	0.012623	0.507003
chr5	112830153	112830654	+	42	intron (NM_028901, intron 19 of 43)	intron (NM_028901, intron 19 of 43)	37111	NR_040676	67360	Mm.59218	NR_040675	ENSMUSG00000098230	1700095B10Rik	-	RIKEN cDNA 1700095B10 gene	ncRNA	0.017964	0.539841
chr5	112843027	112843370	+	30	intron (NM_028901, intron 14 of 43)	intron (NM_028901, intron 14 of 43)	49906	NR_040676	67360	Mm.59218	NR_040675	ENSMUSG00000098230	1700095B10Rik	-	RIKEN cDNA 1700095B10 gene	ncRNA	0.008746	0.517442
chr4	138083028	138083708	+	36	intron (NM_001256195, intron 5 of 34)	intron (NM_001256195, intron 5 of 34)	55150	NR_126429	73563	Mm.444294	NR_126429	ENSMUSG00000084804	1700095J12Rik	-	RIKEN cDNA 1700095J12 gene	ncRNA	0.020588	0.490455
chr5	25611815	25612302	+	36	Intergenic	Intergenic	82040	NR_027388	73571	Mm.105263	NR_027388	ENSMUSG00000101856	1700096K18Rik	-	RIKEN cDNA 1700096K18 gene	ncRNA	0.01848	0.57377
chr8	87721966	87722548	+	42	intron (NM_001310520, intron 3 of 5)	intron (NM_001310520, intron 3 of 5)	-80047	NR_131165	73557		NR_131165		1700096P03Rik	-	RIKEN cDNA 1700096P03 gene	ncRNA	0.008591	0.523156
chr8	87702986	87703836	+	137	intron (NM_001310520, intron 3 of 5)	intron (NM_001310520, intron 3 of 5)	-61201	NR_131165	73557		NR_131165		1700096P03Rik	-	RIKEN cDNA 1700096P03 gene	ncRNA	0.018824	0.551116
chr8	87685760	87686287	+	42	intron (NM_001310520, intron 5 of 5)	intron (NM_001310520, intron 5 of 5)	-43813	NR_131165	73557		NR_131165		1700096P03Rik	-	RIKEN cDNA 1700096P03 gene	ncRNA	0.009488	0.517045
chr8	87665367	87666001	+	36	intron (NM_001310520, intron 5 of 5)	intron (NM_001310520, intron 5 of 5)	-23474	NR_131165	73557		NR_131165		1700096P03Rik	-	RIKEN cDNA 1700096P03 gene	ncRNA	0.020505	0.548031
chr8	87662947	87663465	+	30	intron (NM_001310520, intron 5 of 5)	intron (NM_001310520, intron 5 of 5)	-20996	NR_131165	73557		NR_131165		1700096P03Rik	-	RIKEN cDNA 1700096P03 gene	ncRNA	0.054054	0.624277
chr8	87656517	87656903	+	30	Intergenic	Intergenic	-14500	NR_131165	73557		NR_131165		1700096P03Rik	-	RIKEN cDNA 1700096P03 gene	ncRNA	0.054404	0.607235
chr8	87655794	87656161	+	34	Intergenic	Intergenic	-13767	NR_131165	73557		NR_131165		1700096P03Rik	-	RIKEN cDNA 1700096P03 gene	ncRNA	0.027248	0.559783
chr8	87608301	87608931	+	30	Intergenic	Intergenic	33594	NR_131165	73557		NR_131165		1700096P03Rik	-	RIKEN cDNA 1700096P03 gene	ncRNA	0.01746	0.51664
chr13	102735135	102735715	+	30	exon (NM_175171, exon 29 of 29)	exon (NM_175171, exon 29 of 29)	-24830	NR_130318	76624	Mm.426384	NR_130171	ENSMUSG00000091906	1700099I09Rik	-	RIKEN cDNA 1700099I09 gene	ncRNA	0.025862	0.614458
chr13	102795573	102796171	+	30	intron (NM_175171, intron 9 of 28)	intron (NM_175171, intron 9 of 28)	35617	NR_130171	76624	Mm.426384	NR_130171	ENSMUSG00000091906	1700099I09Rik	-	RIKEN cDNA 1700099I09 gene	ncRNA	0.023411	0.512521
chr13	102899513	102899817	+	60	intron (NM_175171, intron 4 of 28)	intron (NM_175171, intron 4 of 28)	139410	NR_130171	76624	Mm.426384	NR_130171	ENSMUSG00000091906	1700099I09Rik	-	RIKEN cDNA 1700099I09 gene	ncRNA	0.016447	0.534426
chr13	70434988	70435413	+	36	Intergenic	Intergenic	-138041	NR_045934	73584	Mm.442491	NR_045934	ENSMUSG00000101051	1700100L14Rik	-	RIKEN cDNA 1700100L14 gene	ncRNA	0.002353	0.474178
chr13	70485986	70486375	+	36	Intergenic	RLTR1B-int|LTR|ERV1	-87061	NR_045934	73584	Mm.442491	NR_045934	ENSMUSG00000101051	1700100L14Rik	-	RIKEN cDNA 1700100L14 gene	ncRNA	0.03599	0.653846
chr13	70604036	70605282	+	30	exon (NM_144837, exon 13 of 19)	exon (NM_144837, exon 13 of 19)	31418	NR_045934	73584	Mm.442491	NR_045934	ENSMUSG00000101051	1700100L14Rik	-	RIKEN cDNA 1700100L14 gene	ncRNA	0.020867	0.537289
chr12	6867395	6867696	+	31	Intergenic	L1Md_F2|LINE|L1	512785	NR_045045	73575	Mm.179463	NR_045045	ENSMUSG00000102096	1700101O22Rik	-	RIKEN cDNA 1700101O22 gene	ncRNA	0.016611	0.509934
chr12	6437598	6437920	+	36	Intergenic	L1Md_T|LINE|L1	942571	NR_045045	73575	Mm.179463	NR_045045	ENSMUSG00000102096	1700101O22Rik	-	RIKEN cDNA 1700101O22 gene	ncRNA	0.052795	0.650155
chr17	3570173	3570472	+	30	Intergenic	G-rich|Low_complexity|Low_complexity	12498	NR_045303	68230	Mm.431352	NR_045302		1700102H20Rik	-	RIKEN cDNA 1700102H20 gene	ncRNA	0.013378	0.523333
chr17	3625752	3626161	+	49	Intergenic	L1Md_F2|LINE|L1	68132	NR_045303	68230	Mm.431352	NR_045302		1700102H20Rik	-	RIKEN cDNA 1700102H20 gene	ncRNA	0.036675	0.587805
chr12	54233712	54234043	+	42	intron (NR_108033, intron 1 of 2)	MTD|LTR|ERVL-MaLR	262	NR_108033	73592	Mm.416874	NR_108033		1700104L18Rik	-	RIKEN cDNA 1700104L18 gene	ncRNA	0.012085	0.503012
chr19	7382322	7382931	+	49	promoter-TSS (NR_045703)	promoter-TSS (NR_045703)	-377	NR_045703	654802	Mm.414924	NR_045703		1700105P06Rik	-	RIKEN cDNA 1700105P06 gene	ncRNA	0.098522	0.703279
chr14	76683327	76683648	+	30	intron (NR_015485, intron 4 of 4)	Lx8|LINE|L1	5919	NR_015485	73272	Mm.116804	NR_015485	ENSMUSG00000101009	1700108F19Rik	1700020I02Rik|BB065030	RIKEN cDNA 1700108F19 gene	ncRNA	0.009346	0.475155
chr14	76688115	76688474	+	42	Intergenic	Intergenic	10726	NR_015485	73272	Mm.116804	NR_015485	ENSMUSG00000101009	1700108F19Rik	1700020I02Rik|BB065030	RIKEN cDNA 1700108F19 gene	ncRNA	0.019499	0.544444
chr14	76797159	76797516	+	42	Intergenic	RMER15-int|LTR|ERVL	119769	NR_015485	73272	Mm.116804	NR_015485	ENSMUSG00000101009	1700108F19Rik	1700020I02Rik|BB065030	RIKEN cDNA 1700108F19 gene	ncRNA	0.008403	0.558659
chr14	76816718	76817098	+	36	Intergenic	L2|LINE|L2	139340	NR_015485	73272	Mm.116804	NR_015485	ENSMUSG00000101009	1700108F19Rik	1700020I02Rik|BB065030	RIKEN cDNA 1700108F19 gene	ncRNA	0.005263	0.490814
chr14	122337098	122337503	+	30	intron (NM_029556, intron 2 of 7)	intron (NM_029556, intron 2 of 7)	-103662	NR_015532	68245	Mm.443285	NR_015532	ENSMUSG00000100585	1700108J01Rik	-	RIKEN cDNA 1700108J01 gene	ncRNA	0.004938	0.509852
chr14	122222863	122223225	+	36	intron (NM_029556, intron 1 of 7)	IAPLTR3|LTR|ERVK	10594	NR_015532	68245	Mm.443285	NR_015532	ENSMUSG00000100585	1700108J01Rik	-	RIKEN cDNA 1700108J01 gene	ncRNA	0.041436	0.53168
chr11	84732663	84733095	+	33	Intergenic	Intergenic	-12447	NR_046197	78471	Mm.47152	NR_046197	ENSMUSG00000085044	1700109G15Rik	-	RIKEN cDNA 1700109G15 gene	ncRNA	0.013889	0.531178
chr11	84636382	84637509	+	36	Intergenic	Intergenic	83487	NR_046197	78471	Mm.47152	NR_046197	ENSMUSG00000085044	1700109G15Rik	-	RIKEN cDNA 1700109G15 gene	ncRNA	0.011535	0.52305
chr11	84623882	84624302	+	57	Intergenic	Intergenic	96340	NR_046197	78471	Mm.47152	NR_046197	ENSMUSG00000085044	1700109G15Rik	-	RIKEN cDNA 1700109G15 gene	ncRNA	0.021429	0.539192
chr5	3559602	3559932	+	39	intron (NM_001042501, intron 7 of 10)	intron (NM_001042501, intron 7 of 10)	-11949	NM_029843	77036	Mm.389069	NM_029843	ENSMUSG00000008307	1700109H08Rik	-	RIKEN cDNA 1700109H08 gene	protein-coding	0.045455	0.516616
chr14	39824260	39824611	+	36	Intergenic	L1Md_F|LINE|L1	168772	NR_045936	73591	Mm.65499	NR_045936	ENSMUSG00000101261	1700109I08Rik	-	RIKEN cDNA 1700109I08 gene	ncRNA	0.011396	0.568182
chr14	40121105	40121574	+	30	Intergenic	L1_Mus3|LINE|L1	465676	NR_045936	73591	Mm.65499	NR_045936	ENSMUSG00000101261	1700109I08Rik	-	RIKEN cDNA 1700109I08 gene	ncRNA	0.014925	0.534043
chr14	40218161	40218571	+	42	Intergenic	L1Md_A|LINE|L1	562703	NR_045936	73591	Mm.65499	NR_045936	ENSMUSG00000101261	1700109I08Rik	-	RIKEN cDNA 1700109I08 gene	ncRNA	0.036585	0.549878
chr17	10341668	10343287	+	244	Intergenic	Intergenic	17875	NR_045461	76634	Mm.491052	NR_045461	ENSMUSG00000099384	1700110C19Rik	-	RIKEN cDNA 1700110C19 gene	ncRNA	0.012353	0.50679
chr9	40326213	40326856	+	30	intron (NM_172768, intron 4 of 19)	intron (NM_172768, intron 4 of 19)	-6938	NR_040728	73558	Mm.398307	NR_040728		1700110K17Rik	-	RIKEN cDNA 1700110K17 gene	ncRNA	0.010886	0.523292
chr9	40332794	40333090	+	36	promoter-TSS (NR_040728)	promoter-TSS (NR_040728)	-530	NR_040728	73558	Mm.398307	NR_040728		1700110K17Rik	-	RIKEN cDNA 1700110K17 gene	ncRNA	0.02027	0.542088
chr9	40376756	40377084	+	42	intron (NM_172768, intron 2 of 19)	intron (NM_172768, intron 2 of 19)	43448	NR_040728	73558	Mm.398307	NR_040728		1700110K17Rik	-	RIKEN cDNA 1700110K17 gene	ncRNA	0.006098	0.547112
chr9	40381695	40382059	+	42	intron (NM_172768, intron 2 of 19)	intron (NM_172768, intron 2 of 19)	48405	NR_040728	73558	Mm.398307	NR_040728		1700110K17Rik	-	RIKEN cDNA 1700110K17 gene	ncRNA	0.024725	0.528767
chr9	40382478	40382790	+	36	intron (NM_172768, intron 2 of 19)	intron (NM_172768, intron 2 of 19)	49162	NR_040728	73558	Mm.398307	NR_040728		1700110K17Rik	-	RIKEN cDNA 1700110K17 gene	ncRNA	0.00641	0.463259
chr14	22006087	22006515	+	42	Intergenic	Intergenic	-13411	NM_028275	76633	Mm.489898	NM_028275	ENSMUSG00000063458	1700112E06Rik	2700009F18Rik	RIKEN cDNA 1700112E06 gene	protein-coding	0.007009	0.529138
chr14	22026016	22026537	+	42	intron (NM_028275, intron 1 of 6)	Lx8|LINE|L1	6564	NM_028275	76633	Mm.489898	NM_028275	ENSMUSG00000063458	1700112E06Rik	2700009F18Rik	RIKEN cDNA 1700112E06 gene	protein-coding	0.015355	0.496169
chr14	22144133	22144432	+	42	intron (NM_028275, intron 2 of 6)	intron (NM_028275, intron 2 of 6)	124570	NM_028275	76633	Mm.489898	NM_028275	ENSMUSG00000063458	1700112E06Rik	2700009F18Rik	RIKEN cDNA 1700112E06 gene	protein-coding	0.010033	0.513333
chr1	184574264	184574703	+	55	Intergenic	RMER13A|LTR|ERVK	-16792	NR_040472	73590	Mm.82792	NR_040472	ENSMUSG00000101574	1700112H15Rik	-	RIKEN cDNA 1700112H15 gene	ncRNA	0.020501	0.575
chr1	184461031	184461338	+	30	Intergenic	Intergenic	96507	NR_040472	73590	Mm.82792	NR_040472	ENSMUSG00000101574	1700112H15Rik	-	RIKEN cDNA 1700112H15 gene	ncRNA	0.013029	0.487013
chr7	67127056	67127594	+	33	intron (NM_001033877, intron 21 of 22)	RMER17B|LTR|ERVK	95133	NR_131044	76628	Mm.384589	NR_131043	ENSMUSG00000097527	1700112J16Rik	-	RIKEN cDNA 1700112J16 gene	ncRNA	0.033457	0.58256
chr7	67044841	67045334	+	42	intron (NM_001033877, intron 13 of 22)	intron (NM_001033877, intron 13 of 22)	177371	NR_131044	76628	Mm.384589	NR_131043	ENSMUSG00000097527	1700112J16Rik	-	RIKEN cDNA 1700112J16 gene	ncRNA	0.01217	0.473684
chr10	87180307	87180608	+	36	intron (NM_029685, intron 4 of 5)	L1Md_A|LINE|L1	122411	NM_029685	76640	Mm.78423	NM_029685	ENSMUSG00000047129	1700113H08Rik	-	RIKEN cDNA 1700113H08 gene	protein-coding	0.039867	0.619205
chr16	51148441	51149048	+	33	Intergenic	Lx3_Mus|LINE|L1	365335	NR_131005	78639	Mm.160109	NR_131005	ENSMUSG00000092276	1700116B05Rik	-	RIKEN cDNA 1700116B05 gene	ncRNA	0.00659	0.495066
chr16	51289448	51289746	+	31	Intergenic	L1Md_F2|LINE|L1	506188	NR_131005	78639	Mm.160109	NR_131005	ENSMUSG00000092276	1700116B05Rik	-	RIKEN cDNA 1700116B05 gene	ncRNA	0.020134	0.501672
chr16	34918453	34918754	+	30	intron (NM_139300, intron 14 of 31)	intron (NM_139300, intron 14 of 31)	20726	NR_040536	76649	Mm.420532	NR_040536	ENSMUSG00000100593	1700119H24Rik	-	RIKEN cDNA 1700119H24 gene	ncRNA	0.023256	0.509934
chr16	34901909	34902394	+	42	intron (NM_139300, intron 11 of 31)	MIR|SINE|MIR	37178	NR_040536	76649	Mm.420532	NR_040536	ENSMUSG00000100593	1700119H24Rik	-	RIKEN cDNA 1700119H24 gene	ncRNA	0.016495	0.514403
chr15	99248120	99249217	+	65	intron (NM_001164156, intron 4 of 13)	intron (NM_001164156, intron 4 of 13)	-3120	NR_045627	73600	Mm.475134	NR_045627	ENSMUSG00000100599	1700120C14Rik	-	RIKEN cDNA 1700120C14 gene	ncRNA	0.015497	0.569217
chr7	135169544	135169839	+	33	intron (NM_001033420, intron 51 of 51)	B4A|SINE|B4	26311	NR_046050	74314	Mm.415339	NR_046050	ENSMUSG00000100717	1700120G07Rik	-	RIKEN cDNA 1700120G07 gene	ncRNA	0.010169	0.527027
chr7	135131062	135131443	+	73	intron (NM_001033420, intron 38 of 51)	intron (NM_001033420, intron 38 of 51)	64750	NR_046050	74314	Mm.415339	NR_046050	ENSMUSG00000100717	1700120G07Rik	-	RIKEN cDNA 1700120G07 gene	ncRNA	0.002625	0.534031
chr7	135093614	135094138	+	42	intron (NM_001033420, intron 32 of 51)	intron (NM_001033420, intron 32 of 51)	102126	NR_046050	74314	Mm.415339	NR_046050	ENSMUSG00000100717	1700120G07Rik	-	RIKEN cDNA 1700120G07 gene	ncRNA	0.01145	0.502857
chr7	127598967	127599509	+	64	intron (NM_172281, intron 17 of 19)	ID_B1|SINE|B4	5207	NR_027915	68232	Mm.347960	NM_026628	ENSMUSG00000099579	1700120K04Rik	-	RIKEN cDNA 1700120K04 gene	ncRNA	0.00369	0.502762
chr7	127596813	127597172	+	30	intron (NM_172281, intron 15 of 19)	intron (NM_172281, intron 15 of 19)	7453	NR_027915	68232	Mm.347960	NM_026628	ENSMUSG00000099579	1700120K04Rik	-	RIKEN cDNA 1700120K04 gene	ncRNA	0.044568	0.555556
chr12	106471983	106472299	+	51	Intergenic	Intergenic	-24475	NR_036593	76639	Mm.375609	NR_036593	ENSMUSG00000092066	1700121N20Rik	-	RIKEN cDNA 1700121N20 gene	ncRNA	0.015823	0.51735
chr12	106274449	106274806	+	36	Intergenic	Intergenic	173039	NR_036593	76639	Mm.375609	NR_036593	ENSMUSG00000092066	1700121N20Rik	-	RIKEN cDNA 1700121N20 gene	ncRNA	0.016807	0.581006
chr12	106262545	106262915	+	30	Intergenic	Intergenic	184936	NR_036593	76639	Mm.375609	NR_036593	ENSMUSG00000092066	1700121N20Rik	-	RIKEN cDNA 1700121N20 gene	ncRNA	0.021622	0.544474
chr12	106231703	106232051	+	57	Intergenic	Intergenic	215789	NR_036593	76639	Mm.375609	NR_036593	ENSMUSG00000092066	1700121N20Rik	-	RIKEN cDNA 1700121N20 gene	ncRNA	0.020115	0.587393
chr19	37454098	37454432	+	57	Intergenic	Lx2B|LINE|L1	-10989	NR_131009	78640	Mm.234265	NR_131008		1700122C19Rik	-	RIKEN cDNA 1700122C19 gene	ncRNA	0.008982	0.564179
chr17	48010381	48010992	+	49	Intergenic	Intergenic	27607	NM_029689	76651	Mm.76918	NM_029689	ENSMUSG00000094928	1700122O11Rik	-	RIKEN cDNA 1700122O11 gene	protein-coding	0.02455	0.537582
chr7	126251607	126252308	+	386	Intergenic	Intergenic	-3719	NR_131046	76728	Mm.76920	NR_131046	ENSMUSG00000108676	1700123J17Rik	-	RIKEN cDNA 1700123J17 gene	ncRNA	0.007133	0.51567
chr5	138503171	138503810	+	36	Intergenic	L1Md_F2|LINE|L1	61204	NM_029693	76658	Mm.73235	NM_029693	ENSMUSG00000029526	1700123K08Rik	-	RIKEN cDNA 1700123K08 gene	protein-coding	0.015649	0.570312
chr6	96311379	96311705	+	45	intron (NM_182808, intron 2 of 4)	L1Md_F3|LINE|L1	-145337	NR_003643	78482	Mm.391486	NM_030107	ENSMUSG00000072878	1700123L14Rik	-	nucleoporin 50 pseudogene	pseudo	0.009202	0.470948
chr4	11986665	11987440	+	57	intron (NR_040577, intron 4 of 4)	intron (NR_040577, intron 4 of 4)	20478	NR_040577	100503636	Mm.209078	NR_040577		1700123M08Rik	1600025K15Rik	RIKEN cDNA 1700123M08 gene	ncRNA	0.010323	0.511598
chr4	12025663	12026170	+	57	Intergenic	RLTR9B2|LTR|ERVK	59342	NR_040577	100503636	Mm.209078	NR_040577		1700123M08Rik	1600025K15Rik	RIKEN cDNA 1700123M08 gene	ncRNA	0.00789	0.490157
chr4	10729094	10729480	+	30	intron (NR_045185, intron 4 of 4)	intron (NR_045185, intron 4 of 4)	68515	NR_045185	73624	Mm.67392	NR_045185	ENSMUSG00000086080	1700123O12Rik	-	RIKEN cDNA 1700123O12 gene	ncRNA	0.015544	0.483204
chr4	10453249	10453972	+	30	Intergenic	RLTR1B-int|LTR|ERV1	344192	NR_045185	73624	Mm.67392	NR_045185	ENSMUSG00000086080	1700123O12Rik	-	RIKEN cDNA 1700123O12 gene	ncRNA	0.029046	0.498619
chr14	54686153	54686540	+	36	5' UTR (NM_021437, exon 1 of 2)	5' UTR (NM_021437, exon 1 of 2)	175	NM_021437	58248	Mm.197509	NM_021437	ENSMUSG00000040822	1700123O20Rik	MNCb-2990	RIKEN cDNA 1700123O20 gene	protein-coding	0.100775	0.659794
chr16	6212972	6213389	+	30	intron (NM_021477, intron 2 of 16)	intron (NM_021477, intron 2 of 16)	237593	NR_045799	68238	Mm.434605	NR_045799	ENSMUSG00000101481	1700123O21Rik	-	RIKEN cDNA 1700123O21 gene	ncRNA	0.009592	0.519139
chr4	124911786	124912567	+	57	intron (NM_001256432, intron 9 of 16)	intron (NM_001256432, intron 9 of 16)	-17394	NR_040651	73628	Mm.398337	NR_040651	ENSMUSG00000085263	1700125G02Rik	-	RIKEN cDNA 1700125G02 gene	ncRNA	0.033291	0.592072
chr4	124900589	124901051	+	49	intron (NM_001256432, intron 6 of 16)	intron (NM_001256432, intron 6 of 16)	-6038	NR_040651	73628	Mm.398337	NR_040651	ENSMUSG00000085263	1700125G02Rik	-	RIKEN cDNA 1700125G02 gene	ncRNA	0.015152	0.4946
chr14	107557922	107558302	+	36	Intergenic	IAPLTR2_Mm|LTR|ERVK	-1071592	NR_045938	73631	Mm.48862	NR_045938	ENSMUSG00000099794	1700128A07Rik	-	RIKEN cDNA 1700128A07 gene	ncRNA	0.042105	0.506562
chr14	107282272	107282589	+	36	Intergenic	IAPEY2_LTR|LTR|ERVK	-795910	NR_045938	73631	Mm.48862	NR_045938	ENSMUSG00000099794	1700128A07Rik	-	RIKEN cDNA 1700128A07 gene	ncRNA	0.044164	0.525157
chr14	107256396	107257141	+	34	Intergenic	RMER1B|Other|Other	-770248	NR_045938	73631	Mm.48862	NR_045938	ENSMUSG00000099794	1700128A07Rik	-	RIKEN cDNA 1700128A07 gene	ncRNA	0.004027	0.520107
chr14	106490227	106490907	+	30	Intergenic	RMER13A2|LTR|ERVK	-4047	NR_045938	73631	Mm.48862	NR_045938	ENSMUSG00000099794	1700128A07Rik	-	RIKEN cDNA 1700128A07 gene	ncRNA	0.017647	0.499266
chr14	106311273	106311580	+	36	Intergenic	L1Md_F2|LINE|L1	175094	NR_045938	73631	Mm.48862	NR_045938	ENSMUSG00000099794	1700128A07Rik	-	RIKEN cDNA 1700128A07 gene	ncRNA	0.006515	0.496753
chr14	58618680	58619056	+	57	Intergenic	Intergenic	524025	NM_026461	67932	Mm.65550	NM_026461	ENSMUSG00000021977	1700129C05Rik	-	RIKEN cDNA 1700129C05 gene	protein-coding	0.015957	0.514589
chr19	58628102	58628423	+	33	intron (NR_038136, intron 1 of 2)	intron (NR_038136, intron 1 of 2)	21933	NR_038136	69055	Mm.396318	NR_038136	ENSMUSG00000100001	1810007D17Rik	-	RIKEN cDNA 1810007D17 gene	ncRNA	0.024922	0.5
chr7	65754445	65754836	+	42	Intergenic	Lx5|LINE|L1	-49412	NR_045301	100503969	Mm.383527	NR_045301		1810008I18Rik	-	RIKEN cDNA 1810008I18 gene	ncRNA	0.007673	0.520408
chr7	65761518	65761922	+	42	Intergenic	Intergenic	-42332	NR_045301	100503969	Mm.383527	NR_045301		1810008I18Rik	-	RIKEN cDNA 1810008I18 gene	ncRNA	0.009901	0.518519
chr7	145243303	145243748	+	49	intron (NR_132644, intron 24 of 24)	intron (NR_132644, intron 24 of 24)	-35406	NR_033626	100040049	Mm.102235	NR_033626	ENSMUSG00000109305	1810010D01Rik	Gm2572	RIKEN cDNA 1810010D01 gene	ncRNA	0.008989	0.558296
chr7	145241112	145241552	+	42	intron (NR_132644, intron 24 of 24)	intron (NR_132644, intron 24 of 24)	-33213	NR_033626	100040049	Mm.102235	NR_033626	ENSMUSG00000109305	1810010D01Rik	Gm2572	RIKEN cDNA 1810010D01 gene	ncRNA	0.018182	0.526077
chr7	145226311	145227059	+	45	intron (NR_132644, intron 24 of 24)	intron (NR_132644, intron 24 of 24)	-18566	NR_033626	100040049	Mm.102235	NR_033626	ENSMUSG00000109305	1810010D01Rik	Gm2572	RIKEN cDNA 1810010D01 gene	ncRNA	0.012032	0.459279
chr7	145205926	145206927	+	42	non-coding (NR_033626, exon 3 of 3)	non-coding (NR_033626, exon 3 of 3)	1693	NR_033626	100040049	Mm.102235	NR_033626	ENSMUSG00000109305	1810010D01Rik	Gm2572	RIKEN cDNA 1810010D01 gene	ncRNA	0.040959	0.636727
chr7	145205191	145205541	+	30	TTS (NR_033626)	TTS (NR_033626)	2753	NR_033626	100040049	Mm.102235	NR_033626	ENSMUSG00000109305	1810010D01Rik	Gm2572	RIKEN cDNA 1810010D01 gene	ncRNA	0.008571	0.51567
chr7	145163098	145163414	+	30	Intergenic	Intergenic	44863	NR_033626	100040049	Mm.102235	NR_033626	ENSMUSG00000109305	1810010D01Rik	Gm2572	RIKEN cDNA 1810010D01 gene	ncRNA	0.006329	0.589905
chr7	145122344	145122714	+	30	Intergenic	Intergenic	85590	NR_033626	100040049	Mm.102235	NR_033626	ENSMUSG00000109305	1810010D01Rik	Gm2572	RIKEN cDNA 1810010D01 gene	ncRNA	0.005405	0.51752
chr7	145105859	145106367	+	38	Intergenic	Intergenic	102006	NR_033626	100040049	Mm.102235	NR_033626	ENSMUSG00000109305	1810010D01Rik	Gm2572	RIKEN cDNA 1810010D01 gene	ncRNA	0.01378	0.51277
chr7	145087782	145088265	+	65	Intergenic	Intergenic	120096	NR_033626	100040049	Mm.102235	NR_033626	ENSMUSG00000109305	1810010D01Rik	Gm2572	RIKEN cDNA 1810010D01 gene	ncRNA	0.014493	0.541322
chr14	32789493	32789785	+	42	intron (NM_001163616, intron 1 of 4)	intron (NM_001163616, intron 1 of 4)	3676	NM_001163616	69069	Mm.261609	NM_001163616	ENSMUSG00000041707	1810011H11Rik	4733401I05Rik	RIKEN cDNA 1810011H11 gene	protein-coding	0.013699	0.525597
chr17	28258120	28259346	+	30	intron (NM_011145, intron 2 of 7)	intron (NM_011145, intron 2 of 7)	-12975	NR_045427	69050	Mm.486938	NR_045427	ENSMUSG00000002250	1810013A23Rik	-	RIKEN cDNA 1810013A23 gene	ncRNA	0.013051	0.529747
chr17	28259796	28261001	+	36	intron (NM_011145, intron 2 of 7)	B3A|SINE|B2	-11310	NR_045427	69050	Mm.486938	NR_045427	ENSMUSG00000002250	1810013A23Rik	-	RIKEN cDNA 1810013A23 gene	ncRNA	0.025726	0.55058
chr16	8812394	8812779	+	30	Intergenic	B1_Mur1|SINE|Alu	-17514	NM_001081400	69053	Mm.390868	NM_001081400	ENSMUSG00000022507	1810013L24Rik	1110017P05Rik|3010002C02Rik|AA792997|AW124177|Gm19906|R74903	RIKEN cDNA 1810013L24 gene	protein-coding	0.007792	0.42487
chr16	8938304	8938818	+	33	Intergenic	Intergenic	108461	NM_001081400	69053	Mm.390868	NM_001081400	ENSMUSG00000022507	1810013L24Rik	1110017P05Rik|3010002C02Rik|AA792997|AW124177|Gm19906|R74903	RIKEN cDNA 1810013L24 gene	protein-coding	0.013619	0.535922
chr16	9023815	9024236	+	30	Intergenic	Intergenic	193925	NM_001081400	69053	Mm.390868	NM_001081400	ENSMUSG00000022507	1810013L24Rik	1110017P05Rik|3010002C02Rik|AA792997|AW124177|Gm19906|R74903	RIKEN cDNA 1810013L24 gene	protein-coding	0.004751	0.5
chr16	9033456	9033750	+	30	Intergenic	Intergenic	203503	NM_001081400	69053	Mm.390868	NM_001081400	ENSMUSG00000022507	1810013L24Rik	1110017P05Rik|3010002C02Rik|AA792997|AW124177|Gm19906|R74903	RIKEN cDNA 1810013L24 gene	protein-coding	0.017007	0.545763
chr16	9219318	9219610	+	30	Intergenic	Intergenic	389364	NM_001081400	69053	Mm.390868	NM_001081400	ENSMUSG00000022507	1810013L24Rik	1110017P05Rik|3010002C02Rik|AA792997|AW124177|Gm19906|R74903	RIKEN cDNA 1810013L24 gene	protein-coding	0.010274	0.525597
chr16	9350197	9350514	+	36	Intergenic	Intergenic	520255	NM_001081400	69053	Mm.390868	NM_001081400	ENSMUSG00000022507	1810013L24Rik	1110017P05Rik|3010002C02Rik|AA792997|AW124177|Gm19906|R74903	RIKEN cDNA 1810013L24 gene	protein-coding	0.022082	0.509434
chr10	86593907	86594234	+	36	Intergenic	L1Md_A|LINE|L1	-91457	NR_015572	66263	Mm.392261	NR_015572		1810014B01Rik	-	RIKEN cDNA 1810014B01 gene	pseudo	0.039755	0.582317
chr10	86617181	86617473	+	36	Intergenic	Intergenic	-68200	NR_015572	66263	Mm.392261	NR_015572		1810014B01Rik	-	RIKEN cDNA 1810014B01 gene	pseudo	0.006849	0.494881
chr10	86685165	86685671	+	42	promoter-TSS (NR_015572)	promoter-TSS (NR_015572)	-109	NR_015572	66263	Mm.392261	NR_015572		1810014B01Rik	-	RIKEN cDNA 1810014B01 gene	pseudo	0.059289	0.573964
chr15	89075049	89076558	+	45	promoter-TSS (NM_026485)	promoter-TSS (NM_026485)	51	NR_040417	69120	Mm.276391	NR_040417	ENSMUSG00000087331	1810021B22Rik	-	RIKEN cDNA 1810021B22 gene	ncRNA	0.066932	0.65298
chr7	73567687	73568227	+	106	Intergenic	Intergenic	-9562	NR_037569	69170	Mm.34539	NR_037569	ENSMUSG00000101970	1810026B05Rik	-	RIKEN cDNA 1810026B05 gene	ncRNA	0.009259	0.50647
chr7	73561723	73562083	+	42	Intergenic	Intergenic	-3508	NR_037569	69170	Mm.34539	NR_037569	ENSMUSG00000101970	1810026B05Rik	-	RIKEN cDNA 1810026B05 gene	ncRNA	0.025	0.512465
chr7	73557656	73558490	+	135	non-coding (NR_037569, exon 1 of 5)	non-coding (NR_037569, exon 1 of 5)	322	NR_037569	69170	Mm.34539	NR_037569	ENSMUSG00000101970	1810026B05Rik	-	RIKEN cDNA 1810026B05 gene	ncRNA	0.119904	0.706587
chr11	116668668	116669500	+	36	TTS (NM_001163318)	TTS (NM_001163318)	-2576	NR_027819	66293	Mm.432051	NM_025472	ENSMUSG00000020812	1810032O08Rik	-	RIKEN cDNA 1810032O08 gene	ncRNA	0.021635	0.552221
chr13	64260865	64261158	+	38	intron (NR_045798, intron 1 of 2)	B1_Mm|SINE|Alu	12311	NR_045798	66503	Mm.443331	NR_045798	ENSMUSG00000097101	1810034E14Rik	-	RIKEN cDNA 1810034E14 gene	ncRNA	0.03413	0.510204
chr15	84481780	84482412	+	36	Intergenic	Intergenic	-34999	NM_001163145	72301	Mm.275387	NM_001163145	ENSMUSG00000062760	1810041L15Rik	Kiaa1644	RIKEN cDNA 1810041L15 gene	protein-coding	0.007911	0.548183
chr15	84412277	84412925	+	57	intron (NM_001347543, intron 4 of 5)	intron (NM_001347543, intron 4 of 5)	34009	NM_001347543	72301	Mm.275387	NM_001163145	ENSMUSG00000062760	1810041L15Rik	Kiaa1644	RIKEN cDNA 1810041L15 gene	protein-coding	0.009259	0.570108
chr15	84399270	84399676	+	42	intron (NM_001347543, intron 5 of 5)	intron (NM_001347543, intron 5 of 5)	47137	NM_001347543	72301	Mm.275387	NM_001163145	ENSMUSG00000062760	1810041L15Rik	Kiaa1644	RIKEN cDNA 1810041L15 gene	protein-coding	0.007389	0.525799
chr10	77992109	77992416	+	30	intron (NM_008826, intron 13 of 21)	intron (NM_008826, intron 13 of 21)	13612	NM_026431	67884	Mm.297512	NM_026431	ENSMUSG00000020284	1810043G02Rik	AV026620|D10Jhu13e	RIKEN cDNA 1810043G02 gene	protein-coding	0.009772	0.561688
chr16	93347250	93347634	+	36	intron (NR_040487, intron 2 of 2)	intron (NR_040487, intron 2 of 2)	5747	NR_040486	69857	Mm.81192	NR_040486	ENSMUSG00000100277	1810053B23Rik	1810008L18Rik|1810056K14Rik	RIKEN cDNA 1810053B23 gene	ncRNA	0.005208	0.506494
chr16	93308934	93309342	+	30	Intergenic	Intergenic	44051	NR_040486	69857	Mm.81192	NR_040486	ENSMUSG00000100277	1810053B23Rik	1810008L18Rik|1810056K14Rik	RIKEN cDNA 1810053B23 gene	ncRNA	0.002451	0.662592
chr16	93261566	93262074	+	30	Intergenic	MTEa|LTR|ERVL-MaLR	91369	NR_040486	69857	Mm.81192	NR_040486	ENSMUSG00000100277	1810053B23Rik	1810008L18Rik|1810056K14Rik	RIKEN cDNA 1810053B23 gene	ncRNA	0.011811	0.469548
chr16	93239690	93240077	+	30	Intergenic	ORR1A2|LTR|ERVL-MaLR	113306	NR_040486	69857	Mm.81192	NR_040486	ENSMUSG00000100277	1810053B23Rik	1810008L18Rik|1810056K14Rik	RIKEN cDNA 1810053B23 gene	ncRNA	0.007752	0.494845
chr16	93137465	93137876	+	36	Intergenic	Intergenic	215519	NR_040486	69857	Mm.81192	NR_040486	ENSMUSG00000100277	1810053B23Rik	1810008L18Rik|1810056K14Rik	RIKEN cDNA 1810053B23 gene	ncRNA	0.007299	0.514563
chr16	93108568	93109088	+	49	Intergenic	B4|SINE|B4	244361	NR_040486	69857	Mm.81192	NR_040486	ENSMUSG00000100277	1810053B23Rik	1810008L18Rik|1810056K14Rik	RIKEN cDNA 1810053B23 gene	ncRNA	0.021154	0.510557
chr6	35245663	35246057	+	83	intron (NM_027513, intron 41 of 42)	intron (NM_027513, intron 41 of 42)	-6839	NR_015608	67705	Mm.228046	NR_015608	ENSMUSG00000073155	1810058I24Rik	AI414869|AI848234	RIKEN cDNA 1810058I24 gene	ncRNA	0.027919	0.524051
chr11	59897849	59898705	+	30	Intergenic	Intergenic	-23222	NR_130986	69854	Mm.57859	NR_130986	ENSMUSG00000085551	1810063I02Rik	-	RIKEN cDNA 1810063I02 gene	ncRNA	0.016355	0.52042
chr11	59901999	59902892	+	158	Intergenic	Intergenic	-19054	NR_130986	69854	Mm.57859	NR_130986	ENSMUSG00000085551	1810063I02Rik	-	RIKEN cDNA 1810063I02 gene	ncRNA	0.011198	0.524609
chr11	57800995	57801416	+	30	promoter-TSS (NM_001081168)	promoter-TSS (NM_001081168)	262	NR_131042	76516	Mm.28485	NR_131042	ENSMUSG00000087165	2010001A14Rik	-	RIKEN cDNA 2010001A14 gene	ncRNA	0.052257	0.609005
chr11	57790104	57790407	+	30	Intergenic	Intergenic	11212	NR_131042	76516	Mm.28485	NR_131042	ENSMUSG00000087165	2010001A14Rik	-	RIKEN cDNA 2010001A14 gene	ncRNA	0.009901	0.493421
chr11	57727671	57728053	+	42	intron (NM_134189, intron 3 of 11)	intron (NM_134189, intron 3 of 11)	73605	NR_131042	76516	Mm.28485	NR_131042	ENSMUSG00000087165	2010001A14Rik	-	RIKEN cDNA 2010001A14 gene	ncRNA	0.020942	0.597911
chr2	158116327	158116724	+	39	3' UTR (NM_009373, exon 13 of 13)	3' UTR (NM_009373, exon 13 of 13)	-24728	NR_040609	72340	Mm.443395	NR_040609	ENSMUSG00000100860	2010009K17Rik	-	RIKEN cDNA 2010009K17 gene	ncRNA	0.015113	0.532663
chr2	158104657	158105045	+	30	Intergenic	ORR1E|LTR|ERVL-MaLR	-13054	NR_040609	72340	Mm.443395	NR_040609	ENSMUSG00000100860	2010009K17Rik	-	RIKEN cDNA 2010009K17 gene	ncRNA	0.010309	0.521851
chr2	158093322	158094332	+	36	Intergenic	Intergenic	-2030	NR_040609	72340	Mm.443395	NR_040609	ENSMUSG00000100860	2010009K17Rik	-	RIKEN cDNA 2010009K17 gene	ncRNA	0.015842	0.496538
chr2	158079636	158080233	+	42	intron (NR_040609, intron 3 of 3)	intron (NR_040609, intron 3 of 3)	11863	NR_040609	72340	Mm.443395	NR_040609	ENSMUSG00000100860	2010009K17Rik	-	RIKEN cDNA 2010009K17 gene	ncRNA	0.018425	0.565217
chr2	158064461	158064768	+	30	intron (NM_001291134, intron 6 of 6)	intron (NM_001291134, intron 6 of 6)	27183	NR_040609	72340	Mm.443395	NR_040609	ENSMUSG00000100860	2010009K17Rik	-	RIKEN cDNA 2010009K17 gene	ncRNA	0.013029	0.487013
chr18	75295201	75295543	+	36	TTS (NR_045393)	TTS (NR_045393)	1945	NR_045394	100503117	Mm.250517	NR_045393	ENSMUSG00000102047	2010010A06Rik	5033420E22Rik	RIKEN cDNA 2010010A06 gene	ncRNA	0.023392	0.588921
chr18	75273309	75273747	+	30	intron (NM_027727, intron 16 of 16)	intron (NM_027727, intron 16 of 16)	23789	NR_045394	100503117	Mm.250517	NR_045393	ENSMUSG00000102047	2010010A06Rik	5033420E22Rik	RIKEN cDNA 2010010A06 gene	ncRNA	0.020548	0.553531
chr18	75266741	75267033	+	49	intron (NM_027727, intron 16 of 16)	intron (NM_027727, intron 16 of 16)	30430	NR_045394	100503117	Mm.250517	NR_045393	ENSMUSG00000102047	2010010A06Rik	5033420E22Rik	RIKEN cDNA 2010010A06 gene	ncRNA	0.013699	0.515358
chr18	75258557	75258871	+	30	intron (NM_027727, intron 16 of 16)	intron (NM_027727, intron 16 of 16)	38603	NR_045394	100503117	Mm.250517	NR_045393	ENSMUSG00000102047	2010010A06Rik	5033420E22Rik	RIKEN cDNA 2010010A06 gene	ncRNA	0.025478	0.568254
chr3	106484459	106484809	+	36	intron (NR_033207, intron 1 of 1)	intron (NR_033207, intron 1 of 1)	1279	NR_033207	69206	Mm.14816	NM_001033146	ENSMUSG00000091575	2010016I18Rik	-	RIKEN cDNA 2010016I18 gene	ncRNA	0.014286	0.481481
chr17	86505170	86505610	+	65	intron (NM_011104, intron 10 of 14)	intron (NM_011104, intron 10 of 14)	-218212	NR_045435	72104	Mm.443401	NR_045435	ENSMUSG00000100738	2010106C02Rik	-	RIKEN cDNA 2010106C02 gene	ncRNA	0.022727	0.521542
chr17	86400105	86400721	+	30	intron (NM_011104, intron 2 of 14)	intron (NM_011104, intron 2 of 14)	-113235	NR_045435	72104	Mm.443401	NR_045435	ENSMUSG00000100738	2010106C02Rik	-	RIKEN cDNA 2010106C02 gene	ncRNA	0.012987	0.512156
chr12	111966447	111967146	+	545	intron (NM_027360, intron 1 of 3)	CpG	181	NM_027360	70257	Mm.318	NM_027360	ENSMUSG00000021290	2010107E04Rik	9430003J03Rik|AU043134|AV124504|Mp68	RIKEN cDNA 2010107E04 gene	protein-coding	0.062947	0.618571
chr10	62099424	62100086	+	30	Intergenic	G-rich|Low_complexity|Low_complexity	11258	NM_027251	69894	Mm.294126	NM_027251	ENSMUSG00000020083	2010107G23Rik	AA545165	RIKEN cDNA 2010107G23 gene	protein-coding	0.016616	0.515837
chr10	62098089	62098405	+	30	Intergenic	Intergenic	12766	NM_027251	69894	Mm.294126	NM_027251	ENSMUSG00000020083	2010107G23Rik	AA545165	RIKEN cDNA 2010107G23 gene	protein-coding	0.022152	0.561514
chr10	62096547	62096928	+	31	Intergenic	Intergenic	14276	NM_027251	69894	Mm.294126	NM_027251	ENSMUSG00000020083	2010107G23Rik	AA545165	RIKEN cDNA 2010107G23 gene	protein-coding	0.013123	0.557592
chr10	62082970	62083565	+	42	Intergenic	Intergenic	27746	NM_027251	69894	Mm.294126	NM_027251	ENSMUSG00000020083	2010107G23Rik	AA545165	RIKEN cDNA 2010107G23 gene	protein-coding	0.015126	0.540268
chr10	62069677	62070197	+	33	Intergenic	Intergenic	41076	NM_027251	69894	Mm.294126	NM_027251	ENSMUSG00000020083	2010107G23Rik	AA545165	RIKEN cDNA 2010107G23 gene	protein-coding	0.007692	0.495202
chr5	93206574	93206922	+	30	promoter-TSS (NM_017367)	promoter-TSS (NM_017367)	230	NM_029363	75610	Mm.175502	NM_029363	ENSMUSG00000029384	2010109A12Rik	-	RIKEN cDNA 2010109A12 gene	protein-coding	0.068966	0.573066
chr15	74908121	74908416	+	36	Intergenic	Intergenic	-26564	NM_025929	67038	Mm.154566	NM_025929	ENSMUSG00000063522	2010109I03Rik	Ly6m	RIKEN cDNA 2010109I03 gene	protein-coding	0	0.489865
chr13	63151224	63151622	+	30	intron (NM_001289926, intron 5 of 15)	intron (NM_001289926, intron 5 of 15)	-88606	NR_110520	72061	Mm.188105	NM_028079	ENSMUSG00000021458	2010111I01Rik	2300006M17Rik|AP-O|AW742919|Aopep|ApO|mir-23b|mir-24-1|mir-27b	RIKEN cDNA 2010111I01 gene	protein-coding	0.012563	0.533835
chr13	63186597	63187229	+	30	intron (NM_001289926, intron 7 of 15)	intron (NM_001289926, intron 7 of 15)	-53116	NR_110520	72061	Mm.188105	NM_028079	ENSMUSG00000021458	2010111I01Rik	2300006M17Rik|AP-O|AW742919|Aopep|ApO|mir-23b|mir-24-1|mir-27b	RIKEN cDNA 2010111I01 gene	protein-coding	0.007911	0.484992
chr13	63263828	63264300	+	30	intron (NR_110520, intron 2 of 5)	intron (NR_110520, intron 2 of 5)	24035	NR_110521	72061	Mm.188105	NM_028079	ENSMUSG00000021458	2010111I01Rik	2300006M17Rik|AP-O|AW742919|Aopep|ApO|mir-23b|mir-24-1|mir-27b	RIKEN cDNA 2010111I01 gene	protein-coding	0.006356	0.515856
chr1	37719413	37719727	+	36	5' UTR (NM_028096, exon 1 of 10)	5' UTR (NM_028096, exon 1 of 10)	241	NM_028096	72097	Mm.142607	NM_028096	ENSMUSG00000026090	2010300C02Rik	-	RIKEN cDNA 2010300C02 gene	protein-coding	0.101911	0.711111
chr9	124278423	124278901	+	63	Intergenic	Intergenic	34032	NM_001243117	630836	Mm.458553	NM_001243117	ENSMUSG00000074829	2010315B03Rik	BC029716	RIKEN cDNA 2010315B03 gene	protein-coding	0.004184	0.507307
chr9	124256343	124257837	+	834	Intergenic	Intergenic	55604	NM_001243117	630836	Mm.458553	NM_001243117	ENSMUSG00000074829	2010315B03Rik	BC029716	RIKEN cDNA 2010315B03 gene	protein-coding	0.001339	0.493645
chr7	29245153	29245794	+	30	intron (NM_029887, intron 5 of 7)	intron (NM_029887, intron 5 of 7)	2994	NM_028179	72275	Mm.441142	NM_028179	ENSMUSG00000030587	2200002D01Rik	2010005J02Rik|H2RSP|IMUP|IMUP-1|IMUP-2	RIKEN cDNA 2200002D01 gene	protein-coding	0.015601	0.562305
chr6	41130186	41130529	+	30	Intergenic	Intergenic	-94848	NM_023333	67373	Mm.153729	NM_023333	ENSMUSG00000029882	2210010C04Rik	AV072249	RIKEN cDNA 2210010C04 gene	protein-coding	0.014577	0.473837
chr8	84011768	84012597	+	42	promoter-TSS (NM_001291292)	promoter-TSS (NM_001291292)	-462	NM_001291292	70134	Mm.41017	NM_001291292	ENSMUSG00000074217	2210011C24Rik	-	RIKEN cDNA 2210011C24 gene	protein-coding	0.056695	0.607229
chr5	147270894	147271230	+	36	intron (NM_008814, intron 1 of 1)	intron (NM_008814, intron 1 of 1)	459	NR_038157	70147	Mm.17618	NR_038157	ENSMUSG00000092570	2210019I11Rik	-	RIKEN cDNA 2210019I11 gene	ncRNA	0.02381	0.563798
chr12	73557393	73557858	+	36	Intergenic	Intergenic	9142	NR_044985	73644	Mm.369885	NR_044985		2210039B01Rik	-	RIKEN cDNA 2210039B01 gene	ncRNA	0.021505	0.583691
chr12	73565456	73565827	+	36	Intergenic	Intergenic	17158	NR_044985	73644	Mm.369885	NR_044985		2210039B01Rik	-	RIKEN cDNA 2210039B01 gene	ncRNA	0.02965	0.548387
chr5	36451220	36451515	+	38	intron (NR_126488, intron 2 of 2)	intron (NR_126488, intron 2 of 2)	13487	NR_126488	76710	Mm.165495	NR_126488	ENSMUSG00000039563	2210406O10Rik	-	RIKEN cDNA 2210406O10 gene	ncRNA	0.030508	0.594595
chr5	36448557	36449011	+	36	intron (NR_126488, intron 2 of 2)	intron (NR_126488, intron 2 of 2)	16070	NR_126488	76710	Mm.165495	NR_126488	ENSMUSG00000039563	2210406O10Rik	-	RIKEN cDNA 2210406O10 gene	ncRNA	0.011013	0.523077
chr6	31231905	31232384	+	32	intron (NR_040260, intron 1 of 5)	ORR1D1|LTR|ERVL-MaLR	11793	NR_040260	73652	Mm.441297	NR_040257	ENSMUSG00000087380	2210408F21Rik	-	RIKEN cDNA 2210408F21 gene	ncRNA	0.010438	0.479167
chr6	31244038	31244365	+	57	non-coding (NR_040257, exon 2 of 8)	non-coding (NR_040257, exon 2 of 8)	23850	NR_040260	73652	Mm.441297	NR_040257	ENSMUSG00000087380	2210408F21Rik	-	RIKEN cDNA 2210408F21 gene	ncRNA	0.009174	0.496951
chr13	77372878	77373254	+	30	intron (NM_001145676, intron 19 of 19)	L1Md_T|LINE|L1	237530	NM_001145676	72371	Mm.81475	NM_028215	ENSMUSG00000071252	2210408I21Rik	-	RIKEN cDNA 2210408I21 gene	protein-coding	0.039894	0.580902
chr18	57686981	57687310	+	33	intron (NM_029290, intron 6 of 6)	intron (NM_029290, intron 6 of 6)	-48560	NR_045360	70157	Mm.490532	NR_045360		2210409D07Rik	-	RIKEN cDNA 2210409D07 gene	ncRNA	0.024316	0.475758
chr11	88969868	88970657	+	86	Intergenic	RMER6BA|LTR|ERVK	-2376	NR_003492	72381	Mm.288885	NR_003492	ENSMUSG00000081766	2210409E12Rik	AU021711|C76890|OTTMUSG00000001303	transcription elongation factor B (SIII), polypeptide 2 pseudogene	pseudo	0.006337	0.475949
chr4	3633827	3634145	+	65	Intergenic	Intergenic	-22520	NR_040643	70143	Mm.417835	NR_040643	ENSMUSG00000085394	2210414B05Rik	-	RIKEN cDNA 2210414B05 gene	ncRNA	0.050314	0.507837
chr4	3636659	3637141	+	35	Intergenic	IAPEY2_LTR|LTR|ERVK	-19606	NR_040643	70143	Mm.417835	NR_040643	ENSMUSG00000085394	2210414B05Rik	-	RIKEN cDNA 2210414B05 gene	ncRNA	0.024896	0.494824
chr9	63398597	63399283	+	233	exon (NM_027090, exon 1 of 2)	exon (NM_027090, exon 1 of 2)	304	NM_027090	69478	Mm.113942	NM_027090	ENSMUSG00000032403	2300009A05Rik	-	RIKEN cDNA 2300009A05 gene	protein-coding	0.081633	0.694323
chr2	163463027	163463790	+	73	Intergenic	Intergenic	-9137	NR_028122	69517	Mm.395343	NR_028122	ENSMUSG00000053353	2310001K24Rik	-	RIKEN cDNA 2310001K24 gene	ncRNA	0.019659	0.510471
chr2	163471165	163471550	+	36	intron (NM_173397, intron 1 of 1)	intron (NM_173397, intron 1 of 1)	-1188	NR_028122	69517	Mm.395343	NR_028122	ENSMUSG00000053353	2310001K24Rik	-	RIKEN cDNA 2310001K24 gene	ncRNA	0.007792	0.5
chr4	73950411	73950784	+	158	exon (NM_027104, exon 1 of 3)	exon (NM_027104, exon 1 of 3)	249	NM_027104	71886	Mm.158769	NM_027104	ENSMUSG00000028396	2310002L09Rik	2310003M01Rik|AV083437	RIKEN cDNA 2310002L09 gene	protein-coding	0.018767	0.446524
chr9	50348987	50349358	+	57	Intergenic	Intergenic	-115990	NR_131161	71873		NR_131161	ENSMUSG00000110916	2310003N18Rik	-	RIKEN cDNA 2310003N18 gene	ncRNA	0.005391	0.516129
chr9	50334743	50335054	+	30	Intergenic	Intergenic	-101716	NR_131161	71873		NR_131161	ENSMUSG00000110916	2310003N18Rik	-	RIKEN cDNA 2310003N18 gene	ncRNA	0.006431	0.512821
chr13	98518395	98518737	+	36	Intergenic	Intergenic	-83501	NR_045498	70090	Mm.410857	NR_045498	ENSMUSG00000099446	2310005E17Rik	-	RIKEN cDNA 2310005E17 gene	ncRNA	0.02924	0.577259
chr13	98404312	98404858	+	49	Intergenic	Intergenic	30480	NR_045498	70090	Mm.410857	NR_045498	ENSMUSG00000099446	2310005E17Rik	-	RIKEN cDNA 2310005E17 gene	ncRNA	0.021978	0.537477
chr1	93159223	93160286	+	36	exon (NM_001159940, exon 2 of 6)	exon (NM_001159940, exon 2 of 6)	1116	NM_001159940	71874	Mm.158766	NM_172411	ENSMUSG00000034159	2310007B03Rik	-	RIKEN cDNA 2310007B03 gene	protein-coding	0.022578	0.574248
chr8	26892031	26892688	+	49	Intergenic	Intergenic	-67936	NR_045904	72316	Mm.490534	NR_045904	ENSMUSG00000100335	2310008N11Rik	-	RIKEN cDNA 2310008N11 gene	ncRNA	0.019787	0.554711
chr8	26845434	26845887	+	73	Intergenic	Intergenic	-21237	NR_045904	72316	Mm.490534	NR_045904	ENSMUSG00000100335	2310008N11Rik	-	RIKEN cDNA 2310008N11 gene	ncRNA	0.00883	0.53304
chr8	26844282	26844934	+	33	Intergenic	Intergenic	-20185	NR_045904	72316	Mm.490534	NR_045904	ENSMUSG00000100335	2310008N11Rik	-	RIKEN cDNA 2310008N11 gene	ncRNA	0.013804	0.568147
chr8	26841138	26841810	+	36	Intergenic	Intergenic	-17051	NR_045904	72316	Mm.490534	NR_045904	ENSMUSG00000100335	2310008N11Rik	-	RIKEN cDNA 2310008N11 gene	ncRNA	0.011905	0.526003
chr8	26705505	26705903	+	30	Intergenic	Intergenic	118719	NR_045904	72316	Mm.490534	NR_045904	ENSMUSG00000100335	2310008N11Rik	-	RIKEN cDNA 2310008N11 gene	ncRNA	0.01005	0.546366
chr12	80146874	80147714	+	36	Intergenic	Intergenic	-14450	NR_033514	69548	Mm.269712	NR_033514	ENSMUSG00000097729	2310015A10Rik	5330419I17Rik	RIKEN cDNA 2310015A10 gene	ncRNA	0.013095	0.494649
chr16	13557069	13557417	+	42	intron (NM_028761, intron 22 of 23)	B1F1|SINE|Alu	-36824	NR_037997	70100	Mm.158330	NR_037997	ENSMUSG00000099411	2310015D24Rik	-	RIKEN cDNA 2310015D24 gene	ncRNA	0.020115	0.507163
chr12	30461177	30461556	+	41	intron (NR_045491, intron 1 of 2)	Lx5|LINE|L1	5992	NR_045491	69566	Mm.396405	NR_045491	ENSMUSG00000102098	2310016D03Rik	-	RIKEN cDNA 2310016D03 gene	ncRNA	0.007916	0.523684
chr13	99083787	99084139	+	36	intron (NR_045495, intron 1 of 5)	intron (NR_045495, intron 1 of 5)	3958	NR_045495	69603	Mm.390632	NR_045495	ENSMUSG00000100410	2310020H05Rik	-	RIKEN cDNA 2310020H05 gene	ncRNA	0.034091	0.498584
chr13	99082543	99082999	+	42	intron (NR_045495, intron 3 of 5)	RMER17B|LTR|ERVK	5150	NR_045495	69603	Mm.390632	NR_045495	ENSMUSG00000100410	2310020H05Rik	-	RIKEN cDNA 2310020H05 gene	ncRNA	0.032895	0.592998
chr13	99081406	99081704	+	90	intron (NR_045495, intron 3 of 5)	intron (NR_045495, intron 3 of 5)	6366	NR_045495	69603	Mm.390632	NR_045495	ENSMUSG00000100410	2310020H05Rik	-	RIKEN cDNA 2310020H05 gene	ncRNA	0.013423	0.471572
chr7	27562937	27563571	+	118	intron (NM_175107, intron 3 of 9)	intron (NM_175107, intron 3 of 9)	2778	NM_001122767	66367	Mm.29831	NM_175107	ENSMUSG00000049643	2310022A10Rik	-	RIKEN cDNA 2310022A10 gene	protein-coding	0.009464	0.500787
chr8	124681772	124682307	+	49	intron (NM_145607, intron 11 of 17)	intron (NM_145607, intron 11 of 17)	-18670	NM_175149	69551	Mm.261920	NM_175149	ENSMUSG00000031983	2310022B05Rik	-	RIKEN cDNA 2310022B05 gene	protein-coding	0.026168	0.557836
chr8	124663406	124663719	+	42	promoter-TSS (NM_175149)	promoter-TSS (NM_175149)	-193	NM_175149	69551	Mm.261920	NM_175149	ENSMUSG00000031983	2310022B05Rik	-	RIKEN cDNA 2310022B05 gene	protein-coding	0.054313	0.60828
chr8	124636166	124637121	+	30	3' UTR (NM_175149, exon 4 of 4)	3' UTR (NM_175149, exon 4 of 4)	26726	NM_175149	69551	Mm.261920	NM_175149	ENSMUSG00000031983	2310022B05Rik	-	RIKEN cDNA 2310022B05 gene	protein-coding	0.023037	0.546025
chr8	124633691	124634086	+	36	Intergenic	Intergenic	29481	NM_175149	69551	Mm.261920	NM_175149	ENSMUSG00000031983	2310022B05Rik	-	RIKEN cDNA 2310022B05 gene	protein-coding	0.017722	0.580808
chr11	59213317	59213667	+	30	5' UTR (NM_007476, exon 2 of 5)	5' UTR (NM_007476, exon 2 of 5)	5131	NM_024210	67862	Mm.358708	NM_024210	ENSMUSG00000020441	2310033P09Rik	Mmtag2	RIKEN cDNA 2310033P09 gene	protein-coding	0.008571	0.498575
chr5	100204193	100205058	+	101	Intergenic	LTR16B1|LTR|ERVL	-6067	NR_040679	69571	Mm.396412	NR_040679	ENSMUSG00000100157	2310034O05Rik	-	RIKEN cDNA 2310034O05 gene	ncRNA	0.010405	0.481524
chr5	100217769	100218303	+	42	TTS (NR_040679)	TTS (NR_040679)	7344	NR_040679	69571	Mm.396412	NR_040679	ENSMUSG00000100157	2310034O05Rik	-	RIKEN cDNA 2310034O05 gene	ncRNA	0.022472	0.517757
chr6	86496577	86497485	+	49	Intergenic	Intergenic	-8804	NR_040293	381792	Mm.333223	NR_040292	ENSMUSG00000101655	2310040G24Rik	-	RIKEN cDNA 2310040G24 gene	ncRNA	0.014317	0.512651
chr1	177639692	177640469	+	36	Intergenic	Intergenic	2863	NR_037994	75589	Mm.86666	NR_037994	ENSMUSG00000101746	2310043L19Rik	-	RIKEN cDNA 2310043L19 gene	ncRNA	0.01287	0.543702
chr1	177607260	177607810	+	36	Intergenic	Intergenic	35408	NR_037994	75589	Mm.86666	NR_037994	ENSMUSG00000101746	2310043L19Rik	-	RIKEN cDNA 2310043L19 gene	ncRNA	0.009091	0.528131
chr7	131362331	131363476	+	49	promoter-TSS (NM_026655)	promoter-TSS (NM_026655)	-205	NM_026655	68277	Mm.121122	NM_026655	ENSMUSG00000040177	2310057M21Rik	3110040E10Rik|AI429544	RIKEN cDNA 2310057M21 gene	protein-coding	0.080349	0.630017
chr17	35902814	35903197	+	36	intron (NM_001347378, intron 7 of 11)	intron (NM_001347378, intron 7 of 11)	-5627	NM_001033630	69662	Mm.260159	NM_001033630	ENSMUSG00000050705	2310061I04Rik	-	RIKEN cDNA 2310061I04 gene	protein-coding	0.007833	0.515625
chr17	35896660	35897438	+	375	TTS (NM_001142744)	TTS (NM_001142744)	329	NM_001033630	69662	Mm.260159	NM_001033630	ENSMUSG00000050705	2310061I04Rik	-	RIKEN cDNA 2310061I04 gene	protein-coding	0.104113	0.730424
chr11	67141109	67141454	+	193	Intergenic	Intergenic	-21201	NR_038055	74184	Mm.162554	NR_038055	ENSMUSG00000087410	2310065F04Rik	linc-Myh	RIKEN cDNA 2310065F04 gene	ncRNA	0.011594	0.476879
chr11	67125539	67125915	+	33	Intergenic	Intergenic	-5647	NR_038055	74184	Mm.162554	NR_038055	ENSMUSG00000087410	2310065F04Rik	linc-Myh	RIKEN cDNA 2310065F04 gene	ncRNA	0.042553	0.538462
chr15	99972793	99973322	+	42	non-coding (NR_028124, exon 1 of 1)	non-coding (NR_028124, exon 1 of 1)	230	NR_028124	70281	Mm.484037	NR_028124	ENSMUSG00000100084	2310068J16Rik	-	RIKEN cDNA 2310068J16 gene	ncRNA	0.111531	0.733962
chr6	82882255	82883159	+	413	promoter-TSS (NR_040520)	promoter-TSS (NR_040520)	-854	NR_040520	69652	Mm.96357	NR_040520	ENSMUSG00000100291	2310069B03Rik	-	RIKEN cDNA 2310069B03 gene	ncRNA	0.014381	0.474033
chr6	82881370	82881835	+	30	intron (NR_040520, intron 1 of 3)	intron (NR_040520, intron 1 of 3)	251	NR_040520	69652	Mm.96357	NR_040520	ENSMUSG00000100291	2310069B03Rik	-	RIKEN cDNA 2310069B03 gene	ncRNA	0.027957	0.596567
chr6	82862040	82863016	+	73	Intergenic	Intergenic	19325	NR_040520	69652	Mm.96357	NR_040520	ENSMUSG00000100291	2310069B03Rik	-	RIKEN cDNA 2310069B03 gene	ncRNA	0.015369	0.509724
chr6	82832840	82833433	+	42	Intergenic	Intergenic	48717	NR_040520	69652	Mm.96357	NR_040520	ENSMUSG00000100291	2310069B03Rik	-	RIKEN cDNA 2310069B03 gene	ncRNA	0.005059	0.523569
chr15	44787280	44788068	+	30	promoter-TSS (NR_040309)	promoter-TSS (NR_040309)	-89	NR_040309	69659	Mm.352401	NR_040309	ENSMUSG00000097102	2310069G16Rik	-	RIKEN cDNA 2310069G16 gene	ncRNA	0.058376	0.608365
chr12	17089469	17090177	+	49	Intergenic	Intergenic	-78096	NM_001201333	73667	Mm.159048	NM_001201332	ENSMUSG00000071398	2410004P03Rik	-	RIKEN cDNA 2410004P03 gene	protein-coding	0.021186	0.492243
chr12	17069863	17070272	+	36	Intergenic	Intergenic	-58340	NM_001201333	73667	Mm.159048	NM_001201332	ENSMUSG00000071398	2410004P03Rik	-	RIKEN cDNA 2410004P03 gene	protein-coding	0.022005	0.526829
chr12	17033479	17033784	+	42	Intergenic	Intergenic	-21904	NM_001201333	73667	Mm.159048	NM_001201332	ENSMUSG00000071398	2410004P03Rik	-	RIKEN cDNA 2410004P03 gene	protein-coding	0.019672	0.519608
chr12	17012380	17012801	+	45	promoter-TSS (NM_001201332)	promoter-TSS (NM_001201332)	-863	NM_001201333	73667	Mm.159048	NM_001201332	ENSMUSG00000071398	2410004P03Rik	-	RIKEN cDNA 2410004P03 gene	protein-coding	0.002375	0.590047
chr17	56609947	56610405	+	49	promoter-TSS (NM_153152)	promoter-TSS (NM_153152)	-405	NM_153152	224904	Mm.34002	NM_153152	ENSMUSG00000049760	2410015M20Rik	Mic13|QIL1|sr104	RIKEN cDNA 2410015M20 gene	protein-coding	0.043668	0.56427
chr17	56600934	56601285	+	42	exon (NM_001163300, exon 11 of 21)	exon (NM_001163300, exon 11 of 21)	8662	NM_153152	224904	Mm.34002	NM_153152	ENSMUSG00000049760	2410015M20Rik	Mic13|QIL1|sr104	RIKEN cDNA 2410015M20 gene	protein-coding	0.011396	0.539773
chr17	36144555	36144874	+	30	promoter-TSS (NR_033517)	promoter-TSS (NR_033517)	-304	NR_033517	675325	Mm.75890	NR_033517	ENSMUSG00000038311	2410017I17Rik	-	RIKEN cDNA 2410017I17 gene	ncRNA	0	0.58125
chr17	36154570	36155240	+	36	intron (NR_033517, intron 1 of 3)	intron (NR_033517, intron 1 of 3)	9887	NR_033517	675325	Mm.75890	NR_033517	ENSMUSG00000038311	2410017I17Rik	-	RIKEN cDNA 2410017I17 gene	ncRNA	0.00597	0.540984
chr12	23189166	23189604	+	36	Intergenic	CpG	-179142	NR_015504	69732	Mm.391403	NM_028362	ENSMUSG00000073164	2410018L13Rik	2810480C08Rik	RIKEN cDNA 2410018L13 gene	ncRNA	0.136986	0.728929
chr12	23134455	23134825	+	36	Intergenic	Intergenic	-124397	NR_015504	69732	Mm.391403	NM_028362	ENSMUSG00000073164	2410018L13Rik	2810480C08Rik	RIKEN cDNA 2410018L13 gene	ncRNA	0.005405	0.493261
chr12	23009685	23010855	+	30	promoter-TSS (NR_015504)	promoter-TSS (NR_015504)	-27	NR_015504	69732	Mm.391403	NM_028362	ENSMUSG00000073164	2410018L13Rik	2810480C08Rik	RIKEN cDNA 2410018L13 gene	ncRNA	0.087179	0.668659
chr12	22799012	22799345	+	36	Intergenic	Intergenic	211065	NR_015504	69732	Mm.391403	NM_028362	ENSMUSG00000073164	2410018L13Rik	2810480C08Rik	RIKEN cDNA 2410018L13 gene	ncRNA	0	0.5
chr12	22776470	22776794	+	30	Intergenic	LTRIS_Mm|LTR|ERV1	233611	NR_015504	69732	Mm.391403	NM_028362	ENSMUSG00000073164	2410018L13Rik	2810480C08Rik	RIKEN cDNA 2410018L13 gene	ncRNA	0.021605	0.526154
chr17	69296634	69297016	+	36	Intergenic	IAPLTR2b|LTR|ERVK	-19619	NR_045428	69750	Mm.439063	NR_045428	ENSMUSG00000100572	2410021H03Rik	-	RIKEN cDNA 2410021H03 gene	ncRNA	0.034031	0.493473
chr15	8268065	8268384	+	30	intron (NM_001162906, intron 51 of 52)	RLTR31C_MM|LTR|ERVK	99118	NM_001162906	73692	Mm.164436	NM_001162906	ENSMUSG00000039801	2410089E03Rik	4732468D17Rik|Hug|Jbts17|b2b012Clo	RIKEN cDNA 2410089E03 gene	protein-coding	0.028213	0.490625
chr5	118364764	118365330	+	30	Intergenic	Intergenic	119820	NM_001081236	76792	Mm.103428	NM_001081236	ENSMUSG00000032840	2410131K14Rik	-	RIKEN cDNA 2410131K14 gene	protein-coding	0.015901	0.506173
chr5	118381431	118381739	+	36	Intergenic	Intergenic	136358	NM_001081236	76792	Mm.103428	NM_001081236	ENSMUSG00000032840	2410131K14Rik	-	RIKEN cDNA 2410131K14 gene	protein-coding	0.016234	0.540453
chr13	66630532	66630982	+	55	Intergenic	RLTR45-int|LTR|ERVK	-189639	NM_001290196	76803	Mm.183391	NM_183119	ENSMUSG00000074832	2410141K09Rik	4930482J15Rik|Ayu21-35|Gt(pU21)35Imeg	RIKEN cDNA 2410141K09 gene	protein-coding	0.046667	0.627494
chr13	66541798	66542325	+	99	Intergenic	Intergenic	-100943	NM_001290196	76803	Mm.183391	NM_183119	ENSMUSG00000074832	2410141K09Rik	4930482J15Rik|Ayu21-35|Gt(pU21)35Imeg	RIKEN cDNA 2410141K09 gene	protein-coding	0.043643	0.640152
chr13	66475384	66475684	+	45	Intergenic	RLTR18-int|LTR|ERVK	-34416	NM_001290196	76803	Mm.183391	NM_183119	ENSMUSG00000074832	2410141K09Rik	4930482J15Rik|Ayu21-35|Gt(pU21)35Imeg	RIKEN cDNA 2410141K09 gene	protein-coding	0.01	0.45515
chr13	66467546	66468168	+	43	Intergenic	Intergenic	-26739	NM_001290196	76803	Mm.183391	NM_183119	ENSMUSG00000074832	2410141K09Rik	4930482J15Rik|Ayu21-35|Gt(pU21)35Imeg	RIKEN cDNA 2410141K09 gene	protein-coding	0.008039	0.487961
chr13	66465366	66465764	+	65	Intergenic	Intergenic	-24447	NM_001290196	76803	Mm.183391	NM_183119	ENSMUSG00000074832	2410141K09Rik	4930482J15Rik|Ayu21-35|Gt(pU21)35Imeg	RIKEN cDNA 2410141K09 gene	protein-coding	0.007538	0.52381
chr13	66447387	66447760	+	30	Intergenic	Intergenic	-6455	NM_001290196	76803	Mm.183391	NM_183119	ENSMUSG00000074832	2410141K09Rik	4930482J15Rik|Ayu21-35|Gt(pU21)35Imeg	RIKEN cDNA 2410141K09 gene	protein-coding	0.005362	0.475936
chr13	66440902	66441374	+	44	promoter-TSS (NM_001290196)	promoter-TSS (NM_001290196)	-20	NM_001290196	76803	Mm.183391	NM_183119	ENSMUSG00000074832	2410141K09Rik	4930482J15Rik|Ayu21-35|Gt(pU21)35Imeg	RIKEN cDNA 2410141K09 gene	protein-coding	0.014831	0.545455
chr13	66418316	66418804	+	40	intron (NM_183119, intron 4 of 4)	intron (NM_183119, intron 4 of 4)	22558	NM_183119	76803	Mm.183391	NM_183119	ENSMUSG00000074832	2410141K09Rik	4930482J15Rik|Ayu21-35|Gt(pU21)35Imeg	RIKEN cDNA 2410141K09 gene	protein-coding	0.038934	0.453988
chr13	66416474	66416975	+	30	Intergenic	Intergenic	24394	NM_183119	76803	Mm.183391	NM_183119	ENSMUSG00000074832	2410141K09Rik	4930482J15Rik|Ayu21-35|Gt(pU21)35Imeg	RIKEN cDNA 2410141K09 gene	protein-coding	0.015968	0.49004
chr13	66400241	66401022	+	39	Intergenic	L1_Mur3|LINE|L1	40487	NM_183119	76803	Mm.183391	NM_183119	ENSMUSG00000074832	2410141K09Rik	4930482J15Rik|Ayu21-35|Gt(pU21)35Imeg	RIKEN cDNA 2410141K09 gene	protein-coding	0.006402	0.451407
chr13	66382979	66383782	+	33	Intergenic	MMVL30-int|LTR|ERV1	57738	NM_183119	76803	Mm.183391	NM_183119	ENSMUSG00000074832	2410141K09Rik	4930482J15Rik|Ayu21-35|Gt(pU21)35Imeg	RIKEN cDNA 2410141K09 gene	protein-coding	0.027397	0.526119
chr13	66379523	66380188	+	30	Intergenic	RLTR45-int|LTR|ERVK	61263	NM_183119	76803	Mm.183391	NM_183119	ENSMUSG00000074832	2410141K09Rik	4930482J15Rik|Ayu21-35|Gt(pU21)35Imeg	RIKEN cDNA 2410141K09 gene	protein-coding	0.019549	0.484985
chr13	66371105	66371528	+	44	Intergenic	Lx2B|LINE|L1	69802	NM_183119	76803	Mm.183391	NM_183119	ENSMUSG00000074832	2410141K09Rik	4930482J15Rik|Ayu21-35|Gt(pU21)35Imeg	RIKEN cDNA 2410141K09 gene	protein-coding	0.007092	0.511792
chr13	66367905	66368300	+	57	Intergenic	Intergenic	73016	NM_183119	76803	Mm.183391	NM_183119	ENSMUSG00000074832	2410141K09Rik	4930482J15Rik|Ayu21-35|Gt(pU21)35Imeg	RIKEN cDNA 2410141K09 gene	protein-coding	0.005063	0.510101
chr13	66366002	66366868	+	49	Intergenic	Intergenic	74683	NM_183119	76803	Mm.183391	NM_183119	ENSMUSG00000074832	2410141K09Rik	4930482J15Rik|Ayu21-35|Gt(pU21)35Imeg	RIKEN cDNA 2410141K09 gene	protein-coding	0.009238	0.510957
chr13	66321687	66322242	+	49	Intergenic	Intergenic	119154	NM_183119	76803	Mm.183391	NM_183119	ENSMUSG00000074832	2410141K09Rik	4930482J15Rik|Ayu21-35|Gt(pU21)35Imeg	RIKEN cDNA 2410141K09 gene	protein-coding	0.007207	0.543165
chr13	66305025	66305521	+	99	Intergenic	RLTR9E|LTR|ERVK	135845	NM_183119	76803	Mm.183391	NM_183119	ENSMUSG00000074832	2410141K09Rik	4930482J15Rik|Ayu21-35|Gt(pU21)35Imeg	RIKEN cDNA 2410141K09 gene	protein-coding	0.002016	0.507042
chr13	66300051	66300464	+	93	Intergenic	Intergenic	140861	NM_183119	76803	Mm.183391	NM_183119	ENSMUSG00000074832	2410141K09Rik	4930482J15Rik|Ayu21-35|Gt(pU21)35Imeg	RIKEN cDNA 2410141K09 gene	protein-coding	0.002421	0.492754
chr13	66291192	66291631	+	73	Intergenic	Intergenic	149707	NM_183119	76803	Mm.183391	NM_183119	ENSMUSG00000074832	2410141K09Rik	4930482J15Rik|Ayu21-35|Gt(pU21)35Imeg	RIKEN cDNA 2410141K09 gene	protein-coding	0.015945	0.543182
chr8	57500538	57500876	+	36	intron (NR_126553, intron 2 of 3)	Lx6|LINE|L1	-5108	NR_126556	78353	Mm.426240	NR_126553	ENSMUSG00000096917	2500002B13Rik	-	RIKEN cDNA 2500002B13 gene	ncRNA	0.011834	0.513274
chr16	21676810	21677422	+	30	intron (NM_001001881, intron 1 of 1)	intron (NM_001001881, intron 1 of 1)	17549	NM_001001881	72190	Mm.131606	NM_001001881	ENSMUSG00000043391	2510009E07Rik	AI194952	RIKEN cDNA 2510009E07 gene	protein-coding	0.014706	0.520392
chr16	21676060	21676399	+	49	intron (NM_001001881, intron 1 of 1)	intron (NM_001001881, intron 1 of 1)	18436	NM_001001881	72190	Mm.131606	NM_001001881	ENSMUSG00000043391	2510009E07Rik	AI194952	RIKEN cDNA 2510009E07 gene	protein-coding	0.011799	0.497059
chr16	21652706	21653019	+	30	3' UTR (NM_001001881, exon 2 of 2)	3' UTR (NM_001001881, exon 2 of 2)	41803	NM_001001881	72190	Mm.131606	NM_001001881	ENSMUSG00000043391	2510009E07Rik	AI194952	RIKEN cDNA 2510009E07 gene	protein-coding	0.015974	0.512739
chr16	21642754	21643112	+	30	intron (NM_001285893, intron 46 of 46)	intron (NM_001285893, intron 46 of 46)	51732	NM_001001881	72190	Mm.131606	NM_001001881	ENSMUSG00000043391	2510009E07Rik	AI194952	RIKEN cDNA 2510009E07 gene	protein-coding	0.00838	0.534819
chr16	21639875	21640301	+	36	intron (NM_001285893, intron 45 of 46)	intron (NM_001285893, intron 45 of 46)	54577	NM_001001881	72190	Mm.131606	NM_001001881	ENSMUSG00000043391	2510009E07Rik	AI194952	RIKEN cDNA 2510009E07 gene	protein-coding	0.007042	0.503513
chr8	20516550	20517196	+	157	Intergenic	RMER13B|LTR|ERVK	-92059	NR_028428	381598	Mm.359054	NM_001024708	ENSMUSG00000071793	2610005L07Rik	2810038F24Rik|6720476A01Rik	cadherin 11 pseudogene	pseudo	0.004644	0.534776
chr8	20513808	20514108	+	70	Intergenic	Intergenic	-89144	NR_028428	381598	Mm.359054	NM_001024708	ENSMUSG00000071793	2610005L07Rik	2810038F24Rik|6720476A01Rik	cadherin 11 pseudogene	pseudo	0.003333	0.531561
chr8	20512934	20513313	+	49	Intergenic	Intergenic	-88309	NR_028428	381598	Mm.359054	NM_001024708	ENSMUSG00000071793	2610005L07Rik	2810038F24Rik|6720476A01Rik	cadherin 11 pseudogene	pseudo	0	0.526316
chr8	20436716	20437233	+	92	Intergenic	L1_Mus3|LINE|L1	-12160	NR_028428	381598	Mm.359054	NM_001024708	ENSMUSG00000071793	2610005L07Rik	2810038F24Rik|6720476A01Rik	cadherin 11 pseudogene	pseudo	0.017408	0.548263
chr8	20424150	20425146	+	70	non-coding (NR_028428, exon 1 of 6)	non-coding (NR_028428, exon 1 of 6)	166	NR_028428	381598	Mm.359054	NM_001024708	ENSMUSG00000071793	2610005L07Rik	2810038F24Rik|6720476A01Rik	cadherin 11 pseudogene	pseudo	0.072289	0.604814
chr8	20410415	20410765	+	107	non-coding (NR_028428, exon 2 of 6)	non-coding (NR_028428, exon 2 of 6)	14224	NR_028428	381598	Mm.359054	NM_001024708	ENSMUSG00000071793	2610005L07Rik	2810038F24Rik|6720476A01Rik	cadherin 11 pseudogene	pseudo	0.005714	0.51567
chr8	20408565	20409006	+	54	intron (NR_028428, intron 2 of 5)	intron (NR_028428, intron 2 of 5)	16029	NR_028428	381598	Mm.359054	NM_001024708	ENSMUSG00000071793	2610005L07Rik	2810038F24Rik|6720476A01Rik	cadherin 11 pseudogene	pseudo	0.015873	0.475113
chr11	85826269	85826748	+	39	TTS (NM_001166643)	TTS (NM_001166643)	5880	NR_077059	69909	Mm.440214	NR_077059	ENSMUSG00000087013	2610027K06Rik	-	RIKEN cDNA 2610027K06 gene	ncRNA	0.004175	0.50625
chr4	125946211	125946735	+	30	Intergenic	Intergenic	-24163	NR_015560	72395	Mm.112888	NR_015560	ENSMUSG00000085562	2610028E06Rik	BB043107	RIKEN cDNA 2610028E06 gene	ncRNA	0.003817	0.569524
chr4	125883038	125883369	+	30	Intergenic	Intergenic	39107	NR_015560	72395	Mm.112888	NR_015560	ENSMUSG00000085562	2610028E06Rik	BB043107	RIKEN cDNA 2610028E06 gene	ncRNA	0.012085	0.503012
chr4	125864680	125864999	+	30	Intergenic	Intergenic	57471	NR_015560	72395	Mm.112888	NR_015560	ENSMUSG00000085562	2610028E06Rik	BB043107	RIKEN cDNA 2610028E06 gene	ncRNA	0.025078	0.55625
chr11	113176552	113176851	+	30	intron (NR_015556, intron 1 of 2)	intron (NR_015556, intron 1 of 2)	25137	NR_015556	72386	Mm.266961	NR_015556	ENSMUSG00000087259	2610035D17Rik	-	RIKEN cDNA 2610035D17 gene	ncRNA	0.020067	0.566667
chr11	113166321	113167068	+	90	intron (NR_015556, intron 1 of 2)	intron (NR_015556, intron 1 of 2)	35144	NR_015556	72386	Mm.266961	NR_015556	ENSMUSG00000087259	2610035D17Rik	-	RIKEN cDNA 2610035D17 gene	ncRNA	0.012048	0.553476
chr11	113162709	113164265	+	36	intron (NR_015556, intron 1 of 2)	intron (NR_015556, intron 1 of 2)	38351	NR_015556	72386	Mm.266961	NR_015556	ENSMUSG00000087259	2610035D17Rik	-	RIKEN cDNA 2610035D17 gene	ncRNA	0.014781	0.545922
chr11	113157396	113157702	+	30	intron (NR_015556, intron 1 of 2)	intron (NR_015556, intron 1 of 2)	44289	NR_015556	72386	Mm.266961	NR_015556	ENSMUSG00000087259	2610035D17Rik	-	RIKEN cDNA 2610035D17 gene	ncRNA	0.022876	0.530945
chr11	113059789	113060110	+	45	intron (NR_015556, intron 2 of 2)	intron (NR_015556, intron 2 of 2)	141889	NR_015556	72386	Mm.266961	NR_015556	ENSMUSG00000087259	2610035D17Rik	-	RIKEN cDNA 2610035D17 gene	ncRNA	0.009346	0.568323
chr14	4365755	4366160	+	30	Intergenic	RMER13A2|LTR|ERVK	31194	NM_001309398	554327	Mm.460196	NM_001309398	ENSMUSG00000079388	2610042L04Rik	Tksn|takusan	RIKEN cDNA 2610042L04 gene	protein-coding	0	0.517241
chr8	129234173	129234776	+	189	promoter-TSS (NM_153780)	promoter-TSS (NM_153780)	-428	NM_153780	72139	Mm.426514	NM_153780	ENSMUSG00000071302	2610044O15Rik8	2610044O15Rik	RIKEN cDNA 2610044O15 gene	protein-coding	0.023217	0.539735
chr8	129211516	129211940	+	42	Intergenic	L1Md_F2|LINE|L1	22318	NM_153780	72139	Mm.426514	NM_153780	ENSMUSG00000071302	2610044O15Rik8	2610044O15Rik	RIKEN cDNA 2610044O15 gene	protein-coding	0.040094	0.611765
chr7	84689347	84690507	+	36	intron (NR_038175, intron 1 of 4)	CpG	287	NR_038175	72495	Mm.382914	NR_038175	ENSMUSG00000085236	2610206C17Rik	-	RIKEN cDNA 2610206C17 gene	ncRNA	0.088793	0.652024
chr4	10874169	10874928	+	30	promoter-TSS (NM_026005)	promoter-TSS (NM_026005)	50	NM_026005	67157	Mm.440552	NM_026005	ENSMUSG00000059482	2610301B20Rik	AI428449	RIKEN cDNA 2610301B20 gene	protein-coding	0.114625	0.684211
chr4	10911634	10912004	+	36	Intergenic	ERVB7_2B-LTR_MM|LTR|ERVK	37321	NM_026005	67157	Mm.440552	NM_026005	ENSMUSG00000059482	2610301B20Rik	AI428449	RIKEN cDNA 2610301B20 gene	protein-coding	0.027027	0.51752
chr6	86823121	86823470	+	42	Intergenic	MLT1A0|LTR|ERVL-MaLR	26145	NR_028298	67170	Mm.119489	NR_028298	ENSMUSG00000100164	2610306M01Rik	-	RIKEN cDNA 2610306M01 gene	ncRNA	0.025788	0.554286
chr3	45190334	45190673	+	49	Intergenic	IAPEY_LTR|LTR|ERVK	187757	NR_045172	72511	Mm.140700	NR_045172	ENSMUSG00000097040	2610316D01Rik	-	RIKEN cDNA 2610316D01 gene	ncRNA	0.053097	0.529412
chr3	45107746	45108135	+	42	Intergenic	L1Md_F2|LINE|L1	270320	NR_045172	72511	Mm.140700	NR_045172	ENSMUSG00000097040	2610316D01Rik	-	RIKEN cDNA 2610316D01 gene	ncRNA	0.033419	0.558974
chr3	44951189	44951527	+	34	Intergenic	L1Md_F3|LINE|L1	426902	NR_045172	72511	Mm.140700	NR_045172	ENSMUSG00000097040	2610316D01Rik	-	RIKEN cDNA 2610316D01 gene	ncRNA	0.011834	0.489676
chr3	44894358	44894651	+	36	Intergenic	L1VL2|LINE|L1	483756	NR_045172	72511	Mm.140700	NR_045172	ENSMUSG00000097040	2610316D01Rik	-	RIKEN cDNA 2610316D01 gene	ncRNA	0.003413	0.527211
chr3	44849755	44850065	+	36	Intergenic	RMER17B|LTR|ERVK	528350	NR_045172	72511	Mm.140700	NR_045172	ENSMUSG00000097040	2610316D01Rik	-	RIKEN cDNA 2610316D01 gene	ncRNA	0.016129	0.540193
chr3	44637558	44637923	+	45	Intergenic	Lx2|LINE|L1	740520	NR_045172	72511	Mm.140700	NR_045172	ENSMUSG00000097040	2610316D01Rik	-	RIKEN cDNA 2610316D01 gene	ncRNA	0.010959	0.527322
chr3	44405350	44405769	+	36	Intergenic	IAPLTR2a2_Mm|LTR|ERVK	972701	NR_045172	72511	Mm.140700	NR_045172	ENSMUSG00000097040	2610316D01Rik	-	RIKEN cDNA 2610316D01 gene	ncRNA	0.02864	0.469048
chr11	78268265	78268563	+	30	exon (NM_001002004, exon 13 of 39)	exon (NM_001002004, exon 13 of 39)	6660	NM_001002004	72503	Mm.237103	NM_001002004	ENSMUSG00000010277	2610507B11Rik	AU022687|D11Bhm178e|D11Bhm179e|E1|Kiaa0100|mKIAA0100	RIKEN cDNA 2610507B11 gene	protein-coding	0.026846	0.541806
chr5	114830662	114831219	+	30	Intergenic	Intergenic	-7472	NM_181075	330173	Mm.482205	NM_181075	ENSMUSG00000092486	2610524H06Rik	-	RIKEN cDNA 2610524H06 gene	protein-coding	0.017953	0.471326
chr19	32413627	32413967	+	30	Intergenic	RMER1C|Other|Other	24581	NR_033198	67188	Mm.391160	NR_033198	ENSMUSG00000097787	2700046G09Rik	-	RIKEN cDNA 2700046G09 gene	ncRNA	0.029412	0.539589
chr19	32423188	32423804	+	49	Intergenic	Intergenic	34280	NR_033198	67188	Mm.391160	NR_033198	ENSMUSG00000097787	2700046G09Rik	-	RIKEN cDNA 2700046G09 gene	ncRNA	0.006494	0.474878
chr17	13574209	13574720	+	30	Intergenic	GA-rich|Low_complexity|Low_complexity	-20370	NR_045436	72578	Mm.46549	NR_045436	ENSMUSG00000038347	2700054A10Rik	-	RIKEN cDNA 2700054A10 gene	ncRNA	0.007828	0.511719
chr17	13572195	13572490	+	30	Intergenic	Intergenic	-18248	NR_045436	72578	Mm.46549	NR_045436	ENSMUSG00000038347	2700054A10Rik	-	RIKEN cDNA 2700054A10 gene	ncRNA	0.013559	0.493243
chr17	13550681	13553132	+	2700	intron (NR_045436, intron 1 of 4)	(CTGTG)n|Simple_repeat|Simple_repeat	2188	NR_045437	72578	Mm.46549	NR_045436	ENSMUSG00000038347	2700054A10Rik	-	RIKEN cDNA 2700054A10 gene	ncRNA	0	0.560767
chr17	13545034	13545725	+	53	intron (NR_045436, intron 2 of 4)	intron (NR_045436, intron 2 of 4)	8715	NR_045437	72578	Mm.46549	NR_045436	ENSMUSG00000038347	2700054A10Rik	-	RIKEN cDNA 2700054A10 gene	ncRNA	0.013025	0.489884
chr17	13541085	13541677	+	146	intron (NR_045436, intron 2 of 4)	intron (NR_045436, intron 2 of 4)	12713	NR_045437	72578	Mm.46549	NR_045436	ENSMUSG00000038347	2700054A10Rik	-	RIKEN cDNA 2700054A10 gene	ncRNA	0.023649	0.499157
chr14	19803167	19803465	+	49	intron (NM_008695, intron 15 of 20)	(GGGTG)n|Simple_repeat|Simple_repeat	20507	NM_026528	68045	Mm.21932	NM_026528	ENSMUSG00000021807	2700060E02Rik	-	RIKEN cDNA 2700060E02 gene	protein-coding	0.013423	0.602007
chr18	24490711	24491311	+	30	intron (NM_144861, intron 6 of 6)	(CAAA)n|Simple_repeat|Simple_repeat	20140	NM_026529	68046	Mm.276574	NM_026529	ENSMUSG00000024273	2700062C07Rik	AI195775|C87515	RIKEN cDNA 2700062C07 gene	protein-coding	0.013333	0.489185
chr19	59584809	59585106	+	30	Intergenic	Intergenic	91821	NR_045308	72647	Mm.410849	NR_045308	ENSMUSG00000100119	2700089I24Rik	-	RIKEN cDNA 2700089I24 gene	ncRNA	0.016835	0.533557
chr19	59647088	59647442	+	42	Intergenic	Intergenic	154129	NR_045308	72647	Mm.410849	NR_045308	ENSMUSG00000100119	2700089I24Rik	-	RIKEN cDNA 2700089I24 gene	ncRNA	0.00565	0.507042
chr1	157354012	157354374	+	36	intron (NM_177644, intron 1 of 17)	RMER1B|Other|Other	-58159	NR_027984	69953	Mm.286863	NM_027274	ENSMUSG00000049881	2810025M15Rik	AI429618	RIKEN cDNA 2810025M15 gene	ncRNA	0.008287	0.493113
chr12	111574058	111574722	+	30	promoter-TSS (NM_021516)	promoter-TSS (NM_021516)	12	NR_045295	100504687	Mm.26072	NR_045295	ENSMUSG00000096995	2810029C07Rik	AU017849	RIKEN cDNA 2810029C07 gene	ncRNA	0.075301	0.640602
chr12	5406216	5406537	+	42	intron (NR_015579, intron 1 of 1)	intron (NR_015579, intron 1 of 1)	29874	NR_015579	72669	Mm.10434	NM_028318		2810032G03Rik	AI461720	RIKEN cDNA 2810032G03 gene	ncRNA	0.003115	0.509317
chr12	5437352	5437737	+	49	Intergenic	Intergenic	61042	NR_015579	72669	Mm.10434	NM_028318		2810032G03Rik	AI461720	RIKEN cDNA 2810032G03 gene	ncRNA	0.007792	0.502591
chr12	5589526	5590358	+	30	Intergenic	Intergenic	213440	NR_015579	72669	Mm.10434	NM_028318		2810032G03Rik	AI461720	RIKEN cDNA 2810032G03 gene	ncRNA	0.013221	0.537815
chr12	5668854	5669365	+	30	Intergenic	Intergenic	292607	NR_015579	72669	Mm.10434	NM_028318		2810032G03Rik	AI461720	RIKEN cDNA 2810032G03 gene	ncRNA	0.007828	0.503906
chr8	42183836	42184188	+	36	Intergenic	Lx2A1|LINE|L1	356745	NR_045497	69966	Mm.416903	NR_045497	ENSMUSG00000102046	2810404M03Rik	-	RIKEN cDNA 2810404M03 gene	ncRNA	0.011364	0.546742
chr8	42322870	42323191	+	61	Intergenic	L1VL2|LINE|L1	495763	NR_045497	69966	Mm.416903	NR_045497	ENSMUSG00000102046	2810404M03Rik	-	RIKEN cDNA 2810404M03 gene	ncRNA	0	0.524845
chr8	70504246	70504716	+	30	TTS (NM_018827)	TTS (NM_018827)	2258	NM_025577	66462	Mm.28242	NM_025577	ENSMUSG00000058833	2810428I15Rik	-	RIKEN cDNA 2810428I15 gene	protein-coding	0.034043	0.598726
chr13	3359108	3359790	+	36	Intergenic	CpG	-118854	NR_015522	76937	Mm.487240	NR_015522	ENSMUSG00000097709	2810429I04Rik	AI256682	RIKEN cDNA 2810429I04 gene	ncRNA	0.057185	0.609078
chr13	3455290	3455654	+	30	Intergenic	RLTRETN_Mm|LTR|ERVK	-22831	NR_015522	76937	Mm.487240	NR_015522	ENSMUSG00000097709	2810429I04Rik	AI256682	RIKEN cDNA 2810429I04 gene	ncRNA	0.024725	0.534247
chr6	134898377	134898686	+	39	promoter-TSS (NM_001167694)	promoter-TSS (NM_001167694)	570	NR_029441	72813	Mm.409034	NR_029441	ENSMUSG00000100876	2810454H06Rik	-	RIKEN cDNA 2810454H06 gene	ncRNA	0.097087	0.622581
chr1	86037526	86038475	+	57	Intergenic	B1_Mur4|SINE|Alu	-7863	NM_001144992	72792	Mm.54981	NM_001144992	ENSMUSG00000026227	2810459M11Rik	-	RIKEN cDNA 2810459M11 gene	protein-coding	0.005269	0.491579
chr1	86042348	86042664	+	36	Intergenic	(TG)n|Simple_repeat|Simple_repeat	-3357	NM_001144992	72792	Mm.54981	NM_001144992	ENSMUSG00000026227	2810459M11Rik	-	RIKEN cDNA 2810459M11 gene	protein-coding	0.009494	0.501577
chr5	25110660	25111446	+	36	Intergenic	Intergenic	10078	NR_027851	67261	Mm.461781	NM_026059	ENSMUSG00000043833	2900005J15Rik	-	RIKEN cDNA 2900005J15 gene	ncRNA	0.015267	0.52859
chr5	113188861	113189349	+	30	Intergenic	Intergenic	-25792	NM_172884	243219	Mm.160131	NM_172884	ENSMUSG00000051339	2900026A02Rik	8430408O14Rik|A530094D01|AW539426|Gm449|Kiaa1671|mKIAA1671	RIKEN cDNA 2900026A02 gene	protein-coding	0.028689	0.552147
chr5	113185517	113185869	+	36	Intergenic	RLTR11A|LTR|ERVK	-22380	NM_172884	243219	Mm.160131	NM_172884	ENSMUSG00000051339	2900026A02Rik	8430408O14Rik|A530094D01|AW539426|Gm449|Kiaa1671|mKIAA1671	RIKEN cDNA 2900026A02 gene	protein-coding	0.025568	0.538244
chr5	113174621	113175256	+	33	Intergenic	Intergenic	-11625	NM_172884	243219	Mm.160131	NM_172884	ENSMUSG00000051339	2900026A02Rik	8430408O14Rik|A530094D01|AW539426|Gm449|Kiaa1671|mKIAA1671	RIKEN cDNA 2900026A02 gene	protein-coding	0.040945	0.575472
chr5	113172625	113173034	+	30	Intergenic	Intergenic	-9516	NM_172884	243219	Mm.160131	NM_172884	ENSMUSG00000051339	2900026A02Rik	8430408O14Rik|A530094D01|AW539426|Gm449|Kiaa1671|mKIAA1671	RIKEN cDNA 2900026A02 gene	protein-coding	0.007335	0.52439
chr5	113141996	113142328	+	42	intron (NM_172884, intron 1 of 7)	intron (NM_172884, intron 1 of 7)	-3577	NM_001347397	243219	Mm.160131	NM_172884	ENSMUSG00000051339	2900026A02Rik	8430408O14Rik|A530094D01|AW539426|Gm449|Kiaa1671|mKIAA1671	RIKEN cDNA 2900026A02 gene	protein-coding	0.012048	0.585586
chr5	113162702	113163274	+	30	intron (NM_172884, intron 1 of 7)	intron (NM_172884, intron 1 of 7)	325	NM_172884	243219	Mm.160131	NM_172884	ENSMUSG00000051339	2900026A02Rik	8430408O14Rik|A530094D01|AW539426|Gm449|Kiaa1671|mKIAA1671	RIKEN cDNA 2900026A02 gene	protein-coding	0.026224	0.605585
chr5	113135543	113136012	+	42	intron (NM_172884, intron 1 of 7)	intron (NM_172884, intron 1 of 7)	2808	NM_001347397	243219	Mm.160131	NM_172884	ENSMUSG00000051339	2900026A02Rik	8430408O14Rik|A530094D01|AW539426|Gm449|Kiaa1671|mKIAA1671	RIKEN cDNA 2900026A02 gene	protein-coding	0.023454	0.568085
chr5	113129949	113130246	+	42	intron (NM_172884, intron 1 of 7)	intron (NM_172884, intron 1 of 7)	8488	NM_001347397	243219	Mm.160131	NM_172884	ENSMUSG00000051339	2900026A02Rik	8430408O14Rik|A530094D01|AW539426|Gm449|Kiaa1671|mKIAA1671	RIKEN cDNA 2900026A02 gene	protein-coding	0.006734	0.560403
chr5	113114682	113115155	+	30	intron (NM_172884, intron 1 of 7)	MTB_Mm|LTR|ERVL-MaLR	23667	NM_001347397	243219	Mm.160131	NM_172884	ENSMUSG00000051339	2900026A02Rik	8430408O14Rik|A530094D01|AW539426|Gm449|Kiaa1671|mKIAA1671	RIKEN cDNA 2900026A02 gene	protein-coding	0.012685	0.552743
chr11	117553101	117553424	+	36	Intergenic	Intergenic	-57985	NR_015489	78403	Mm.212543	NR_015489		2900041M22Rik	-	RIKEN cDNA 2900041M22 gene	ncRNA	0.012384	0.533951
chr11	117568047	117569041	+	30	Intergenic	Intergenic	-42703	NR_015489	78403	Mm.212543	NR_015489		2900041M22Rik	-	RIKEN cDNA 2900041M22 gene	ncRNA	0.019115	0.546734
chr11	117614248	117614910	+	45	Intergenic	Intergenic	3332	NR_015489	78403	Mm.212543	NR_015489		2900041M22Rik	-	RIKEN cDNA 2900041M22 gene	ncRNA	0.004532	0.567119
chr9	46747230	46747543	+	30	Intergenic	L2a|LINE|L2	-166217	NR_015605	73040	Mm.265384	NR_015605	ENSMUSG00000099696	2900052N01Rik	AU067665	RIKEN cDNA 2900052N01 gene	ncRNA	0.009585	0.544586
chr9	46777818	46778277	+	30	Intergenic	Intergenic	-135556	NR_015605	73040	Mm.265384	NR_015605	ENSMUSG00000099696	2900052N01Rik	AU067665	RIKEN cDNA 2900052N01 gene	ncRNA	0.010893	0.545652
chr18	76128019	76128822	+	30	intron (NM_145356, intron 3 of 4)	intron (NM_145356, intron 3 of 4)	-29949	NR_045365	73009	Mm.443541	NR_045365		2900057B20Rik	-	RIKEN cDNA 2900057B20 gene	ncRNA	0.009963	0.604478
chr18	76072121	76072452	+	57	intron (NM_145356, intron 3 of 4)	intron (NM_145356, intron 3 of 4)	26185	NR_045365	73009	Mm.443541	NR_045365		2900057B20Rik	-	RIKEN cDNA 2900057B20 gene	ncRNA	0.02719	0.584337
chr18	76026613	76027126	+	49	intron (NM_145356, intron 3 of 4)	intron (NM_145356, intron 3 of 4)	71602	NR_045365	73009	Mm.443541	NR_045365		2900057B20Rik	-	RIKEN cDNA 2900057B20 gene	ncRNA	0.005848	0.519455
chr18	76001111	76001411	+	30	intron (NM_145356, intron 2 of 4)	intron (NM_145356, intron 2 of 4)	97210	NR_045365	73009	Mm.443541	NR_045365		2900057B20Rik	-	RIKEN cDNA 2900057B20 gene	ncRNA	0.02	0.541528
chr9	112275952	112276265	+	49	intron (NR_033433, intron 1 of 3)	intron (NR_033433, intron 1 of 3)	19534	NR_033433	620760	Mm.259863	NR_015468	ENSMUSG00000087038	2900079G21Rik	C130083B14|Gm6179	RIKEN cDNA 2900079G21 gene	ncRNA	0.01278	0.509554
chr7	125006934	125007649	+	65	Intergenic	Intergenic	-298356	NR_045907	73076	Mm.417827	NR_045907	ENSMUSG00000086254	3100003L05Rik	-	RIKEN cDNA 3100003L05 gene	ncRNA	0.002797	0.494413
chr7	124804889	124805277	+	30	Intergenic	Intergenic	-96148	NR_045907	73076	Mm.417827	NR_045907	ENSMUSG00000086254	3100003L05Rik	-	RIKEN cDNA 3100003L05 gene	ncRNA	0.010309	0.478149
chr7	124482108	124482451	+	36	Intergenic	Intergenic	226656	NR_045907	73076	Mm.417827	NR_045907	ENSMUSG00000086254	3100003L05Rik	-	RIKEN cDNA 3100003L05 gene	ncRNA	0.03207	0.523256
chr7	124397003	124397455	+	30	exon (NM_001252072, exon 2 of 2)	exon (NM_001252072, exon 2 of 2)	311706	NR_045907	73076	Mm.417827	NR_045907	ENSMUSG00000086254	3100003L05Rik	-	RIKEN cDNA 3100003L05 gene	ncRNA	0.019912	0.512141
chr18	12172591	12172961	+	49	intron (NM_029623, intron 3 of 19)	(CAGG)n|Simple_repeat|Simple_repeat	4046	NM_029623	76482	Mm.196596	NM_029623	ENSMUSG00000024410	3110002H16Rik	2400010D15Rik|Mic-1|Mic1	RIKEN cDNA 3110002H16 gene	protein-coding	0.005405	0.671159
chr1	120176205	120176555	+	30	intron (NM_028439, intron 5 of 5)	intron (NM_028439, intron 5 of 5)	55193	NM_001172074	73103	Mm.271602	NM_028439	ENSMUSG00000026388	3110009E18Rik	-	RIKEN cDNA 3110009E18 gene	protein-coding	0.022857	0.54416
chr12	110187589	110188074	+	42	Intergenic	CpG	-29758	NR_045466	67280	Mm.390495	NR_045466		3110009F21Rik	-	RIKEN cDNA 3110009F21 gene	ncRNA	0.047423	0.639918
chr12	110095623	110096204	+	30	Intergenic	Intergenic	62160	NR_045466	67280	Mm.390495	NR_045466		3110009F21Rik	-	RIKEN cDNA 3110009F21 gene	ncRNA	0.020654	0.475945
chr12	110070611	110070917	+	30	Intergenic	Intergenic	87309	NR_045466	67280	Mm.390495	NR_045466		3110009F21Rik	-	RIKEN cDNA 3110009F21 gene	ncRNA	0.019608	0.517915
chr13	111169078	111169385	+	38	Intergenic	Intergenic	60200	NR_045908	73129	Mm.417826	NR_045908		3110015C05Rik	-	RIKEN cDNA 3110015C05 gene	ncRNA	0.016287	0.542208
chr9	41328583	41328960	+	36	Intergenic	Intergenic	-47755	NR_131929	73144	Mm.38166	NM_001033153	ENSMUSG00000074415	3110039I08Rik	2610203C20Rik|AI848448|D230004N17Rik|D3Mgi9|Mir100hg	RIKEN cDNA 3110039I08 gene	ncRNA	0.01061	0.52381
chr9	41579451	41579777	+	30	intron (NR_131930, intron 3 of 3)	intron (NR_131930, intron 3 of 3)	-1639	NR_015483	73144	Mm.38166	NM_001033153	ENSMUSG00000074415	3110039I08Rik	2610203C20Rik|AI848448|D230004N17Rik|D3Mgi9|Mir100hg	RIKEN cDNA 3110039I08 gene	ncRNA	0.021472	0.525994
chr4	35405583	35405891	+	32	Intergenic	Intergenic	-179857	NM_001081343	73205	Mm.331544	NM_001081343	ENSMUSG00000028300	3110043O21Rik	AI840585	RIKEN cDNA 3110043O21 gene	protein-coding	0.016234	0.530744
chr4	35200565	35201016	+	30	intron (NM_001081343, intron 7 of 10)	MT2B1|LTR|ERVL	25090	NM_001081343	73205	Mm.331544	NM_001081343	ENSMUSG00000028300	3110043O21Rik	AI840585	RIKEN cDNA 3110043O21 gene	protein-coding	0.017738	0.477876
chr6	34889757	34890071	+	42	intron (NM_001013366, intron 9 of 14)	B1_Mur4|SINE|Alu	-11849	NM_001135611	78412	Mm.248440	NM_199145	ENSMUSG00000046806	3110062M04Rik	AL023049|Mri	RIKEN cDNA 3110062M04 gene	protein-coding	0.028662	0.495238
chr6	34884080	34884520	+	30	exon (NM_001013366, exon 14 of 15)	exon (NM_001013366, exon 14 of 15)	-6235	NM_001135611	78412	Mm.248440	NM_199145	ENSMUSG00000046806	3110062M04Rik	AL023049|Mri	RIKEN cDNA 3110062M04 gene	protein-coding	0.018182	0.582766
chr1	87480738	87481447	+	42	intron (NM_001111314, intron 11 of 14)	intron (NM_001111314, intron 11 of 14)	10828	NM_028473	73234	Mm.7310	NM_028473	ENSMUSG00000026258	3110079O15Rik	Snorc	RIKEN cDNA 3110079O15 gene	protein-coding	0.022567	0.591549
chr12	88438706	88439021	+	30	intron (NM_028105, intron 5 of 10)	intron (NM_028105, intron 5 of 10)	-61540	NR_045888	71818	Mm.490789	NR_045888		3200001D21Rik	-	RIKEN cDNA 3200001D21 gene	ncRNA	0.012698	0.490506
chr12	88371488	88371822	+	49	intron (NR_045888, intron 1 of 2)	intron (NR_045888, intron 1 of 2)	5668	NR_045888	71818	Mm.490789	NR_045888		3200001D21Rik	-	RIKEN cDNA 3200001D21 gene	ncRNA	0.008982	0.567164
chr17	5730244	5730599	+	36	intron (NM_146073, intron 7 of 8)	intron (NM_146073, intron 7 of 8)	-68236	NR_045081	78512	Mm.23696	NR_045079	ENSMUSG00000096965	3300005D01Rik	-	RIKEN cDNA 3300005D01 gene	ncRNA	0.011268	0.525281
chr14	32707455	32708550	+	157	Intergenic	Intergenic	-22730	NM_001195097	100504518	Mm.318319	NM_001195097	ENSMUSG00000071540	3425401B19Rik	-	RIKEN cDNA 3425401B19 gene	protein-coding	0.016438	0.565693
chr14	32682329	32683285	+	36	intron (NM_001195097, intron 1 of 3)	intron (NM_001195097, intron 1 of 3)	2465	NM_001195097	100504518	Mm.318319	NM_001195097	ENSMUSG00000071540	3425401B19Rik	-	RIKEN cDNA 3425401B19 gene	protein-coding	0.019874	0.53396
chr14	32661959	32662505	+	65	exon (NM_001195097, exon 4 of 4)	exon (NM_001195097, exon 4 of 4)	23040	NM_001195097	100504518	Mm.318319	NM_001195097	ENSMUSG00000071540	3425401B19Rik	-	RIKEN cDNA 3425401B19 gene	protein-coding	0.018315	0.511883
chr14	32644061	32644406	+	30	intron (NM_001001796, intron 5 of 6)	Lx|LINE|L1	41039	NM_001195097	100504518	Mm.318319	NM_001195097	ENSMUSG00000071540	3425401B19Rik	-	RIKEN cDNA 3425401B19 gene	protein-coding	0.008696	0.589595
chr14	49713865	49714232	+	42	intron (NM_026142, intron 5 of 7)	Lx3_Mus|LINE|L1	69319	NM_026142	67419	Mm.318710	NM_026142	ENSMUSG00000036242	3632451O06Rik	AU067705	RIKEN cDNA 3632451O06 gene	protein-coding	0.002725	0.532609
chrX	135053598	135054656	+	44	intron (NR_040282, intron 2 of 3)	intron (NR_040282, intron 2 of 3)	6209	NR_040282	320606	Mm.439072	NR_040281	ENSMUSG00000089759	3632454L22Rik	-	RIKEN cDNA 3632454L22 gene	ncRNA	0.000945	0.546742
chrX	135052149	135052653	+	36	intron (NR_040282, intron 2 of 3)	intron (NR_040282, intron 2 of 3)	7935	NR_040282	320606	Mm.439072	NR_040281	ENSMUSG00000089759	3632454L22Rik	-	RIKEN cDNA 3632454L22 gene	ncRNA	0.001984	0.552475
chr13	107191802	107192094	+	30	Intergenic	RMER15|LTR|ERVL	169378	NR_015471	100040322	Mm.133867	NR_015471		3830408C21Rik	-	RIKEN cDNA 3830408C21 gene	ncRNA	0	0.47099
chr1	119558521	119558870	+	30	intron (NM_145506, intron 20 of 24)	intron (NM_145506, intron 20 of 24)	-22530	NR_126486	320069	Mm.406320	NR_126486	ENSMUSG00000101731	3830432H09Rik	-	RIKEN cDNA 3830432H09 gene	ncRNA	0.008596	0.52
chr8	10926674	10927346	+	30	intron (NR_030715, intron 2 of 2)	intron (NR_030715, intron 2 of 2)	1447	NR_030715	665306	Mm.358758	NR_030715	ENSMUSG00000038917	3930402G23Rik	-	RIKEN cDNA 3930402G23 gene	ncRNA	0.00744	0.53789
chr2	92972789	92973350	+	36	Intergenic	Intergenic	-56279	NR_110333	433456	Mm.235231	NM_001002794	ENSMUSG00000075027	4631405J19Rik	-	RIKEN cDNA 4631405J19 gene	ncRNA	0.042781	0.585409
chr2	92992190	92992554	+	36	intron (NM_001177536, intron 5 of 6)	intron (NM_001177536, intron 5 of 6)	-36976	NR_110333	433456	Mm.235231	NM_001002794	ENSMUSG00000075027	4631405J19Rik	-	RIKEN cDNA 4631405J19 gene	ncRNA	0.016484	0.556164
chr2	92998804	92999193	+	30	intron (NM_001177536, intron 4 of 6)	intron (NM_001177536, intron 4 of 6)	-30350	NR_110333	433456	Mm.235231	NM_001002794	ENSMUSG00000075027	4631405J19Rik	-	RIKEN cDNA 4631405J19 gene	ncRNA	0.028278	0.517949
chr2	93014867	93015287	+	30	intron (NM_001177536, intron 1 of 6)	CpG	-14271	NR_110333	433456	Mm.235231	NM_001002794	ENSMUSG00000075027	4631405J19Rik	-	RIKEN cDNA 4631405J19 gene	ncRNA	0.142857	0.795724
chr2	93028046	93028422	+	30	intron (NM_001177536, intron 1 of 6)	intron (NM_001177536, intron 1 of 6)	-1114	NR_110333	433456	Mm.235231	NM_001002794	ENSMUSG00000075027	4631405J19Rik	-	RIKEN cDNA 4631405J19 gene	ncRNA	0.018617	0.575597
chr3	89772778	89773205	+	73	promoter-TSS (NM_027315)	promoter-TSS (NM_027315)	409	NR_130957	74034	Mm.386816	NR_130957	ENSMUSG00000042579	4632404H12Rik	-	RIKEN cDNA 4632404H12 gene	ncRNA	0.063232	0.577103
chr3	19813458	19813881	+	36	Intergenic	(GA)n|Simple_repeat|Simple_repeat	-81202	NR_027985	70808	Mm.427103	NR_027985	ENSMUSG00000048106	4632415L05Rik	AI662792	RRS1 ribosome biogenesis regulator homolog pseudogene	pseudo	0.014184	0.533019
chr3	19881705	19881999	+	57	Intergenic	Intergenic	-13019	NR_027985	70808	Mm.427103	NR_027985	ENSMUSG00000048106	4632415L05Rik	AI662792	RRS1 ribosome biogenesis regulator homolog pseudogene	pseudo	0.010204	0.522034
chr3	19894903	19895286	+	42	non-coding (NR_027985, exon 1 of 1)	non-coding (NR_027985, exon 1 of 1)	223	NR_027985	70808	Mm.427103	NR_027985	ENSMUSG00000048106	4632415L05Rik	AI662792	RRS1 ribosome biogenesis regulator homolog pseudogene	pseudo	0.083551	0.664062
chr16	29996159	29996558	+	49	Intergenic	Intergenic	-12309	NR_033631	100043102	Mm.30797	NR_033631	ENSMUSG00000097184	4632428C04Rik	Gm4231	RIKEN cDNA 4632428C04 gene	ncRNA	0.012531	0.585
chr7	25373305	25373709	+	49	Intergenic	Intergenic	-3312	NR_073027	654804	Mm.389841	NM_001039540	ENSMUSG00000053714	4732471J01Rik	-	RIKEN cDNA 4732471J01 gene	ncRNA	0.014851	0.535802
chr7	25379731	25380046	+	36	3' UTR (NM_010719, exon 10 of 10)	3' UTR (NM_010719, exon 10 of 10)	3069	NR_073028	654804	Mm.389841	NM_001039540	ENSMUSG00000053714	4732471J01Rik	-	RIKEN cDNA 4732471J01 gene	ncRNA	0.063492	0.648734
chr11	113353580	113353958	+	30	intron (NM_001166503, intron 6 of 9)	MTB|LTR|ERVL-MaLR	-144100	NR_040276	319871	Mm.383743	NR_040276	ENSMUSG00000085421	4732490B19Rik	-	RIKEN cDNA 4732490B19 gene	ncRNA	0.002646	0.506596
chr11	113321417	113321788	+	30	intron (NM_001166503, intron 6 of 9)	intron (NM_001166503, intron 6 of 9)	-111933	NR_040276	319871	Mm.383743	NR_040276	ENSMUSG00000085421	4732490B19Rik	-	RIKEN cDNA 4732490B19 gene	ncRNA	0.013477	0.502688
chr11	113294570	113295477	+	33	intron (NM_001166503, intron 7 of 9)	intron (NM_001166503, intron 7 of 9)	-85354	NR_040276	319871	Mm.383743	NR_040276	ENSMUSG00000085421	4732490B19Rik	-	RIKEN cDNA 4732490B19 gene	ncRNA	0.014333	0.545154
chr11	113275425	113275794	+	30	intron (NM_001166503, intron 7 of 9)	intron (NM_001166503, intron 7 of 9)	-65940	NR_040276	319871	Mm.383743	NR_040276	ENSMUSG00000085421	4732490B19Rik	-	RIKEN cDNA 4732490B19 gene	ncRNA	0.01084	0.52973
chr11	113255963	113256465	+	30	intron (NM_001166503, intron 7 of 9)	intron (NM_001166503, intron 7 of 9)	-46545	NR_040276	319871	Mm.383743	NR_040276	ENSMUSG00000085421	4732490B19Rik	-	RIKEN cDNA 4732490B19 gene	ncRNA	0.00996	0.562624
chr11	113255029	113255363	+	30	intron (NM_001166503, intron 7 of 9)	intron (NM_001166503, intron 7 of 9)	-45527	NR_040276	319871	Mm.383743	NR_040276	ENSMUSG00000085421	4732490B19Rik	-	RIKEN cDNA 4732490B19 gene	ncRNA	0.01497	0.597015
chr11	113238626	113238960	+	30	Intergenic	ORR1B1|LTR|ERVL-MaLR	-29124	NR_040276	319871	Mm.383743	NR_040276	ENSMUSG00000085421	4732490B19Rik	-	RIKEN cDNA 4732490B19 gene	ncRNA	0.011976	0.534328
chr7	67848873	67849604	+	36	Intergenic	CpG	-45742	NR_045954	73904	Mm.70992	NR_045954	ENSMUSG00000097697	4833412C05Rik	Bigheart	RIKEN cDNA 4833412C05 gene	ncRNA	0.050616	0.568306
chr16	11698247	11698820	+	30	intron (NM_001290148, intron 11 of 13)	intron (NM_001290148, intron 11 of 13)	-81169	NR_126430	73761	Mm.39183	NR_126430		4833415N18Rik	-	RIKEN cDNA 4833415N18 gene	ncRNA	0.006981	0.505226
chr16	11716672	11717297	+	33	intron (NM_001290148, intron 12 of 13)	intron (NM_001290148, intron 12 of 13)	-62718	NR_126430	73761	Mm.39183	NR_126430		4833415N18Rik	-	RIKEN cDNA 4833415N18 gene	ncRNA	0.0032	0.520767
chr11	95861499	95861792	+	30	TTS (NR_045187)	TTS (NR_045187)	2828	NR_045187	73906	Mm.399894	NR_045187	ENSMUSG00000086015	4833417C18Rik	-	RIKEN cDNA 4833417C18 gene	ncRNA	0.010239	0.520408
chr15	96241964	96242336	+	30	intron (NR_130160, intron 2 of 2)	intron (NR_130160, intron 2 of 2)	12534	NR_130160	75768	Mm.212701	NR_130160	ENSMUSG00000097619	4833422M21Rik	4933406G12Rik	RIKEN cDNA 4833422M21 gene	ncRNA	0.034946	0.504021
chr9	45505895	45506205	+	42	intron (NM_001081270, intron 3 of 32)	(TG)n|Simple_repeat|Simple_repeat	-74818	NR_040732	74602	Mm.394117	NR_040732	ENSMUSG00000097074	4833428L15Rik	-	RIKEN cDNA 4833428L15 gene	ncRNA	0.012903	0.504823
chr9	45469723	45470783	+	30	intron (NM_001081270, intron 3 of 32)	intron (NM_001081270, intron 3 of 32)	-39021	NR_040732	74602	Mm.394117	NR_040732	ENSMUSG00000097074	4833428L15Rik	-	RIKEN cDNA 4833428L15 gene	ncRNA	0.015094	0.502356
chr5	19184902	19185326	+	36	Intergenic	RMER17B|LTR|ERVK	41441	NR_102342	70832	Mm.398993	NR_102341	ENSMUSG00000097626	4921504A21Rik	-	RIKEN cDNA 4921504A21 gene	ncRNA	0.018868	0.581176
chr3	79181290	79181888	+	49	Intergenic	Intergenic	-31330	NR_045502	70924	Mm.444622	NR_045502	ENSMUSG00000104585	4921511C10Rik	-	RIKEN cDNA 4921511C10 gene	ncRNA	0.026756	0.48414
chr5	6556597	6556993	+	65	Intergenic	L1Md_T|LINE|L1	-747369	NM_027603	70920	Mm.158494	NM_027603	ENSMUSG00000040514	4921511H03Rik	-	RIKEN cDNA 4921511H03 gene	protein-coding	0.040404	0.604534
chr5	6726218	6726608	+	33	Intergenic	RMER13A2|LTR|ERVK	-577751	NM_027603	70920	Mm.158494	NM_027603	ENSMUSG00000040514	4921511H03Rik	-	RIKEN cDNA 4921511H03 gene	protein-coding	0.007692	0.534527
chr5	6733668	6733976	+	30	Intergenic	Lx3_Mus|LINE|L1	-570342	NM_027603	70920	Mm.158494	NM_027603	ENSMUSG00000040514	4921511H03Rik	-	RIKEN cDNA 4921511H03 gene	protein-coding	0.012987	0.504854
chr5	6927022	6927357	+	47	intron (NM_001163223, intron 1 of 3)	RLTR45|LTR|ERVK	-376975	NM_027603	70920	Mm.158494	NM_027603	ENSMUSG00000040514	4921511H03Rik	-	RIKEN cDNA 4921511H03 gene	protein-coding	0.014925	0.497024
chr12	12496846	12497248	+	36	Intergenic	Intergenic	-104572	NR_045829	70858	Mm.410838	NR_045829		4921511I17Rik	-	RIKEN cDNA 4921511I17 gene	ncRNA	0.022388	0.531017
chr10	120685894	120686550	+	30	Intergenic	Intergenic	-79510	NR_038003	70874	Mm.427286	NR_038000	ENSMUSG00000044544	4921513I03Rik	-	RIKEN cDNA 4921513I03 gene	ncRNA	0.018293	0.48554
chr15	18333810	18334170	+	42	intron (NR_045711, intron 6 of 11)	Lx|LINE|L1	35637	NR_045711	70886	Mm.399021	NR_045711		4921515E04Rik	-	RIKEN cDNA 4921515E04 gene	ncRNA	0	0.515235
chr12	57609729	57610046	+	36	intron (NR_131110, intron 2 of 4)	intron (NR_131110, intron 2 of 4)	8715	NR_131110	78758	Mm.160125	NR_131110	ENSMUSG00000085851	4921518K17Rik	-	RIKEN cDNA 4921518K17 gene	ncRNA	0.012618	0.522013
chr8	85437297	85437715	+	36	Intergenic	LTRIS_Mus|LTR|ERV1	-4665	NM_025722	66714	Mm.272748	NM_025722	ENSMUSG00000036934	4921524J17Rik	-	RIKEN cDNA 4921524J17 gene	protein-coding	0.021531	0.536993
chr13	51997892	51999148	+	30	Intergenic	Intergenic	-98221	NR_045061	74050	Mm.84860	NR_045061		4921525O09Rik	-	RIKEN cDNA 4921525O09 gene	ncRNA	0.011146	0.533015
chr13	52021833	52022312	+	57	Intergenic	Intergenic	-74669	NR_045061	74050	Mm.84860	NR_045061		4921525O09Rik	-	RIKEN cDNA 4921525O09 gene	ncRNA	0.016701	0.539583
chr13	52025566	52026254	+	42	Intergenic	Intergenic	-70831	NR_045061	74050	Mm.84860	NR_045061		4921525O09Rik	-	RIKEN cDNA 4921525O09 gene	ncRNA	0.010174	0.506531
chr13	52060976	52061672	+	30	Intergenic	ORR1A2|LTR|ERVL-MaLR	-35417	NR_045061	74050	Mm.84860	NR_045061		4921525O09Rik	-	RIKEN cDNA 4921525O09 gene	ncRNA	0.008621	0.509326
chr13	52100536	52101151	+	30	intron (NR_045061, intron 3 of 7)	intron (NR_045061, intron 3 of 7)	4102	NR_045061	74050	Mm.84860	NR_045061		4921525O09Rik	-	RIKEN cDNA 4921525O09 gene	ncRNA	0.004878	0.50487
chr14	95242429	95243076	+	52	Intergenic	Intergenic	-638514	NM_025733	66732	Mm.75060	NM_025733	ENSMUSG00000034689	4921530L21Rik	-	RIKEN cDNA 4921530L21 gene	protein-coding	0.004637	0.526235
chr2	179976910	179977204	+	30	promoter-TSS (NM_001081092)	promoter-TSS (NM_001081092)	204	NR_033782	66730	Mm.31773	NR_033782	ENSMUSG00000085704	4921531C22Rik	-	RIKEN cDNA 4921531C22 gene	ncRNA	0.115646	0.718644
chr18	83608211	83608603	+	57	Intergenic	Lx8b|LINE|L1	-282523	NR_045361	70960	Mm.410834	NR_045361		4921531P14Rik	1700108N05Rik	RIKEN cDNA 4921531P14 gene	ncRNA	0.005102	0.496183
chr18	83492637	83493055	+	36	Intergenic	Intergenic	-166962	NR_045361	70960	Mm.410834	NR_045361		4921531P14Rik	1700108N05Rik	RIKEN cDNA 4921531P14 gene	ncRNA	0.011962	0.49642
chr18	83399165	83400246	+	42	Intergenic	Intergenic	-73821	NR_045361	70960	Mm.410834	NR_045361		4921531P14Rik	1700108N05Rik	RIKEN cDNA 4921531P14 gene	ncRNA	0.020352	0.568392
chr18	83331896	83332653	+	30	Intergenic	Intergenic	-6390	NR_045361	70960	Mm.410834	NR_045361		4921531P14Rik	1700108N05Rik	RIKEN cDNA 4921531P14 gene	ncRNA	0.023778	0.534301
chr13	101410112	101410455	+	49	Intergenic	L1Md_F2|LINE|L1	-12703	NR_046187	78136	Mm.399065	NR_046187		4922502H24Rik	-	RIKEN cDNA 4922502H24 gene	ncRNA	0.005831	0.502907
chr10	25706891	25707269	+	49	Intergenic	MTE-int|LTR|ERVL-MaLR	130357	NR_045349	73803	Mm.258921	NR_045349		4930401C15Rik	-	RIKEN cDNA 4930401C15 gene	ncRNA	0.015873	0.496042
chr11	71929880	71930179	+	30	intron (NR_045942, intron 4 of 4)	intron (NR_045942, intron 4 of 4)	10093	NR_045942	73816	Mm.390391	NR_045942	ENSMUSG00000085528	4930401O10Rik	-	RIKEN cDNA 4930401O10 gene	ncRNA	0.010033	0.563333
chr11	71911315	71911675	+	42	Intergenic	ORR1E|LTR|ERVL-MaLR	28627	NR_045942	73816	Mm.390391	NR_045942	ENSMUSG00000085528	4930401O10Rik	-	RIKEN cDNA 4930401O10 gene	ncRNA	0.011111	0.509695
chr11	71856509	71856812	+	30	Intergenic	Intergenic	83462	NR_045942	73816	Mm.390391	NR_045942	ENSMUSG00000085528	4930401O10Rik	-	RIKEN cDNA 4930401O10 gene	ncRNA	0.0033	0.509868
chr11	71850601	71851135	+	30	Intergenic	RMER1C|Other|Other	89254	NR_045942	73816	Mm.390391	NR_045942	ENSMUSG00000085528	4930401O10Rik	-	RIKEN cDNA 4930401O10 gene	ncRNA	0.013109	0.515888
chr13	31378908	31379293	+	30	Intergenic	Intergenic	-138014	NR_045957	73924	Mm.417825	NR_045957	ENSMUSG00000087460	4930401O12Rik	-	RIKEN cDNA 4930401O12 gene	ncRNA	0.012987	0.502591
chr2	35410123	35410770	+	30	intron (NM_001308300, intron 5 of 6)	intron (NM_001308300, intron 5 of 6)	-13272	NM_001272040	74854	Mm.159338	NM_001080709	ENSMUSG00000079421	4930402F06Rik	-	RIKEN cDNA 4930402F06 gene	protein-coding	0.017002	0.487654
chr2	35383960	35384359	+	30	intron (NM_001080709, intron 4 of 5)	L1VL2|LINE|L1	13015	NM_001080709	74854	Mm.159338	NM_001080709	ENSMUSG00000079421	4930402F06Rik	-	RIKEN cDNA 4930402F06 gene	protein-coding	0.007519	0.5375
chr7	69427742	69428059	+	36	Intergenic	Intergenic	-68194	NR_045940	73796	Mm.410832	NR_045940	ENSMUSG00000108885	4930402F11Rik	-	RIKEN cDNA 4930402F11 gene	ncRNA	0.006309	0.509434
chr7	69865431	69865752	+	36	Intergenic	Lx2|LINE|L1	369497	NR_045940	73796	Mm.410832	NR_045940	ENSMUSG00000108885	4930402F11Rik	-	RIKEN cDNA 4930402F11 gene	ncRNA	0.012461	0.534161
chr16	53929308	53929606	+	49	Intergenic	Lx|LINE|L1	-1113713	NR_040495	73820	Mm.60493	NR_040495		4930404A05Rik	-	RIKEN cDNA 4930404A05 gene	ncRNA	0	0.498328
chr16	52667378	52667722	+	30	Intergenic	Intergenic	148194	NR_040495	73820	Mm.60493	NR_040495		4930404A05Rik	-	RIKEN cDNA 4930404A05 gene	ncRNA	0.017442	0.469565
chr10	81365263	81366076	+	33	intron (NM_001014836, intron 1 of 3)	intron (NM_001014836, intron 1 of 3)	151	NM_001014836	432479	Mm.440450	NM_001014836	ENSMUSG00000020234	4930404N11Rik	2210409H10Rik|5730551K18Rik|AI854616	RIKEN cDNA 4930404N11 gene	protein-coding	0.01476	0.577396
chr14	22609818	22610399	+	232	intron (NM_028275, intron 5 of 6)	intron (NM_028275, intron 5 of 6)	-67310	NR_046307	74896	Mm.444661	NR_046307		4930405A10Rik	4930456G20Rik	RIKEN cDNA 4930405A10 gene	ncRNA	0.010327	0.4811
chr14	22589515	22590013	+	36	intron (NM_028275, intron 4 of 6)	intron (NM_028275, intron 4 of 6)	-46966	NR_046307	74896	Mm.444661	NR_046307		4930405A10Rik	4930456G20Rik	RIKEN cDNA 4930405A10 gene	ncRNA	0.012048	0.521042
chr2	156692053	156692463	+	30	intron (NM_001277186, intron 2 of 12)	intron (NM_001277186, intron 2 of 12)	28651	NR_040505	74846	Mm.443946	NR_040505	ENSMUSG00000086638	4930405A21Rik	-	RIKEN cDNA 4930405A21 gene	ncRNA	0.012195	0.552311
chr11	90791391	90791755	+	36	Intergenic	L1Md_F2|LINE|L1	-13118	NR_045956	73922	Mm.233289	NR_045956	ENSMUSG00000085940	4930405D11Rik	-	RIKEN cDNA 4930405D11 gene	ncRNA	0.019231	0.594521
chr5	46078902	46079204	+	36	Intergenic	L1_Mus3|LINE|L1	-146644	NR_110478	78106	Mm.243807	NR_110478	ENSMUSG00000106602	4930405L22Rik	-	RIKEN cDNA 4930405L22 gene	ncRNA	0	0.50495
chr17	63245601	63246446	+	49	intron (NM_015794, intron 6 of 8)	RMER17B|LTR|ERVK	66950	NR_130176	414079	Mm.444282	NR_130176	ENSMUSG00000090565	4930405O22Rik	-	RIKEN cDNA 4930405O22 gene	ncRNA	0.018935	0.56383
chr17	63202666	63203347	+	30	intron (NM_015794, intron 7 of 8)	RMER1B|Other|Other	109967	NR_130176	414079	Mm.444282	NR_130176	ENSMUSG00000090565	4930405O22Rik	-	RIKEN cDNA 4930405O22 gene	ncRNA	0.005874	0.524927
chr3	100400303	100400644	+	36	Intergenic	RSINE1|SINE|B4	-25932	NR_040543	73806	Mm.396549	NR_040543	ENSMUSG00000086923	4930406D18Rik	-	RIKEN cDNA 4930406D18 gene	ncRNA	0.005865	0.482456
chr3	100408235	100408674	+	30	Intergenic	RMER1A|Other|Other	-17951	NR_040543	73806	Mm.396549	NR_040543	ENSMUSG00000086923	4930406D18Rik	-	RIKEN cDNA 4930406D18 gene	ncRNA	0.004556	0.561364
chr3	100453491	100453830	+	30	Intergenic	RMER17A|LTR|ERVK	27255	NR_040543	73806	Mm.396549	NR_040543	ENSMUSG00000086923	4930406D18Rik	-	RIKEN cDNA 4930406D18 gene	ncRNA	0.014749	0.535294
chr10	66427666	66427995	+	30	Intergenic	L1Md_T|LINE|L1	282534	NR_131070	77198	Mm.107617	NR_131070		4930407I19Rik	-	RIKEN cDNA 4930407I19 gene	ncRNA	0.009119	0.466667
chr10	66449013	66449417	+	42	Intergenic	RMER13A|LTR|ERVK	303919	NR_131070	77198	Mm.107617	NR_131070		4930407I19Rik	-	RIKEN cDNA 4930407I19 gene	ncRNA	0.002475	0.528395
chr2	117922603	117922898	+	42	intron (NR_126479, intron 8 of 9)	intron (NR_126479, intron 8 of 9)	100822	NR_040631	73938	Mm.399107	NR_040631	ENSMUSG00000086221	4930412B13Rik	-	RIKEN cDNA 4930412B13 gene	ncRNA	0.00339	0.523649
chr5	118819298	118819643	+	36	Intergenic	Intergenic	-132869	NR_040694	74627	Mm.410828	NR_040694	ENSMUSG00000107144	4930413E15Rik	-	RIKEN cDNA 4930413E15 gene	ncRNA	0.017391	0.546243
chr5	118824657	118825144	+	30	Intergenic	Intergenic	-127439	NR_040694	74627	Mm.410828	NR_040694	ENSMUSG00000107144	4930413E15Rik	-	RIKEN cDNA 4930413E15 gene	ncRNA	0.022587	0.520492
chr5	118896134	118896573	+	36	Intergenic	Intergenic	-55986	NR_040694	74627	Mm.410828	NR_040694	ENSMUSG00000107144	4930413E15Rik	-	RIKEN cDNA 4930413E15 gene	ncRNA	0.013667	0.488636
chr7	122850553	122851120	+	30	Intergenic	MTE2b|LTR|ERVL-MaLR	119623	NR_045614	73951	Mm.389936	NR_045614		4930413G21Rik	-	RIKEN cDNA 4930413G21 gene	ncRNA	0.014109	0.477113
chr6	125271597	125272231	+	183	intron (NR_015527, intron 3 of 3)	intron (NR_015527, intron 3 of 3)	6389	NR_015527	73870	Mm.440681	NR_015527	ENSMUSG00000108129	4930417O13Rik	-	RIKEN cDNA 4930417O13 gene	ncRNA	0.020505	0.524409
chr3	33013102	33013606	+	30	intron (NM_001310460, intron 5 of 15)	intron (NM_001310460, intron 5 of 15)	-11423	NR_040595	73874	Mm.444676	NR_040595	ENSMUSG00000087625	4930419G24Rik	-	RIKEN cDNA 4930419G24 gene	ncRNA	0.013889	0.50099
chr4	5312546	5312890	+	30	Intergenic	Intergenic	-319610	NR_038183	73872	Mm.427301	NR_038183	ENSMUSG00000086066	4930423M02Rik	-	RIKEN cDNA 4930423M02 gene	ncRNA	0.008721	0.504348
chr4	5541491	5541914	+	49	Intergenic	L1Md_A|LINE|L1	-90626	NR_038183	73872	Mm.427301	NR_038183	ENSMUSG00000086066	4930423M02Rik	-	RIKEN cDNA 4930423M02 gene	ncRNA	0.016548	0.497642
chr6	135875337	135875826	+	42	intron (NM_008171, intron 5 of 14)	intron (NM_008171, intron 5 of 14)	216668	NR_126088	75024	Mm.399147	NR_126088	ENSMUSG00000107396	4930425L21Rik	4930473P14Rik	RIKEN cDNA 4930425L21 gene	ncRNA	0.01636	0.477551
chr18	21492585	21493326	+	30	Intergenic	Intergenic	-158610	NM_001271580	74644	Mm.329311	NM_001271580		4930426D05Rik	-	RIKEN cDNA 4930426D05 gene	protein-coding	0.021592	0.525606
chr12	113165090	113165713	+	36	TTS (NM_134041)	TTS (NM_134041)	8980	NM_134041	104732	Mm.87616	NM_134041	ENSMUSG00000037466	4930427A07Rik	AA536649|mFLJ00116	RIKEN cDNA 4930427A07 gene	protein-coding	0.027287	0.511218
chr16	69315792	69316430	+	33	Intergenic	Lx2A1|LINE|L1	484270	NR_130991	78110	Mm.211406	NR_130991	ENSMUSG00000107073	4930428D20Rik	-	RIKEN cDNA 4930428D20 gene	ncRNA	0.007837	0.497653
chr16	69033037	69033341	+	30	Intergenic	IAPEY3_LTR|LTR|ERVK	767192	NR_130991	78110	Mm.211406	NR_130991	ENSMUSG00000107073	4930428D20Rik	-	RIKEN cDNA 4930428D20 gene	ncRNA	0.042763	0.485246
chr16	68941229	68941656	+	30	Intergenic	L1_Mus1|LINE|L1	858939	NR_130991	78110	Mm.211406	NR_130991	ENSMUSG00000107073	4930428D20Rik	-	RIKEN cDNA 4930428D20 gene	ncRNA	0.002342	0.504673
chr12	38310464	38310809	+	32	intron (NM_178681, intron 19 of 24)	MTB_Mm|LTR|ERVL-MaLR	303885	NR_045943	73867	Mm.78933	NR_045943		4930428E07Rik	-	RIKEN cDNA 4930428E07 gene	ncRNA	0.008696	0.508671
chr3	32334044	32334677	+	73	TTS (NM_009517)	TTS (NM_009517)	-31129	NR_027966	67576	Mm.435324	NR_027966		4930429B21Rik	-	RIKEN cDNA 4930429B21 gene	ncRNA	0.007899	0.481073
chr5	103322914	103323230	+	30	Intergenic	Lx8|LINE|L1	-24043	NR_040699	74624	Mm.389662	NR_040699	ENSMUSG00000104956	4930429D17Rik	-	RIKEN cDNA 4930429D17 gene	ncRNA	0.006329	0.504732
chr9	79818487	79819010	+	36	exon (NM_001081243, exon 5 of 6)	exon (NM_001081243, exon 5 of 6)	25107	NR_040734	74633	Mm.262175	NR_040734	ENSMUSG00000086918	4930429F24Rik	-	RIKEN cDNA 4930429F24 gene	ncRNA	0.043977	0.576336
chr15	31103256	31103796	+	30	Intergenic	Intergenic	64400	NR_045186	73784	Mm.66947	NR_045186		4930430F21Rik	-	RIKEN cDNA 4930430F21 gene	ncRNA	0.018519	0.502773
chr9	57330693	57331018	+	36	Intergenic	RMER1A|Other|Other	-60215	NR_040729	73772	Mm.444684	NR_040729		4930430J02Rik	-	RIKEN cDNA 4930430J02 gene	ncRNA	0.009231	0.558282
chr9	57334273	57334567	+	30	Intergenic	Intergenic	-56650	NR_040729	73772	Mm.444684	NR_040729		4930430J02Rik	-	RIKEN cDNA 4930430J02 gene	ncRNA	0.030612	0.477966
chr5	44930232	44930613	+	49	Intergenic	L1Md_A|LINE|L1	-35779	NR_073013	75783	Mm.218472	NR_073013	ENSMUSG00000062496	4930431F12Rik	-	RIKEN cDNA 4930431F12 gene	ncRNA	0.041995	0.638743
chr5	45051363	45051730	+	30	intron (NR_131933, intron 5 of 5)	intron (NR_131933, intron 5 of 5)	85345	NR_073013	75783	Mm.218472	NR_073013	ENSMUSG00000062496	4930431F12Rik	-	RIKEN cDNA 4930431F12 gene	ncRNA	0.008174	0.505435
chr14	44956813	44957105	+	41	non-coding (NR_045059, exon 5 of 6)	non-coding (NR_045059, exon 5 of 6)	4348	NR_045059	73895	Mm.318535	NR_045059		4930431P03Rik	-	RIKEN cDNA 4930431P03 gene	ncRNA	0	0.525597
chr14	103981166	103981490	+	36	intron (NR_045953, intron 2 of 2)	RLTR19-int|LTR|ERVK	45814	NR_045953	73877	Mm.399172	NR_045953		4930432J09Rik	-	RIKEN cDNA 4930432J09 gene	ncRNA	0.012346	0.504615
chr3	121671874	121672604	+	30	intron (NM_001033814, intron 2 of 5)	intron (NM_001033814, intron 2 of 5)	1476	NM_001033814	619318	Mm.371258	NM_001033814	ENSMUSG00000074248	4930432M17Rik	-	RIKEN cDNA 4930432M17 gene	protein-coding	0.010959	0.522572
chr3	18584670	18584982	+	36	Intergenic	L1Md_T|LINE|L1	-104349	NR_040544	73959	Mm.60616	NR_040544	ENSMUSG00000102699	4930433B08Rik	-	RIKEN cDNA 4930433B08 gene	ncRNA	0.041667	0.594249
chr9	3125776	3126108	+	30	Intergenic	RLTR10-int|LTR|ERVK	73871	NR_027988	114673	Mm.422774	NM_053265	ENSMUSG00000042360	4930433N12Rik	-	RIKEN cDNA 4930433N12 gene	ncRNA	0.027108	0.513514
chr14	72266109	72266593	+	30	Intergenic	Intergenic	409642	NR_046274	74667	Mm.159286	NR_046274		4930434J06Rik	-	RIKEN cDNA 4930434J06 gene	ncRNA	0.014463	0.490722
chr14	72277630	72278043	+	30	Intergenic	Intergenic	421127	NR_046274	74667	Mm.159286	NR_046274		4930434J06Rik	-	RIKEN cDNA 4930434J06 gene	ncRNA	0.012107	0.497585
chr16	38817142	38817512	+	36	intron (NM_029042, intron 3 of 3)	intron (NM_029042, intron 3 of 3)	11422	NM_029042	74663	Mm.50263	NM_029042	ENSMUSG00000022798	4930435E12Rik	TSCPA	RIKEN cDNA 4930435E12 gene	protein-coding	0.010811	0.539084
chr14	67501215	67501662	+	30	Intergenic	B3A|SINE|B2	-103696	NR_045961	73977	Mm.414915	NR_045961	ENSMUSG00000093472	4930438E09Rik	-	RIKEN cDNA 4930438E09 gene	ncRNA	0.01566	0.491071
chr1	94593257	94593665	+	42	Intergenic	L1Md_F2|LINE|L1	-203981	NR_040473	74689	Mm.399187	NR_040473	ENSMUSG00000100518	4930440C22Rik	-	RIKEN cDNA 4930440C22 gene	ncRNA	0.014706	0.552567
chr7	71534886	71535198	+	30	Intergenic	RMER20C_Mm|LTR|ERVK	-374653	NR_130995	78156	Mm.243818	NR_130995	ENSMUSG00000108669	4930441H08Rik	-	RIKEN cDNA 4930441H08 gene	ncRNA	0.025641	0.5623
chr7	71705578	71705980	+	36	Intergenic	CpG	-203916	NR_130995	78156	Mm.243818	NR_130995	ENSMUSG00000108669	4930441H08Rik	-	RIKEN cDNA 4930441H08 gene	ncRNA	0.10199	0.679901
chr2	74399052	74399470	+	42	Intergenic	MERVL-int|LTR|ERVL	-91544	NR_040501	73962	Mm.50289	NR_040501	ENSMUSG00000085405	4930441J16Rik	Astx1a|Astx1b|Astx1c	RIKEN cDNA 4930441J16 gene	ncRNA	0.007177	0.465394
chr2	74285941	74286501	+	42	Intergenic	Intergenic	21496	NR_040501	73962	Mm.50289	NR_040501	ENSMUSG00000085405	4930441J16Rik	Astx1a|Astx1b|Astx1c	RIKEN cDNA 4930441J16 gene	ncRNA	0.016071	0.504456
chr2	74188305	74188608	+	30	Intergenic	Intergenic	119261	NR_040501	73962	Mm.50289	NR_040501	ENSMUSG00000085405	4930441J16Rik	Astx1a|Astx1b|Astx1c	RIKEN cDNA 4930441J16 gene	ncRNA	0.009901	0.549342
chr10	22072893	22073208	+	36	Intergenic	Intergenic	-4971	NM_053264	114671	Mm.288194	NM_053264	ENSMUSG00000069712	4930444G20Rik	-	RIKEN cDNA 4930444G20 gene	protein-coding	0.006349	0.490506
chr10	22058056	22058482	+	36	Intergenic	Intergenic	9810	NM_053264	114671	Mm.288194	NM_053264	ENSMUSG00000069712	4930444G20Rik	-	RIKEN cDNA 4930444G20 gene	protein-coding	0.030516	0.583138
chr18	82871582	82872006	+	30	Intergenic	Intergenic	15897	NR_125720	73985	Mm.399211	NR_125720	ENSMUSG00000097738	4930445N18Rik	3010027C24Rik	RIKEN cDNA 4930445N18 gene	ncRNA	0.03066	0.515294
chr9	108114122	108114497	+	36	exon (NM_007567, exon 5 of 12)	exon (NM_007567, exon 5 of 12)	-19409	NR_126078	76873	Mm.436935	NR_126077	ENSMUSG00000102224	4930447F24Rik	-	RIKEN cDNA 4930447F24 gene	ncRNA	0.024	0.590426
chr9	108116986	108117592	+	30	exon (NM_007567, exon 4 of 12)	exon (NM_007567, exon 4 of 12)	-16429	NR_126078	76873	Mm.436935	NR_126077	ENSMUSG00000102224	4930447F24Rik	-	RIKEN cDNA 4930447F24 gene	ncRNA	0.008251	0.607908
chr13	34114524	34114954	+	42	Intergenic	MTD|LTR|ERVL-MaLR	-1467	NR_046184	432745	Mm.159104	NR_046184		4930447K03Rik	-	RIKEN cDNA 4930447K03 gene	ncRNA	0	0.508121
chr2	19280298	19280599	+	36	intron (NM_001081083, intron 10 of 19)	intron (NM_001081083, intron 10 of 19)	-63869	NR_126563	108871	Mm.107666	NR_126563		4930447M23Rik	-	RIKEN cDNA 4930447M23 gene	ncRNA	0.0299	0.562914
chr2	19286231	19286680	+	30	intron (NM_001081083, intron 11 of 19)	intron (NM_001081083, intron 11 of 19)	-57862	NR_126563	108871	Mm.107666	NR_126563		4930447M23Rik	-	RIKEN cDNA 4930447M23 gene	ncRNA	0.022272	0.515556
chr12	15313170	15313483	+	42	Intergenic	L1_Mus4|LINE|L1	-262937	NR_045960	73972	Mm.107680	NR_045960		4930448C13Rik	-	RIKEN cDNA 4930448C13 gene	ncRNA	0.003195	0.535032
chr12	15114771	15115128	+	42	Intergenic	RLTR44B|LTR|ERVK	-64560	NR_045960	73972	Mm.107680	NR_045960		4930448C13Rik	-	RIKEN cDNA 4930448C13 gene	ncRNA	0.039216	0.558659
chr12	14821688	14822008	+	36	Intergenic	L1_Mus2|LINE|L1	228541	NR_045960	73972	Mm.107680	NR_045960		4930448C13Rik	-	RIKEN cDNA 4930448C13 gene	ncRNA	0	0.542056
chr1	41505040	41505334	+	42	Intergenic	RLTR10A|LTR|ERVK	-323935	NR_040475	74897	Mm.243822	NR_040475	ENSMUSG00000104072	4930448I06Rik	-	RIKEN cDNA 4930448I06 gene	ncRNA	0.030612	0.549153
chr1	41363453	41363784	+	30	Intergenic	L1_Mus1|LINE|L1	-182366	NR_040475	74897	Mm.243822	NR_040475	ENSMUSG00000104072	4930448I06Rik	-	RIKEN cDNA 4930448I06 gene	ncRNA	0.009063	0.527108
chr1	41339196	41339540	+	33	Intergenic	Intergenic	-158116	NR_040475	74897	Mm.243822	NR_040475	ENSMUSG00000104072	4930448I06Rik	-	RIKEN cDNA 4930448I06 gene	ncRNA	0.002907	0.463768
chr1	41088011	41088743	+	30	Intergenic	IAPLTR2_Mm|LTR|ERVK	92875	NR_040475	74897	Mm.243822	NR_040475	ENSMUSG00000104072	4930448I06Rik	-	RIKEN cDNA 4930448I06 gene	ncRNA	0.046448	0.52251
chr1	41046507	41046834	+	36	Intergenic	Intergenic	134582	NR_040475	74897	Mm.243822	NR_040475	ENSMUSG00000104072	4930448I06Rik	-	RIKEN cDNA 4930448I06 gene	ncRNA	0.003058	0.533537
chr4	10136854	10137162	+	30	Intergenic	Intergenic	-219611	NR_004448	74662	Mm.483401	NR_004448	ENSMUSG00000082843	4930448K20Rik	1700009K09Rik	glyceraldehyde-3-phosphate dehydrogenase pseudogene	pseudo	0.022727	0.572816
chr14	105501021	105501317	+	36	intron (NR_045921, intron 1 of 2)	intron (NR_045921, intron 1 of 2)	2381	NR_045921	74864	Mm.159344	NR_045921	ENSMUSG00000022116	4930449E01Rik	-	RIKEN cDNA 4930449E01 gene	ncRNA	0.016892	0.505051
chr14	105520792	105521136	+	36	Intergenic	Lx|LINE|L1	22176	NR_045921	74864	Mm.159344	NR_045921	ENSMUSG00000022116	4930449E01Rik	-	RIKEN cDNA 4930449E01 gene	ncRNA	0.023256	0.544928
chr17	10001134	10001453	+	57	Intergenic	Intergenic	-225427	NR_045433	71092	Mm.243827	NR_045433		4930452A19Rik	4933424P20Rik	RIKEN cDNA 4930452A19 gene	ncRNA	0.018809	0.528125
chr1	154299855	154300246	+	69	Intergenic	Intergenic	-43144	NR_040629	78112	Mm.401935	NR_040629	ENSMUSG00000099933	4930452N14Rik	-	RIKEN cDNA 4930452N14 gene	ncRNA	0.01023	0.517857
chr8	9281191	9281509	+	36	intron (NM_001347127, intron 1 of 3)	intron (NM_001347127, intron 1 of 3)	136681	NR_073360	74688	Mm.159298	NR_073360	ENSMUSG00000109215	4930453L07Rik	-	RIKEN cDNA 4930453L07 gene	ncRNA	0.031447	0.62069
chr16	64661782	64662102	+	30	Intergenic	L1_Mus2|LINE|L1	108997	NM_026273	67609	Mm.212157	NM_026273	ENSMUSG00000059920	4930453N24Rik	AI649104|din	RIKEN cDNA 4930453N24 gene	protein-coding	0.00625	0.495327
chr14	8762547	8762856	+	34	Intergenic	Lx|LINE|L1	96311	NR_045968	74859	Mm.84041	NR_045968	ENSMUSG00000097898	4930455B14Rik	1700027C12Rik	RIKEN cDNA 4930455B14 gene	ncRNA	0.003236	0.580645
chr4	142039275	142039573	+	30	intron (NM_145402, intron 1 of 2)	intron (NM_145402, intron 1 of 2)	21526	NR_131014	78917	Mm.139995	NR_131014	ENSMUSG00000085761	4930455G09Rik	-	RIKEN cDNA 4930455G09 gene	ncRNA	0.013423	0.478261
chr3	116923933	116924699	+	36	exon (NM_023245, exon 7 of 8)	exon (NM_023245, exon 7 of 8)	-43951	NR_040596	74654	Mm.410820	NR_040596	ENSMUSG00000080907	4930455H04Rik	-	RIKEN cDNA 4930455H04 gene	ncRNA	0.022193	0.447197
chr13	58772997	58773480	+	30	Intergenic	Lx8|LINE|L1	-10927	NR_045469	67585	Mm.84751	NR_045469		4930455J16Rik	-	RIKEN cDNA 4930455J16 gene	ncRNA	0.020704	0.518595
chr10	96173925	96174313	+	36	Intergenic	Intergenic	-52088	NR_110448	74881	Mm.410819	NR_110448		4930459C07Rik	-	RIKEN cDNA 4930459C07 gene	ncRNA	0.018041	0.501285
chr10	96201446	96201785	+	30	Intergenic	Intergenic	-24592	NR_110448	74881	Mm.410819	NR_110448		4930459C07Rik	-	RIKEN cDNA 4930459C07 gene	ncRNA	0.029499	0.532353
chr10	96306455	96306869	+	42	Intergenic	Intergenic	80455	NR_110448	74881	Mm.410819	NR_110448		4930459C07Rik	-	RIKEN cDNA 4930459C07 gene	ncRNA	0.016908	0.496386
chr5	58422116	58422426	+	41	Intergenic	Lx2|LINE|L1	30727	NR_046190	78163	Mm.243828	NR_046190	ENSMUSG00000105234	4930459L07Rik	-	RIKEN cDNA 4930459L07 gene	ncRNA	0.006452	0.485531
chr5	58317015	58317618	+	36	Intergenic	L1Md_F|LINE|L1	135682	NR_046190	78163	Mm.243828	NR_046190	ENSMUSG00000105234	4930459L07Rik	-	RIKEN cDNA 4930459L07 gene	ncRNA	0.018242	0.557947
chr9	58439497	58439983	+	33	Intergenic	Intergenic	-15433	NR_040736	74879	Mm.416924	NR_040736	ENSMUSG00000097651	4930461G14Rik	-	RIKEN cDNA 4930461G14 gene	ncRNA	0.020576	0.486653
chr9	58451883	58452279	+	42	Intergenic	Intergenic	-3092	NR_040736	74879	Mm.416924	NR_040736	ENSMUSG00000097651	4930461G14Rik	-	RIKEN cDNA 4930461G14 gene	ncRNA	0.002525	0.546599
chr9	58455581	58455919	+	30	intron (NR_040736, intron 1 of 2)	intron (NR_040736, intron 1 of 2)	577	NR_040736	74879	Mm.416924	NR_040736	ENSMUSG00000097651	4930461G14Rik	-	RIKEN cDNA 4930461G14 gene	ncRNA	0.017751	0.513274
chr9	58470621	58471049	+	42	Intergenic	Intergenic	15662	NR_040736	74879	Mm.416924	NR_040736	ENSMUSG00000097651	4930461G14Rik	-	RIKEN cDNA 4930461G14 gene	ncRNA	0.011682	0.566434
chr18	77732389	77732913	+	65	Intergenic	Intergenic	18467	NR_027978	67640	Mm.482903	NM_026289		4930465K10Rik	-	RIKEN cDNA 4930465K10 gene	ncRNA	0.03626	0.594286
chr18	77737536	77737856	+	30	Intergenic	Intergenic	23512	NR_027978	67640	Mm.482903	NM_026289		4930465K10Rik	-	RIKEN cDNA 4930465K10 gene	ncRNA	0.0375	0.498442
chr12	107814934	107815628	+	36	Intergenic	Intergenic	-79793	NR_045973	74968	Mm.359821	NR_045973	ENSMUSG00000085641	4930465M20Rik	4930431H15Rik	RIKEN cDNA 4930465M20 gene	ncRNA	0.014409	0.503597
chr12	107751125	107751420	+	36	Intergenic	Intergenic	-15784	NR_045973	74968	Mm.359821	NR_045973	ENSMUSG00000085641	4930465M20Rik	4930431H15Rik	RIKEN cDNA 4930465M20 gene	ncRNA	0.016949	0.540541
chr12	107748131	107748439	+	36	Intergenic	Intergenic	-12797	NR_045973	74968	Mm.359821	NR_045973	ENSMUSG00000085641	4930465M20Rik	4930431H15Rik	RIKEN cDNA 4930465M20 gene	ncRNA	0.00974	0.579288
chr12	107717977	107718390	+	36	Intergenic	Intergenic	17305	NR_045973	74968	Mm.359821	NR_045973	ENSMUSG00000085641	4930465M20Rik	4930431H15Rik	RIKEN cDNA 4930465M20 gene	ncRNA	0.007264	0.577295
chr12	107676375	107676735	+	42	Intergenic	Intergenic	58933	NR_045973	74968	Mm.359821	NR_045973	ENSMUSG00000085641	4930465M20Rik	4930431H15Rik	RIKEN cDNA 4930465M20 gene	ncRNA	0.013889	0.512465
chr12	107500022	107500423	+	30	Intergenic	Intergenic	235266	NR_045973	74968	Mm.359821	NR_045973	ENSMUSG00000085641	4930465M20Rik	4930431H15Rik	RIKEN cDNA 4930465M20 gene	ncRNA	0.012469	0.527363
chr12	107497176	107497478	+	30	Intergenic	Intergenic	238161	NR_045973	74968	Mm.359821	NR_045973	ENSMUSG00000085641	4930465M20Rik	4930431H15Rik	RIKEN cDNA 4930465M20 gene	ncRNA	0.009934	0.547855
chr12	107493543	107494477	+	30	Intergenic	Intergenic	241478	NR_045973	74968	Mm.359821	NR_045973	ENSMUSG00000085641	4930465M20Rik	4930431H15Rik	RIKEN cDNA 4930465M20 gene	ncRNA	0.007495	0.508021
chr12	107299384	107300047	+	36	Intergenic	Intergenic	435773	NR_045973	74968	Mm.359821	NR_045973	ENSMUSG00000085641	4930465M20Rik	4930431H15Rik	RIKEN cDNA 4930465M20 gene	ncRNA	0.012066	0.518072
chr12	107249195	107249515	+	33	Intergenic	RMER1A|Other|Other	486133	NR_045973	74968	Mm.359821	NR_045973	ENSMUSG00000085641	4930465M20Rik	4930431H15Rik	RIKEN cDNA 4930465M20 gene	ncRNA	0.00625	0.570093
chr8	19741752	19742069	+	49	intron (NM_001270553, intron 6 of 9)	L1Md_A|LINE|L1	12334	NM_001039553	626415	Mm.425517	NM_001039553	ENSMUSG00000096265	4930467E23Rik	ENSMUSG00000074453|OTTMUSG00000018948|TSAP	RIKEN cDNA 4930467E23 gene	protein-coding	0.025237	0.556604
chr8	19776090	19776615	+	35	intron (NM_001270553, intron 6 of 9)	Lx4A|LINE|L1	46776	NM_001039553	626415	Mm.425517	NM_001039553	ENSMUSG00000096265	4930467E23Rik	ENSMUSG00000074453|OTTMUSG00000018948|TSAP	RIKEN cDNA 4930467E23 gene	protein-coding	0	0.503802
chr8	19784528	19785125	+	176	intron (NM_001270553, intron 6 of 9)	CpG	55250	NM_001039553	626415	Mm.425517	NM_001039553	ENSMUSG00000096265	4930467E23Rik	ENSMUSG00000074453|OTTMUSG00000018948|TSAP	RIKEN cDNA 4930467E23 gene	protein-coding	0.090452	0.660535
chr8	19908877	19909273	+	124	intron (NM_001270553, intron 6 of 9)	L1Md_F3|LINE|L1	179499	NM_001039553	626415	Mm.425517	NM_001039553	ENSMUSG00000096265	4930467E23Rik	ENSMUSG00000074453|OTTMUSG00000018948|TSAP	RIKEN cDNA 4930467E23 gene	protein-coding	0.015152	0.501259
chr8	19912360	19912720	+	64	intron (NM_001270553, intron 6 of 9)	L1Md_A|LINE|L1	182964	NM_001039553	626415	Mm.425517	NM_001039553	ENSMUSG00000096265	4930467E23Rik	ENSMUSG00000074453|OTTMUSG00000018948|TSAP	RIKEN cDNA 4930467E23 gene	protein-coding	0.022222	0.542936
chr8	19932926	19933330	+	120	intron (NM_001270553, intron 6 of 9)	intron (NM_001270553, intron 6 of 9)	203552	NM_001039553	626415	Mm.425517	NM_001039553	ENSMUSG00000096265	4930467E23Rik	ENSMUSG00000074453|OTTMUSG00000018948|TSAP	RIKEN cDNA 4930467E23 gene	protein-coding	0.002475	0.491358
chr8	19933861	19934559	+	52	intron (NM_001270553, intron 6 of 9)	L1Md_T|LINE|L1	204634	NM_001039553	626415	Mm.425517	NM_001039553	ENSMUSG00000096265	4930467E23Rik	ENSMUSG00000074453|OTTMUSG00000018948|TSAP	RIKEN cDNA 4930467E23 gene	protein-coding	0.012894	0.479256
chr8	19968348	19968813	+	30	intron (NM_001270553, intron 6 of 9)	L1_Mus2|LINE|L1	239004	NM_001039553	626415	Mm.425517	NM_001039553	ENSMUSG00000096265	4930467E23Rik	ENSMUSG00000074453|OTTMUSG00000018948|TSAP	RIKEN cDNA 4930467E23 gene	protein-coding	0.017204	0.592275
chr8	19979924	19980637	+	36	intron (NM_001270553, intron 6 of 9)	CpG	250704	NM_001039553	626415	Mm.425517	NM_001039553	ENSMUSG00000096265	4930467E23Rik	ENSMUSG00000074453|OTTMUSG00000018948|TSAP	RIKEN cDNA 4930467E23 gene	protein-coding	0.088359	0.670868
chr10	57437998	57438383	+	34	Intergenic	L1VL4|LINE|L1	48163	NR_045353	74928	Mm.416643	NR_045353	ENSMUSG00000097370	4930467K11Rik	-	RIKEN cDNA 4930467K11 gene	ncRNA	0.005195	0.53886
chr8	59520699	59520992	+	33	Intergenic	L1Md_F2|LINE|L1	-304804	NR_126087	75017	Mm.60775	NR_126087	ENSMUSG00000110406	4930470O06Rik	-	RIKEN cDNA 4930470O06 gene	ncRNA	0.006826	0.52381
chr8	59935263	59935557	+	30	Intergenic	L1_Mus4|LINE|L1	109761	NR_126087	75017	Mm.60775	NR_126087	ENSMUSG00000110406	4930470O06Rik	-	RIKEN cDNA 4930470O06 gene	ncRNA	0.003401	0.518644
chr2	170666094	170666421	+	30	Intergenic	Intergenic	-64240	NR_027825	67637	Mm.158163	NM_026287	ENSMUSG00000043583	4930470P17Rik	-	RIKEN cDNA 4930470P17 gene	ncRNA	0.036697	0.557927
chr2	170582918	170583233	+	36	intron (NR_027825, intron 1 of 1)	ORR1C2|LTR|ERVL-MaLR	18942	NR_027825	67637	Mm.158163	NM_026287	ENSMUSG00000043583	4930470P17Rik	-	RIKEN cDNA 4930470P17 gene	ncRNA	0.019048	0.5
chr2	170571582	170571884	+	30	Intergenic	B1_Mus1|SINE|Alu	30284	NR_027825	67637	Mm.158163	NM_026287	ENSMUSG00000043583	4930470P17Rik	-	RIKEN cDNA 4930470P17 gene	ncRNA	0.009934	0.49835
chr18	36039841	36040150	+	42	intron (NM_001167891, intron 3 of 9)	intron (NM_001167891, intron 3 of 9)	-66208	NR_015571	74966	Mm.379238	NM_030089		4930471G03Rik	1700007N01Rik	RIKEN cDNA 4930471G03 gene	ncRNA	0.009709	0.548387
chr18	36045042	36045381	+	30	intron (NM_001167891, intron 3 of 9)	intron (NM_001167891, intron 3 of 9)	-60992	NR_015571	74966	Mm.379238	NM_030089		4930471G03Rik	1700007N01Rik	RIKEN cDNA 4930471G03 gene	ncRNA	0.00885	0.517647
chr18	36068605	36069465	+	36	intron (NM_001167891, intron 1 of 9)	intron (NM_001167891, intron 1 of 9)	-37168	NR_015571	74966	Mm.379238	NM_030089		4930471G03Rik	1700007N01Rik	RIKEN cDNA 4930471G03 gene	ncRNA	0.039535	0.629501
chr18	36106766	36107418	+	36	intron (NR_015571, intron 1 of 1)	intron (NR_015571, intron 1 of 1)	889	NR_015571	74966	Mm.379238	NM_030089		4930471G03Rik	1700007N01Rik	RIKEN cDNA 4930471G03 gene	ncRNA	0.018405	0.525268
chr2	130554267	130554619	+	30	TTS (NM_008980)	TTS (NM_008980)	9306	NR_040348	321014	Mm.442588	NR_040348	ENSMUSG00000060029	4930473A02Rik	-	RIKEN cDNA 4930473A02 gene	ncRNA	0.014205	0.470255
chr2	130529626	130530145	+	42	intron (NM_001163688, intron 6 of 20)	ID_B1|SINE|B4	33864	NR_040348	321014	Mm.442588	NR_040348	ENSMUSG00000060029	4930473A02Rik	-	RIKEN cDNA 4930473A02 gene	ncRNA	0.011561	0.475
chr18	27329108	27329417	+	57	Intergenic	Lx5|LINE|L1	-1230902	NR_045398	320624	Mm.50107	NR_045398		4930474G06Rik	-	RIKEN cDNA 4930474G06 gene	ncRNA	0.003236	0.506452
chr18	27810225	27810875	+	30	Intergenic	L1Md_F2|LINE|L1	-749614	NR_045398	320624	Mm.50107	NR_045398		4930474G06Rik	-	RIKEN cDNA 4930474G06 gene	ncRNA	0.010769	0.540707
chr18	28061174	28061474	+	30	Intergenic	RMER17A2|LTR|ERVK	-498840	NR_045398	320624	Mm.50107	NR_045398		4930474G06Rik	-	RIKEN cDNA 4930474G06 gene	ncRNA	0.006667	0.574751
chr18	28077690	28078108	+	49	Intergenic	Intergenic	-482265	NR_045398	320624	Mm.50107	NR_045398		4930474G06Rik	-	RIKEN cDNA 4930474G06 gene	ncRNA	0.045455	0.594272
chr14	90275314	90275716	+	30	Intergenic	IAPEY_LTR|LTR|ERVK	148624	NR_045712	74967	Mm.390704	NR_045712		4930474H20Rik	-	RIKEN cDNA 4930474H20 gene	ncRNA	0.039801	0.513648
chr14	91312738	91313110	+	42	Intergenic	L1Md_F|LINE|L1	1186033	NR_045712	74967	Mm.390704	NR_045712		4930474H20Rik	-	RIKEN cDNA 4930474H20 gene	ncRNA	0.013441	0.538874
chr14	91446846	91447169	+	42	Intergenic	L1Md_A|LINE|L1	1320116	NR_045712	74967	Mm.390704	NR_045712		4930474H20Rik	-	RIKEN cDNA 4930474H20 gene	ncRNA	0.024768	0.589506
chr14	91750220	91750516	+	42	Intergenic	L1Md_F2|LINE|L1	1623477	NR_045712	74967	Mm.390704	NR_045712		4930474H20Rik	-	RIKEN cDNA 4930474H20 gene	ncRNA	0.023649	0.602694
chr14	91828566	91829160	+	30	Intergenic	IAPEY3_LTR|LTR|ERVK	1701972	NR_045712	74967	Mm.390704	NR_045712		4930474H20Rik	-	RIKEN cDNA 4930474H20 gene	ncRNA	0.030303	0.47395
chr17	14403835	14404339	+	30	3' UTR (NM_022315, exon 13 of 13)	3' UTR (NM_022315, exon 13 of 13)	-5145	NR_027986	74917	Mm.32228	NM_183107		4930474M22Rik	-	RIKEN cDNA 4930474M22 gene	ncRNA	0.011905	0.514851
chr17	14371465	14373453	+	33	intron (NM_022315, intron 8 of 12)	intron (NM_022315, intron 8 of 12)	26483	NR_027986	74917	Mm.32228	NM_183107		4930474M22Rik	-	RIKEN cDNA 4930474M22 gene	ncRNA	0.020121	0.531926
chr12	99216866	99217671	+	157	intron (NM_183186, intron 4 of 5)	intron (NM_183186, intron 4 of 5)	-54460	NR_038130	67639	Mm.87374	NR_038130		4930474N09Rik	-	RIKEN cDNA 4930474N09 gene	ncRNA	0.014907	0.511166
chr12	99158639	99159103	+	36	Intergenic	Intergenic	3937	NR_038130	67639	Mm.87374	NR_038130		4930474N09Rik	-	RIKEN cDNA 4930474N09 gene	ncRNA	0.019397	0.509677
chr12	99139743	99140151	+	30	Intergenic	Intergenic	22861	NR_038130	67639	Mm.87374	NR_038130		4930474N09Rik	-	RIKEN cDNA 4930474N09 gene	ncRNA	0.014706	0.537897
chr12	99098649	99098962	+	30	Intergenic	Intergenic	64003	NR_038130	67639	Mm.87374	NR_038130		4930474N09Rik	-	RIKEN cDNA 4930474N09 gene	ncRNA	0.022364	0.535032
chr10	119343758	119344592	+	30	Intergenic	LTR16A|LTR|ERVL	23941	NR_126085	74905	Mm.399357	NR_126085		4930477N07Rik	-	RIKEN cDNA 4930477N07 gene	ncRNA	0.007194	0.508982
chr16	78483080	78483400	+	36	Intergenic	Intergenic	-77076	NR_040569	75818	Mm.410817	NR_040569		4930478L05Rik	-	RIKEN cDNA 4930478L05 gene	ncRNA	0.034375	0.492212
chr4	20004509	20004924	+	30	intron (NR_040768, intron 2 of 4)	B3|SINE|B2	1023	NR_040768	74988	Mm.445292	NR_040768		4930480G23Rik	-	RIKEN cDNA 4930480G23 gene	ncRNA	0.00241	0.497596
chr19	5400199	5400843	+	36	Intergenic	Intergenic	-6294	NR_027938	74931	Mm.388511	NR_015545	ENSMUSG00000086938	4930481A15Rik	-	RIKEN cDNA 4930481A15 gene	ncRNA	0.013975	0.567442
chr19	5408199	5409331	+	30	intron (NR_027938, intron 1 of 3)	RSINE1|SINE|B4	1950	NR_015545	74931	Mm.388511	NR_015545	ENSMUSG00000086938	4930481A15Rik	-	RIKEN cDNA 4930481A15 gene	ncRNA	0.016784	0.501324
chr3	153200128	153200426	+	30	Intergenic	Intergenic	-48169	NR_108044	75001		NR_108044		4930482G09Rik	-	RIKEN cDNA 4930482G09 gene	ncRNA	0.02349	0.525084
chr3	153173737	153174123	+	30	Intergenic	Intergenic	-21822	NR_108044	75001		NR_108044		4930482G09Rik	-	RIKEN cDNA 4930482G09 gene	ncRNA	0.007772	0.511628
chr3	153112659	153113001	+	30	Intergenic	RMER17B|LTR|ERVK	39278	NR_108044	75001		NR_108044		4930482G09Rik	-	RIKEN cDNA 4930482G09 gene	ncRNA	0.02924	0.61516
chr7	133289109	133289401	+	36	Intergenic	Intergenic	161004	NR_046279	74970	Mm.491044	NR_046279	ENSMUSG00000109816	4930483O08Rik	-	RIKEN cDNA 4930483O08 gene	ncRNA	0.010274	0.498294
chr10	126820078	126820411	+	36	Intergenic	MTC|LTR|ERVL-MaLR	-26534	NR_131015	75813	Mm.159583	NR_131015		4930484H19Rik	-	RIKEN cDNA 4930484H19 gene	ncRNA	0.012012	0.523952
chr10	86066227	86066617	+	36	intron (NM_013722, intron 10 of 13)	MIR3|SINE|MIR	-29432	NR_038024	78170	Mm.444790	NR_038024		4930486F22Rik	-	RIKEN cDNA 4930486F22 gene	ncRNA	0.007692	0.496164
chr10	86167733	86168072	+	30	intron (NM_013722, intron 6 of 13)	intron (NM_013722, intron 6 of 13)	72048	NR_038024	78170	Mm.444790	NR_038024		4930486F22Rik	-	RIKEN cDNA 4930486F22 gene	ncRNA	0.011799	0.476471
chr1	20091096	20091718	+	39	intron (NM_153179, intron 63 of 66)	L1Md_F2|LINE|L1	-265047	NR_045734	75028	Mm.417820	NR_045734	ENSMUSG00000089914	4930486I03Rik	-	RIKEN cDNA 4930486I03 gene	ncRNA	0.014469	0.548957
chr1	20102101	20102433	+	49	intron (NM_153179, intron 63 of 66)	L1Md_A|LINE|L1	-254187	NR_045734	75028	Mm.417820	NR_045734	ENSMUSG00000089914	4930486I03Rik	-	RIKEN cDNA 4930486I03 gene	ncRNA	0.033133	0.576577
chr1	20428308	20428699	+	42	intron (NM_153179, intron 36 of 66)	intron (NM_153179, intron 36 of 66)	72049	NR_045734	75028	Mm.417820	NR_045734	ENSMUSG00000089914	4930486I03Rik	-	RIKEN cDNA 4930486I03 gene	ncRNA	0.023018	0.528061
chr5	38374780	38375387	+	33	intron (NM_001012363, intron 10 of 11)	intron (NM_001012363, intron 10 of 11)	30694	NR_046191	78172	Mm.243835	NR_046191	ENSMUSG00000106932	4930487D11Rik	-	RIKEN cDNA 4930487D11 gene	ncRNA	0.004942	0.503289
chr1	62936469	62936874	+	30	Intergenic	Intergenic	-141939	NR_040601	74992	Mm.401979	NR_040601		4930487H11Rik	-	RIKEN cDNA 4930487H11 gene	ncRNA	0.019753	0.46798
chr1	184707529	184708125	+	220	Intergenic	Intergenic	-4670	NR_040627	74971	Mm.410816	NR_040627	ENSMUSG00000092578	4930488B22Rik	-	RIKEN cDNA 4930488B22 gene	ncRNA	0.005034	0.495812
chr8	93898489	93898817	+	30	intron (NM_001113384, intron 3 of 7)	intron (NM_001113384, intron 3 of 7)	-85098	NR_026888	75809	Mm.443272	NM_029449		4930488L21Rik	4930452J22Rik	RIKEN cDNA 4930488L21 gene	ncRNA	0.003049	0.492401
chr8	93896995	93897514	+	36	intron (NM_001113384, intron 3 of 7)	intron (NM_001113384, intron 3 of 7)	-83699	NR_026888	75809	Mm.443272	NM_029449		4930488L21Rik	4930452J22Rik	RIKEN cDNA 4930488L21 gene	ncRNA	0.009634	0.548077
chr8	93841900	93842471	+	36	intron (NM_001113384, intron 2 of 7)	intron (NM_001113384, intron 2 of 7)	-28630	NR_026888	75809	Mm.443272	NM_029449		4930488L21Rik	4930452J22Rik	RIKEN cDNA 4930488L21 gene	ncRNA	0.017513	0.522727
chr8	93812417	93813445	+	36	non-coding (NR_026888, exon 1 of 1)	non-coding (NR_026888, exon 1 of 1)	624	NR_026888	75809	Mm.443272	NM_029449		4930488L21Rik	4930452J22Rik	RIKEN cDNA 4930488L21 gene	ncRNA	0.040856	0.532556
chr5	149845113	149845539	+	49	Intergenic	Intergenic	-2421	NR_045758	70969	Mm.78499	NR_045758	ENSMUSG00000107214	4930500F04Rik	4931407C17Rik	RIKEN cDNA 4930500F04 gene	ncRNA	0.021127	0.5363
chr9	68554469	68554819	+	33	Intergenic	Intergenic	-34444	NR_040737	74951	Mm.60678	NR_040737	ENSMUSG00000111303	4930502A04Rik	-	RIKEN cDNA 4930502A04 gene	ncRNA	0.011429	0.464387
chr9	68527139	68527578	+	30	Intergenic	L1Md_T|LINE|L1	-7158	NR_040737	74951	Mm.60678	NR_040737	ENSMUSG00000111303	4930502A04Rik	-	RIKEN cDNA 4930502A04 gene	ncRNA	0.041002	0.593182
chr3	146687798	146688199	+	36	Intergenic	Intergenic	-36681	NM_029144	75015	Mm.250432	NM_029144	ENSMUSG00000048652	4930503B20Rik	1700013A07Rik|1700095G21Rik|4930483N21Rik|Gm1652|Samd13	RIKEN cDNA 4930503B20 gene	protein-coding	0.017456	0.562189
chr10	124207690	124208109	+	73	Intergenic	GA-rich|Low_complexity|Low_complexity	-261175	NR_028310	75030	Mm.159403	NR_028310		4930503E24Rik	-	eukaryotic translation initiation factor 3, subunit I pseudogene	pseudo	0.009547	0.661905
chr10	124749295	124749879	+	30	Intergenic	Intergenic	280513	NR_028310	75030	Mm.159403	NR_028310		4930503E24Rik	-	eukaryotic translation initiation factor 3, subunit I pseudogene	pseudo	0.015411	0.552137
chr14	33729750	33730046	+	36	Intergenic	Intergenic	81385	NR_131114	218902	Mm.107791	NR_131113		4930503F20Rik	4930453C15	RIKEN cDNA 4930503F20 gene	ncRNA	0.02027	0.494949
chr1	194390413	194390742	+	36	Intergenic	Intergenic	-167818	NR_040477	74942	Mm.60689	NR_040477	ENSMUSG00000103692	4930503O07Rik	-	RIKEN cDNA 4930503O07 gene	ncRNA	0.00304	0.493939
chr1	194335171	194335482	+	45	Intergenic	Intergenic	-112567	NR_040477	74942	Mm.60689	NR_040477	ENSMUSG00000103692	4930503O07Rik	-	RIKEN cDNA 4930503O07 gene	ncRNA	0.012862	0.519231
chr15	69575742	69576055	+	36	Intergenic	Intergenic	305365	NR_130983	75076		NR_130983		4930504C09Rik	-	RIKEN cDNA 4930504C09 gene	ncRNA	0.009585	0.496815
chr11	30455705	30456002	+	30	intron (NM_001100394, intron 1 of 4)	Lx3A|LINE|L1	15976	NM_001100394	75087	Mm.159422	NM_001100394	ENSMUSG00000040919	4930505A04Rik	-	RIKEN cDNA 4930505A04 gene	protein-coding	0	0.503356
chr11	30413800	30414249	+	36	Intergenic	L1Md_F2|LINE|L1	57805	NM_001100394	75087	Mm.159422	NM_001100394	ENSMUSG00000040919	4930505A04Rik	-	RIKEN cDNA 4930505A04 gene	protein-coding	0.026726	0.591111
chr14	116134625	116134954	+	32	intron (NM_175500, intron 7 of 7)	RMER17B|LTR|ERVK	-725237	NR_045761	75088	Mm.444706	NR_045761	ENSMUSG00000093551	4930505G20Rik	-	RIKEN cDNA 4930505G20 gene	ncRNA	0.012158	0.587879
chr14	115405591	115405921	+	47	intron (NR_045761, intron 2 of 3)	intron (NR_045761, intron 2 of 3)	3796	NR_045761	75088	Mm.444706	NR_045761	ENSMUSG00000093551	4930505G20Rik	-	RIKEN cDNA 4930505G20 gene	ncRNA	0	0.574018
chr5	148784251	148784614	+	30	Intergenic	Intergenic	6469	NR_131106	78015	Mm.243839	NR_131106	ENSMUSG00000085740	4930505K14Rik	-	RIKEN cDNA 4930505K14 gene	ncRNA	0.019284	0.549451
chr5	148802473	148802928	+	90	Intergenic	Intergenic	24737	NR_131106	78015	Mm.243839	NR_131106	ENSMUSG00000085740	4930505K14Rik	-	RIKEN cDNA 4930505K14 gene	ncRNA	0.024176	0.532895
chr5	148847263	148847579	+	30	Intergenic	ORR1E|LTR|ERVL-MaLR	69458	NR_131106	78015	Mm.243839	NR_131106	ENSMUSG00000085740	4930505K14Rik	-	RIKEN cDNA 4930505K14 gene	ncRNA	0.015823	0.520505
chr8	106249583	106250704	+	57	intron (NM_145404, intron 15 of 17)	intron (NM_145404, intron 15 of 17)	-32086	NR_126091	75044	Mm.445896	NR_126090		4930506A18Rik	-	RIKEN cDNA 4930506A18 gene	ncRNA	0.011597	0.564171
chr8	106254119	106254438	+	36	3' UTR (NM_021491, exon 9 of 9)	3' UTR (NM_021491, exon 9 of 9)	-27951	NR_126091	75044	Mm.445896	NR_126090		4930506A18Rik	-	RIKEN cDNA 4930506A18 gene	ncRNA	0.009404	0.546875
chr8	106299178	106299647	+	49	intron (NM_021491, intron 1 of 8)	intron (NM_021491, intron 1 of 8)	17183	NR_126090	75044	Mm.445896	NR_126090		4930506A18Rik	-	RIKEN cDNA 4930506A18 gene	ncRNA	0.010661	0.512766
chr3	73542566	73543039	+	65	intron (NR_040557, intron 2 of 4)	L1Md_F2|LINE|L1	-61151	NR_040547	74693	Mm.292227	NR_040547	ENSMUSG00000102362	4930509J09Rik	-	RIKEN cDNA 4930509J09 gene	ncRNA	0.019027	0.533755
chr6	94240768	94241422	+	36	intron (NM_001029850, intron 1 of 23)	intron (NM_001029850, intron 1 of 23)	-3653	NR_130996	78178	Mm.452749	NR_130996	ENSMUSG00000045095	4930511A08Rik	-	RIKEN cDNA 4930511A08 gene	ncRNA	0.009174	0.474809
chr6	94213762	94214167	+	90	intron (NR_130996, intron 1 of 1)	intron (NR_130996, intron 1 of 1)	23478	NR_130996	78178	Mm.452749	NR_130996	ENSMUSG00000045095	4930511A08Rik	-	RIKEN cDNA 4930511A08 gene	ncRNA	0.017284	0.458128
chr6	94180040	94180662	+	42	intron (NR_130996, intron 1 of 1)	intron (NR_130996, intron 1 of 1)	57091	NR_130996	78178	Mm.452749	NR_130996	ENSMUSG00000045095	4930511A08Rik	-	RIKEN cDNA 4930511A08 gene	ncRNA	0.017685	0.46549
chr6	94078983	94079317	+	42	intron (NM_001029850, intron 1 of 23)	intron (NM_001029850, intron 1 of 23)	158292	NR_130996	78178	Mm.452749	NR_130996	ENSMUSG00000045095	4930511A08Rik	-	RIKEN cDNA 4930511A08 gene	ncRNA	0.017964	0.537313
chr6	94950168	94950582	+	30	intron (NR_040761, intron 7 of 7)	intron (NR_040761, intron 7 of 7)	6541	NR_040761	78773	Mm.67065	NR_040761	ENSMUSG00000108187	4930511E03Rik	-	RIKEN cDNA 4930511E03 gene	ncRNA	0.002415	0.619277
chr6	94957160	94957541	+	57	Intergenic	LTR50|LTR|ERVL	13516	NR_040761	78773	Mm.67065	NR_040761	ENSMUSG00000108187	4930511E03Rik	-	RIKEN cDNA 4930511E03 gene	ncRNA	0.013123	0.510471
chr6	89321070	89321566	+	30	intron (NM_008881, intron 29 of 31)	intron (NM_008881, intron 29 of 31)	-35593	NR_131021	75131	Mm.391482	NR_131021	ENSMUSG00000107622	4930512J16Rik	-	RIKEN cDNA 4930512J16 gene	ncRNA	0.004032	0.54326
chr6	89263085	89263541	+	36	Intergenic	LTR33|LTR|ERVL	22412	NR_131021	75131	Mm.391482	NR_131021	ENSMUSG00000107622	4930512J16Rik	-	RIKEN cDNA 4930512J16 gene	ncRNA	0.006579	0.474836
chr6	89252623	89252925	+	42	Intergenic	Intergenic	32951	NR_131021	75131	Mm.391482	NR_131021	ENSMUSG00000107622	4930512J16Rik	-	RIKEN cDNA 4930512J16 gene	ncRNA	0.003311	0.534653
chr11	11626693	11627118	+	36	intron (NM_001305143, intron 1 of 3)	L1Md_F2|LINE|L1	933	NM_001305143	102631730	Mm.159430	NM_001305143	ENSMUSG00000062511	4930512M02Rik	-	RIKEN cDNA 4930512M02 gene	protein-coding	0.044706	0.605634
chr11	11564288	11564829	+	30	Intergenic	Intergenic	63280	NM_001305143	102631730	Mm.159430	NM_001305143	ENSMUSG00000062511	4930512M02Rik	-	RIKEN cDNA 4930512M02 gene	protein-coding	0.009242	0.52583
chr5	39301184	39301518	+	59	Intergenic	RMER1B|Other|Other	302223	NR_045416	75095	Mm.332354	NR_045416	ENSMUSG00000106741	4930513D17Rik	-	RIKEN cDNA 4930513D17 gene	ncRNA	0.005988	0.537313
chr4	140861663	140862846	+	42	Intergenic	Intergenic	-10439	NR_040654	75128	Mm.67085	NR_040654	ENSMUSG00000087045	4930515B02Rik	-	RIKEN cDNA 4930515B02 gene	ncRNA	0.01268	0.523649
chr4	140882522	140882859	+	30	Intergenic	Intergenic	9997	NR_040654	75128	Mm.67085	NR_040654	ENSMUSG00000087045	4930515B02Rik	-	RIKEN cDNA 4930515B02 gene	ncRNA	0.014837	0.550296
chr6	68130616	68131146	+	42	Intergenic	L1Md_F2|LINE|L1	-565182	NR_003100	75070	Mm.463364	NR_003100		4930515G16Rik	-	myc induced nuclear antigen pseudogene	pseudo	0.018868	0.557439
chr6	67994428	67994731	+	42	Intergenic	L1Md_F3|LINE|L1	-428880	NR_003100	75070	Mm.463364	NR_003100		4930515G16Rik	-	myc induced nuclear antigen pseudogene	pseudo	0.016502	0.506579
chr6	67934475	67934772	+	30	Intergenic	MTA_Mm|LTR|ERVL-MaLR	-368924	NR_003100	75070	Mm.463364	NR_003100		4930515G16Rik	-	myc induced nuclear antigen pseudogene	pseudo	0	0.493289
chr6	67742540	67743133	+	49	Intergenic	IAP1-MM_I-int|LTR|ERVK	-177137	NR_003100	75070	Mm.463364	NR_003100		4930515G16Rik	-	myc induced nuclear antigen pseudogene	pseudo	0.013491	0.516835
chr2	17052566	17052898	+	30	Intergenic	Lx2B|LINE|L1	-39006	NR_040632	75069	Mm.50378	NR_040632		4930515L03Rik	-	RIKEN cDNA 4930515L03 gene	ncRNA	0.006024	0.504505
chr2	16715331	16715627	+	46	intron (NM_026162, intron 12 of 13)	Lx5|LINE|L1	298247	NR_040632	75069	Mm.50378	NR_040632		4930515L03Rik	-	RIKEN cDNA 4930515L03 gene	ncRNA	0.003378	0.481481
chr17	4622096	4622685	+	42	Intergenic	RMER10A|LTR|ERVL	-12590	NR_130984	75117	Mm.429393	NR_130984		4930517M08Rik	-	RIKEN cDNA 4930517M08 gene	ncRNA	0	0.523729
chr17	4626165	4626588	+	770	Intergenic	(CACTC)n|Simple_repeat|Simple_repeat	-8604	NR_130984	75117	Mm.429393	NR_130984		4930517M08Rik	-	RIKEN cDNA 4930517M08 gene	ncRNA	0	0.445755
chr17	4806045	4806482	+	42	Intergenic	Intergenic	171283	NR_130984	75117	Mm.429393	NR_130984		4930517M08Rik	-	RIKEN cDNA 4930517M08 gene	ncRNA	0.011442	0.515982
chr13	50889403	50889697	+	30	Intergenic	Intergenic	-124302	NR_045364	71654	Mm.427318	NR_045364		4930518P08Rik	-	RIKEN cDNA 4930518P08 gene	ncRNA	0	0.494915
chr13	50785844	50786137	+	42	Intergenic	Intergenic	-20742	NR_045364	71654	Mm.427318	NR_045364		4930518P08Rik	-	RIKEN cDNA 4930518P08 gene	ncRNA	0.006826	0.537415
chr13	50779697	50780462	+	65	Intergenic	Intergenic	-14831	NR_045364	71654	Mm.427318	NR_045364		4930518P08Rik	-	RIKEN cDNA 4930518P08 gene	ncRNA	0.006536	0.494778
chr9	99988624	99988933	+	30	Intergenic	RMER6C|LTR|ERVK	-33522	NR_040763	108970	Mm.390215	NR_040763	ENSMUSG00000101584	4930519F24Rik	-	RIKEN cDNA 4930519F24 gene	ncRNA	0.006472	0.490323
chr5	114858747	114859316	+	36	intron (NM_026263, intron 2 of 11)	intron (NM_026263, intron 2 of 11)	5317	NM_026263	67593	Mm.251409	NM_026263	ENSMUSG00000029564	4930519G04Rik	1700014B12Rik	RIKEN cDNA 4930519G04 gene	protein-coding	0.024605	0.508772
chr14	24034694	24035148	+	73	Intergenic	(TATG)n|Simple_repeat|Simple_repeat	29930	NR_131107	78019	Mm.243845	NR_131107		4930519K11Rik	-	RIKEN cDNA 4930519K11 gene	ncRNA	0.017621	0.492308
chr14	24035956	24036401	+	67	Intergenic	Intergenic	31187	NR_131107	78019	Mm.243845	NR_131107		4930519K11Rik	-	RIKEN cDNA 4930519K11 gene	ncRNA	0.017978	0.517937
chr9	114377393	114378106	+	33	TTS (NR_040384)	TTS (NR_040384)	8887	NR_040384	75116	Mm.72675	NR_040383	ENSMUSG00000074039	4930520O04Rik	-	RIKEN cDNA 4930520O04 gene	ncRNA	0.032258	0.539216
chr13	70234029	70234999	+	42	intron (NR_036596, intron 2 of 3)	intron (NR_036596, intron 2 of 3)	1692	NR_036596	75086	Mm.390616	NR_036596		4930520P13Rik	-	RIKEN cDNA 4930520P13 gene	ncRNA	0.021649	0.54171
chr1	44858484	44858896	+	36	Intergenic	L1VL4|LINE|L1	-113741	NR_040602	75066	Mm.416932	NR_040602	ENSMUSG00000101701	4930521E06Rik	-	RIKEN cDNA 4930521E06 gene	ncRNA	0.012136	0.515738
chr11	31940795	31941229	+	30	Intergenic	Intergenic	-24621	NM_026262	67592	Mm.78654	NM_026262	ENSMUSG00000020299	4930524B15Rik	-	RIKEN cDNA 4930524B15 gene	protein-coding	0.018433	0.501149
chr11	31965519	31966056	+	33	exon (NM_026262, exon 1 of 5)	exon (NM_026262, exon 1 of 5)	154	NM_026262	67592	Mm.78654	NM_026262	ENSMUSG00000020299	4930524B15Rik	-	RIKEN cDNA 4930524B15 gene	protein-coding	0.083799	0.702602
chr14	113952313	113952640	+	30	Intergenic	Lx2|LINE|L1	-879489	NR_045661	75822	Mm.410813	NR_045661		4930524C18Rik	-	RIKEN cDNA 4930524C18 gene	ncRNA	0.006116	0.503049
chr14	114190396	114190764	+	36	Intergenic	IAPLTR2a2_Mm|LTR|ERVK	-641385	NR_045661	75822	Mm.410813	NR_045661		4930524C18Rik	-	RIKEN cDNA 4930524C18 gene	ncRNA	0.054348	0.531165
chr14	114516032	114516420	+	49	Intergenic	Intergenic	-315739	NR_045661	75822	Mm.410813	NR_045661		4930524C18Rik	-	RIKEN cDNA 4930524C18 gene	ncRNA	0.005155	0.542416
chr19	10657838	10658386	+	30	intron (NM_027913, intron 16 of 19)	intron (NM_027913, intron 16 of 19)	-10059	NR_045316	75096	Mm.399287	NR_045316		4930524O05Rik	-	RIKEN cDNA 4930524O05 gene	ncRNA	0.010949	0.530055
chr19	10646149	10646743	+	30	intron (NR_045316, intron 2 of 2)	intron (NR_045316, intron 2 of 2)	1607	NR_045316	75096	Mm.399287	NR_045316		4930524O05Rik	-	RIKEN cDNA 4930524O05 gene	ncRNA	0.013468	0.569748
chr9	124441773	124442240	+	127	Intergenic	CpG	18219	NR_015516	75135	Mm.476814	NR_015516		4930526I15Rik	1600027J15Rik	RIKEN cDNA 4930526I15 gene	ncRNA	0.068522	0.668803
chr14	45553816	45554484	+	143	intron (NR_045809, intron 3 of 6)	intron (NR_045809, intron 3 of 6)	10440	NR_045809	67651	Mm.55930	NR_045809		4930527F14Rik	-	RIKEN cDNA 4930527F14 gene	ncRNA	0.010479	0.500747
chr18	29090374	29090727	+	38	Intergenic	L1_Mus4|LINE|L1	-351650	NR_045395	78199	Mm.243850	NR_045395		4930527G23Rik	-	RIKEN cDNA 4930527G23 gene	ncRNA	0.008499	0.519774
chr3	91057379	91057734	+	42	Intergenic	Lx|LINE|L1	-14106	NR_033593	619677	Mm.396622	NR_033593	ENSMUSG00000086377	4930529C04Rik	-	zinc finger, BED domain containing 4 pseudogene	pseudo	0.002817	0.505618
chr14	86641191	86641526	+	30	Intergenic	Lx5c|LINE|L1	395388	NR_040457	75155	Mm.399239	NR_040457		4930529K09Rik	4930507G21Rik	RIKEN cDNA 4930529K09 gene	ncRNA	0.00597	0.479167
chr16	84662039	84662351	+	42	Intergenic	Intergenic	-17594	NR_040537	78023	Mm.243853	NR_040537		4930529L06Rik	-	RIKEN cDNA 4930529L06 gene	ncRNA	0.00641	0.501597
chr10	106669666	106669972	+	36	intron (NM_001205341, intron 3 of 31)	RMER17B|LTR|ERVK	-67339	NR_131026	75833	Mm.159596	NR_131026		4930532I03Rik	-	RIKEN cDNA 4930532I03 gene	ncRNA	0.01634	0.550489
chr10	106638487	106638785	+	30	intron (NM_001205341, intron 3 of 31)	Lx3_Mus|LINE|L1	-36156	NR_131026	75833	Mm.159596	NR_131026		4930532I03Rik	-	RIKEN cDNA 4930532I03 gene	ncRNA	0.010067	0.468227
chr1	96404212	96404531	+	49	Intergenic	Lx3_Mus|LINE|L1	258202	NR_040478	75159	Mm.243854	NR_040478	ENSMUSG00000100589	4930533P14Rik	-	RIKEN cDNA 4930533P14 gene	ncRNA	0.003135	0.515625
chr3	134356810	134357173	+	57	Intergenic	L1_Mus1|LINE|L1	66644	NR_040600	75208	Mm.84580	NR_040600	ENSMUSG00000105765	4930539C22Rik	-	RIKEN cDNA 4930539C22 gene	ncRNA	0.00551	0.478022
chr3	9099924	9100244	+	36	Intergenic	Intergenic	38120	NR_040597	75149	Mm.399324	NR_040597	ENSMUSG00000103116	4930539M17Rik	-	RIKEN cDNA 4930539M17 gene	ncRNA	0.01875	0.485981
chr3	9105633	9106002	+	30	Intergenic	Intergenic	43853	NR_040597	75149	Mm.399324	NR_040597	ENSMUSG00000103116	4930539M17Rik	-	RIKEN cDNA 4930539M17 gene	ncRNA	0.00813	0.540541
chr3	9146445	9146765	+	67	Intergenic	L2|LINE|L2	84641	NR_040597	75149	Mm.399324	NR_040597	ENSMUSG00000103116	4930539M17Rik	-	RIKEN cDNA 4930539M17 gene	ncRNA	0.009375	0.501558
chr7	113144782	113145227	+	42	Intergenic	Intergenic	-2989	NR_045978	75239	Mm.381688	NR_045978	ENSMUSG00000110009	4930543E12Rik	4930545H14Rik	RIKEN cDNA 4930543E12 gene	ncRNA	0.022472	0.513453
chr7	113143974	113144288	+	30	Intergenic	ID_B1|SINE|B4	-2116	NR_045978	75239	Mm.381688	NR_045978	ENSMUSG00000110009	4930543E12Rik	4930545H14Rik	RIKEN cDNA 4930543E12 gene	ncRNA	0.019108	0.511111
chr7	138549151	138549467	+	30	Intergenic	Intergenic	-4933	NR_131022	75187	Mm.410810	NR_131022	ENSMUSG00000110037	4930543N07Rik	-	RIKEN cDNA 4930543N07 gene	ncRNA	0.009494	0.520505
chr7	138579575	138579920	+	39	Intergenic	MLTR11B|LTR|ERVK	25505	NR_131022	75187	Mm.410810	NR_131022	ENSMUSG00000110037	4930543N07Rik	-	RIKEN cDNA 4930543N07 gene	ncRNA	0.008696	0.517341
chr7	138601133	138602068	+	30	Intergenic	Intergenic	47358	NR_131022	75187	Mm.410810	NR_131022	ENSMUSG00000110037	4930543N07Rik	-	RIKEN cDNA 4930543N07 gene	ncRNA	0.011765	0.514957
chr7	138613451	138613867	+	30	Intergenic	Intergenic	59417	NR_131022	75187	Mm.410810	NR_131022	ENSMUSG00000110037	4930543N07Rik	-	RIKEN cDNA 4930543N07 gene	ncRNA	0.007212	0.494005
chr7	138655516	138656603	+	65	Intergenic	Intergenic	101817	NR_131022	75187	Mm.410810	NR_131022	ENSMUSG00000110037	4930543N07Rik	-	RIKEN cDNA 4930543N07 gene	ncRNA	0.01196	0.539522
chr11	70601883	70602412	+	30	intron (NM_016713, intron 6 of 30)	intron (NM_016713, intron 6 of 30)	-13747	NM_001145537	668433	Mm.425687	NM_001145537	ENSMUSG00000087279	4930544D05Rik	-	RIKEN cDNA 4930544D05 gene	protein-coding	0.005671	0.532075
chr11	70609673	70610497	+	30	exon (NM_001045964, exon 23 of 33)	exon (NM_001045964, exon 23 of 33)	-5809	NM_001145537	668433	Mm.425687	NM_001145537	ENSMUSG00000087279	4930544D05Rik	-	RIKEN cDNA 4930544D05 gene	protein-coding	0.018204	0.569697
chr11	70616086	70616536	+	49	intron (NM_001145537, intron 2 of 3)	intron (NM_001145537, intron 2 of 3)	417	NM_001145537	668433	Mm.425687	NM_001145537	ENSMUSG00000087279	4930544D05Rik	-	RIKEN cDNA 4930544D05 gene	protein-coding	0.028889	0.607539
chr6	66054931	66055305	+	42	Intergenic	L1_Mus1|LINE|L1	102547	NM_001161773	67653	Mm.389756	NM_001161773	ENSMUSG00000036463	4930544G11Rik	-	RIKEN cDNA 4930544G11 gene	protein-coding	0.005348	0.493333
chr6	66107232	66107745	+	42	Intergenic	RMER1A|Other|Other	154917	NM_001161773	67653	Mm.389756	NM_001161773	ENSMUSG00000036463	4930544G11Rik	-	RIKEN cDNA 4930544G11 gene	protein-coding	0.001949	0.55642
chr13	114608665	114609045	+	30	intron (NR_045976, intron 1 of 6)	Lx|LINE|L1	1627	NR_045976	75161	Mm.50406	NM_175218	ENSMUSG00000051758	4930544M13Rik	-	RIKEN cDNA 4930544M13 gene	ncRNA	0.021053	0.535433
chr18	18493963	18494262	+	49	Intergenic	MTA_Mm-int|LTR|ERVL-MaLR	-913122	NR_045374	75162	Mm.60874	NR_045374		4930545E07Rik	-	RIKEN cDNA 4930545E07 gene	ncRNA	0.010033	0.536667
chr18	18310165	18310565	+	36	Intergenic	RLTR44-int|LTR|ERVK	-729375	NR_045374	75162	Mm.60874	NR_045374		4930545E07Rik	-	RIKEN cDNA 4930545E07 gene	ncRNA	0.0175	0.513716
chr18	17973654	17974038	+	35	Intergenic	RMER17B|LTR|ERVK	-392856	NR_045374	75162	Mm.60874	NR_045374		4930545E07Rik	-	RIKEN cDNA 4930545E07 gene	ncRNA	0.015625	0.576623
chr18	17579513	17580017	+	33	intron (NR_045374, intron 1 of 2)	RMER17B|LTR|ERVK	1225	NR_045374	75162	Mm.60874	NR_045374		4930545E07Rik	-	RIKEN cDNA 4930545E07 gene	ncRNA	0.003968	0.526733
chr18	17527876	17528232	+	30	Intergenic	Lx|LINE|L1	52936	NR_045374	75162	Mm.60874	NR_045374		4930545E07Rik	-	RIKEN cDNA 4930545E07 gene	ncRNA	0.005618	0.490196
chr10	68375209	68375516	+	49	Intergenic	(TCC)n|Simple_repeat|Simple_repeat	-54220	NR_045357	75148	Mm.23505	NR_045357		4930545H06Rik	-	RIKEN cDNA 4930545H06 gene	ncRNA	0	0.646104
chr2	135208891	135209738	+	30	intron (NR_040517, intron 2 of 5)	intron (NR_040517, intron 2 of 5)	6302	NR_040517	78805	Mm.78702	NR_040517	ENSMUSG00000085247	4930545L23Rik	-	RIKEN cDNA 4930545L23 gene	ncRNA	0.009445	0.45283
chr9	42184927	42185277	+	36	intron (NR_040754, intron 6 of 6)	L2b|LINE|L2	24129	NR_040754	78194	Mm.251457	NR_040754	ENSMUSG00000111767	4930546K05Rik	-	RIKEN cDNA 4930546K05 gene	ncRNA	0.008571	0.501425
chr2	103851156	103851565	+	90	Intergenic	RMER1B|Other|Other	-40738	NR_040514	78031	Mm.243867	NR_040514	ENSMUSG00000086687	4930547E08Rik	-	RIKEN cDNA 4930547E08 gene	ncRNA	0.007335	0.560976
chr16	59600385	59600857	+	57	Intergenic	CpG	-36324	NR_040564	75145	Mm.399348	NR_040564		4930547E14Rik	-	RIKEN cDNA 4930547E14 gene	ncRNA	0.080508	0.615222
chr15	46707209	46707889	+	30	Intergenic	IAPEz-int|LTR|ERVK	84244	NR_045811	75281	Mm.159487	NR_045811	ENSMUSG00000051198	4930548G14Rik	-	RIKEN cDNA 4930548G14 gene	ncRNA	0.025	0.511013
chr15	46798588	46798933	+	41	Intergenic	L1_Mus1|LINE|L1	175455	NR_045811	75281	Mm.159487	NR_045811	ENSMUSG00000051198	4930548G14Rik	-	RIKEN cDNA 4930548G14 gene	ncRNA	0.002899	0.526012
chr15	46886024	46886630	+	36	Intergenic	RMER17B|LTR|ERVK	263022	NR_045811	75281	Mm.159487	NR_045811	ENSMUSG00000051198	4930548G14Rik	-	RIKEN cDNA 4930548G14 gene	ncRNA	0.006601	0.510708
chr15	47052947	47053282	+	36	Intergenic	L1Md_F2|LINE|L1	429809	NR_045811	75281	Mm.159487	NR_045811	ENSMUSG00000051198	4930548G14Rik	-	RIKEN cDNA 4930548G14 gene	ncRNA	0.020896	0.568452
chr15	47307086	47307393	+	32	Intergenic	L1VL2|LINE|L1	683934	NR_045811	75281	Mm.159487	NR_045811	ENSMUSG00000051198	4930548G14Rik	-	RIKEN cDNA 4930548G14 gene	ncRNA	0	0.522727
chr15	47512019	47512378	+	38	Intergenic	L1_Mus2|LINE|L1	888893	NR_045811	75281	Mm.159487	NR_045811	ENSMUSG00000051198	4930548G14Rik	-	RIKEN cDNA 4930548G14 gene	ncRNA	0.002786	0.536111
chr5	31469486	31469810	+	42	intron (NM_172993, intron 7 of 13)	intron (NM_172993, intron 7 of 13)	-16211	NM_026296	67656	Mm.23355	NM_026296	ENSMUSG00000029138	4930548H24Rik	AI427865	RIKEN cDNA 4930548H24 gene	protein-coding	0.012346	0.550769
chr17	4208662	4209211	+	30	Intergenic	MTA_Mm|LTR|ERVL-MaLR	-86834	NR_045462	78043	Mm.398313	NR_045462		4930548J01Rik	1700113K09Rik	RIKEN cDNA 4930548J01 gene	ncRNA	0.005464	0.512727
chr4	27296745	27297145	+	30	Intergenic	L1_Mus1|LINE|L1	-591496	NR_040656	75360	Mm.67233	NR_040656	ENSMUSG00000086257	4930548K13Rik	-	RIKEN cDNA 4930548K13 gene	ncRNA	0.0125	0.561097
chr4	27169912	27170233	+	30	Intergenic	L1Md_F|LINE|L1	-464623	NR_040656	75360	Mm.67233	NR_040656	ENSMUSG00000086257	4930548K13Rik	-	RIKEN cDNA 4930548K13 gene	ncRNA	0.040498	0.596273
chr4	27147154	27147487	+	42	Intergenic	L1Md_F2|LINE|L1	-441871	NR_040656	75360	Mm.67233	NR_040656	ENSMUSG00000086257	4930548K13Rik	-	RIKEN cDNA 4930548K13 gene	ncRNA	0.042042	0.568862
chr4	26582964	26583266	+	38	Intergenic	MERV1_I-int|LTR|ERV1	122334	NR_040656	75360	Mm.67233	NR_040656	ENSMUSG00000086257	4930548K13Rik	-	RIKEN cDNA 4930548K13 gene	ncRNA	0.006623	0.524752
chr4	136610327	136610682	+	49	promoter-TSS (NM_026300)	promoter-TSS (NM_026300)	67	NM_026300	67663	Mm.158168	NM_026300	ENSMUSG00000036921	4930549C01Rik	-	RIKEN cDNA 4930549C01 gene	protein-coding	0.014085	0.539326
chr4	52734043	52734426	+	42	Intergenic	RMER13B|LTR|ERVK	-80370	NR_040661	75367	Mm.159510	NR_040661	ENSMUSG00000070984	4930552N02Rik	-	RIKEN cDNA 4930552N02 gene	ncRNA	0.023499	0.559896
chr19	55641309	55642607	+	36	non-coding (NR_045318, exon 4 of 4)	non-coding (NR_045318, exon 4 of 4)	60246	NR_045318	77594	Mm.329924	NR_045318	ENSMUSG00000097632	4930552P12Rik	-	RIKEN cDNA 4930552P12 gene	ncRNA	0.01772	0.527329
chr19	55612903	55613257	+	30	intron (NM_001293686, intron 7 of 7)	intron (NM_001293686, intron 7 of 7)	89124	NR_045318	77594	Mm.329924	NR_045318	ENSMUSG00000097632	4930552P12Rik	-	RIKEN cDNA 4930552P12 gene	ncRNA	0.014124	0.535211
chr19	55599476	55600538	+	57	intron (NM_001293686, intron 7 of 7)	intron (NM_001293686, intron 7 of 7)	102197	NR_045318	77594	Mm.329924	NR_045318	ENSMUSG00000097632	4930552P12Rik	-	RIKEN cDNA 4930552P12 gene	ncRNA	0.026365	0.529633
chr19	55517618	55518072	+	36	intron (NM_001293686, intron 7 of 7)	intron (NM_001293686, intron 7 of 7)	184359	NR_045318	77594	Mm.329924	NR_045318	ENSMUSG00000097632	4930552P12Rik	-	RIKEN cDNA 4930552P12 gene	ncRNA	0.015419	0.501099
chr16	82918665	82918958	+	42	Intergenic	L1Md_T|LINE|L1	-1452332	NR_040567	75247	Mm.417813	NR_040567		4930553E22Rik	-	RIKEN cDNA 4930553E22 gene	ncRNA	0.05802	0.591837
chr16	82927943	82928385	+	49	Intergenic	Lx|LINE|L1	-1442979	NR_040567	75247	Mm.417813	NR_040567		4930553E22Rik	-	RIKEN cDNA 4930553E22 gene	ncRNA	0.011312	0.534989
chr16	83822475	83822830	+	30	Intergenic	Lx3A|LINE|L1	-548491	NR_040567	75247	Mm.417813	NR_040567		4930553E22Rik	-	RIKEN cDNA 4930553E22 gene	ncRNA	0	0.516854
chr16	83833537	83833898	+	45	Intergenic	L1Md_F2|LINE|L1	-537426	NR_040567	75247	Mm.417813	NR_040567		4930553E22Rik	-	RIKEN cDNA 4930553E22 gene	ncRNA	0.00831	0.466851
chr16	84047620	84047917	+	32	Intergenic	L1_Mus1|LINE|L1	-323375	NR_040567	75247	Mm.417813	NR_040567		4930553E22Rik	-	RIKEN cDNA 4930553E22 gene	ncRNA	0.006734	0.493289
chr16	84073076	84073580	+	30	Intergenic	IAPEY3-int|LTR|ERVK	-297815	NR_040567	75247	Mm.417813	NR_040567		4930553E22Rik	-	RIKEN cDNA 4930553E22 gene	ncRNA	0.02381	0.485149
chr16	84276645	84277096	+	30	Intergenic	L1Md_Gf|LINE|L1	-94273	NR_040567	75247	Mm.417813	NR_040567		4930553E22Rik	-	RIKEN cDNA 4930553E22 gene	ncRNA	0.028825	0.568584
chr9	84434095	84434535	+	38	Intergenic	L1Md_F2|LINE|L1	-340083	NR_040739	75253	Mm.401984	NR_040739	ENSMUSG00000099724	4930554C24Rik	-	RIKEN cDNA 4930554C24 gene	ncRNA	0.006818	0.535147
chr9	84606155	84606450	+	52	Intergenic	L1_Mus1|LINE|L1	-168096	NR_040739	75253	Mm.401984	NR_040739	ENSMUSG00000099724	4930554C24Rik	-	RIKEN cDNA 4930554C24 gene	ncRNA	0.010169	0.527027
chr9	84659009	84659379	+	35	Intergenic	L1Md_F2|LINE|L1	-115204	NR_040739	75253	Mm.401984	NR_040739	ENSMUSG00000099724	4930554C24Rik	-	RIKEN cDNA 4930554C24 gene	ncRNA	0.018919	0.563342
chr11	14134245	14134681	+	42	intron (NR_131011, intron 2 of 3)	L1_Mur1|LINE|L1	44578	NR_131011	75280	Mm.108492	NR_131011	ENSMUSG00000085452	4930554G24Rik	-	RIKEN cDNA 4930554G24 gene	ncRNA	0.009174	0.508009
chr11	14032609	14032918	+	47	Intergenic	RLTR9E|LTR|ERVK	146278	NR_131011	75280	Mm.108492	NR_131011	ENSMUSG00000085452	4930554G24Rik	-	RIKEN cDNA 4930554G24 gene	ncRNA	0.02589	0.509677
chr11	13961942	13962246	+	30	Intergenic	L1_Mus3|LINE|L1	216947	NR_131011	75280	Mm.108492	NR_131011	ENSMUSG00000085452	4930554G24Rik	-	RIKEN cDNA 4930554G24 gene	ncRNA	0.009868	0.52459
chr11	13826730	13827127	+	49	Intergenic	Lx|LINE|L1	352113	NR_131011	75280	Mm.108492	NR_131011	ENSMUSG00000085452	4930554G24Rik	-	RIKEN cDNA 4930554G24 gene	ncRNA	0.005038	0.502513
chr11	13684986	13685359	+	41	Intergenic	Intergenic	493869	NR_131011	75280	Mm.108492	NR_131011	ENSMUSG00000085452	4930554G24Rik	-	RIKEN cDNA 4930554G24 gene	ncRNA	0.002681	0.548128
chr19	21042598	21042926	+	36	Intergenic	MLT1G1|LTR|ERVL-MaLR	-61948	NR_126458	75354	Mm.243873	NR_126458		4930554I06Rik	-	RIKEN cDNA 4930554I06 gene	ncRNA	0.009146	0.556231
chr19	21043439	21043749	+	30	Intergenic	Intergenic	-61116	NR_126458	75354	Mm.243873	NR_126458		4930554I06Rik	-	RIKEN cDNA 4930554I06 gene	ncRNA	0	0.501608
chr19	21080590	21080897	+	36	Intergenic	RMER13A2|LTR|ERVK	-23967	NR_126458	75354	Mm.243873	NR_126458		4930554I06Rik	-	RIKEN cDNA 4930554I06 gene	ncRNA	0.009772	0.542208
chr19	21144786	21145157	+	36	Intergenic	Intergenic	40261	NR_126458	75354	Mm.243873	NR_126458		4930554I06Rik	-	RIKEN cDNA 4930554I06 gene	ncRNA	0.013477	0.524194
chr13	53845720	53846612	+	42	Intergenic	Intergenic	197581	NR_131010	75252	Mm.401989	NR_131010		4930555G21Rik	-	RIKEN cDNA 4930555G21 gene	ncRNA	0.023543	0.505039
chr13	73219905	73220254	+	36	intron (NR_126459, intron 1 of 2)	intron (NR_126459, intron 1 of 2)	9021	NR_126459	75361	Mm.385732	NR_126459		4930555K05Rik	-	RIKEN cDNA 4930555K05 gene	ncRNA	0.017192	0.568571
chr13	73150413	73151047	+	30	Intergenic	Intergenic	78370	NR_126459	75361	Mm.385732	NR_126459		4930555K05Rik	-	RIKEN cDNA 4930555K05 gene	ncRNA	0.009464	0.499213
chr4	29994631	29994970	+	45	Intergenic	L1_Mus2|LINE|L1	-669796	NR_040655	75332	Mm.108636	NR_040655		4930556G01Rik	-	RIKEN cDNA 4930556G01 gene	ncRNA	0.0059	0.491176
chr4	30478233	30478535	+	42	Intergenic	L1_Mus3|LINE|L1	-186212	NR_040655	75332	Mm.108636	NR_040655		4930556G01Rik	-	RIKEN cDNA 4930556G01 gene	ncRNA	0	0.524752
chr4	30694843	30695178	+	36	intron (NR_040655, intron 2 of 6)	Lx|LINE|L1	30414	NR_040655	75332	Mm.108636	NR_040655		4930556G01Rik	-	RIKEN cDNA 4930556G01 gene	ncRNA	0	0.511905
chr4	30705972	30706527	+	30	intron (NR_040655, intron 2 of 6)	RMER1A|Other|Other	41653	NR_040655	75332	Mm.108636	NR_040655		4930556G01Rik	-	RIKEN cDNA 4930556G01 gene	ncRNA	0.005405	0.526978
chr14	61477079	61477430	+	30	Intergenic	MLT1F|LTR|ERVL-MaLR	-15434	NR_045714	75349	Mm.233613	NR_045714		4930556J02Rik	-	RIKEN cDNA 4930556J02 gene	ncRNA	0.022792	0.539773
chr14	61518671	61519068	+	36	Intergenic	Arthur1B|DNA|hAT-Tip100	26181	NR_045714	75349	Mm.233613	NR_045714		4930556J02Rik	-	RIKEN cDNA 4930556J02 gene	ncRNA	0.010076	0.482412
chr15	10742623	10742928	+	39	intron (NR_045063, intron 2 of 6)	intron (NR_045063, intron 2 of 6)	27875	NR_045065	75259	Mm.33928	NR_045063	ENSMUSG00000097058	4930556M19Rik	1700009D01Rik|C130022M03Rik	RIKEN cDNA 4930556M19 gene	ncRNA	0.009836	0.513072
chr12	93508066	93508361	+	30	Intergenic	L1_Mus3|LINE|L1	-63390	NR_126436	75295	Mm.243878	NR_126436		4930559C10Rik	-	RIKEN cDNA 4930559C10 gene	ncRNA	0.010169	0.513514
chr12	93326393	93327111	+	36	Intergenic	Lx3A|LINE|L1	118071	NR_126436	75295	Mm.243878	NR_126436		4930559C10Rik	-	RIKEN cDNA 4930559C10 gene	ncRNA	0.002786	0.49096
chr12	92874951	92875306	+	30	Intergenic	Lx3B|LINE|L1	569695	NR_126436	75295	Mm.243878	NR_126436		4930559C10Rik	-	RIKEN cDNA 4930559C10 gene	ncRNA	0	0.516854
chr16	4849294	4849676	+	36	exon (NM_030192, exon 5 of 16)	exon (NM_030192, exon 5 of 16)	14069	NM_030192	78809	Mm.325551	NM_030192	ENSMUSG00000022518	4930562C15Rik	-	RIKEN cDNA 4930562C15 gene	protein-coding	0.018325	0.603133
chr16	4850336	4850670	+	30	exon (NM_030192, exon 5 of 16)	exon (NM_030192, exon 5 of 16)	15087	NM_030192	78809	Mm.325551	NM_030192	ENSMUSG00000022518	4930562C15Rik	-	RIKEN cDNA 4930562C15 gene	protein-coding	0.020958	0.546269
chr16	92318837	92319280	+	42	3' UTR (NM_029252, exon 1 of 1)	3' UTR (NM_029252, exon 1 of 1)	2383	NM_029252	75328	Mm.72970	NM_029252	ENSMUSG00000051728	4930563D23Rik	-	RIKEN cDNA 4930563D23 gene	protein-coding	0.020316	0.556306
chr5	131595876	131596200	+	30	intron (NM_177047, intron 5 of 18)	intron (NM_177047, intron 5 of 18)	-284231	NR_040704	75369	Mm.389696	NR_040704	ENSMUSG00000105773	4930563F08Rik	-	RIKEN cDNA 4930563F08 gene	ncRNA	0.021605	0.584615
chr5	131648244	131648766	+	49	intron (NM_177047, intron 5 of 18)	ZP3AR|Satellite|Satellite	-231764	NR_040704	75369	Mm.389696	NR_040704	ENSMUSG00000105773	4930563F08Rik	-	RIKEN cDNA 4930563F08 gene	ncRNA	0.011494	0.554493
chr5	132114388	132115173	+	31	intron (NM_177047, intron 2 of 18)	Lx4A|LINE|L1	234511	NR_040704	75369	Mm.389696	NR_040704	ENSMUSG00000105773	4930563F08Rik	-	RIKEN cDNA 4930563F08 gene	ncRNA	0.010191	0.473282
chr8	116851312	116852060	+	30	Intergenic	ORR1F|LTR|ERVL-MaLR	-50274	NR_046193	78213	Mm.402039	NR_046193		4930563M20Rik	-	RIKEN cDNA 4930563M20 gene	ncRNA	0.02139	0.507343
chr17	45144617	45144916	+	49	Intergenic	Intergenic	-263881	NM_029257	75341	Mm.386821	NM_029257		4930564C03Rik	-	RIKEN cDNA 4930564C03 gene	protein-coding	0.046823	0.55
chr17	45095968	45096356	+	47	intron (NM_178652, intron 11 of 11)	intron (NM_178652, intron 11 of 11)	-215277	NM_029257	75341	Mm.386821	NM_029257		4930564C03Rik	-	RIKEN cDNA 4930564C03 gene	protein-coding	0.012887	0.511568
chr3	84404675	84405468	+	36	Intergenic	L1MD1|LINE|L1	-25150	NR_040752	75309	Mm.159497	NR_040752	ENSMUSG00000104004	4930565D16Rik	-	RIKEN cDNA 4930565D16 gene	ncRNA	0.016393	0.487406
chr16	71257719	71258011	+	69	intron (NR_040576, intron 1 of 2)	Lx2B2|LINE|L1	7961	NR_040576	78221	Mm.399298	NR_040576		4930567J20Rik	-	RIKEN cDNA 4930567J20 gene	ncRNA	0.010274	0.508532
chr16	71378632	71379010	+	52	Intergenic	L1Md_F3|LINE|L1	128917	NR_040576	78221	Mm.399298	NR_040576		4930567J20Rik	-	RIKEN cDNA 4930567J20 gene	ncRNA	0.010582	0.506596
chr16	71592622	71592942	+	30	Intergenic	Lx2A1|LINE|L1	342878	NR_040576	78221	Mm.399298	NR_040576		4930567J20Rik	-	RIKEN cDNA 4930567J20 gene	ncRNA	0.015625	0.560748
chr9	13024676	13025016	+	30	Intergenic	Lx2|LINE|L1	81009	NR_040755	78219	Mm.414868	NR_040755	ENSMUSG00000111830	4930568E12Rik	-	RIKEN cDNA 4930568E12 gene	ncRNA	0	0.492669
chr9	12904753	12905066	+	30	Intergenic	RMER13B|LTR|ERVK	200946	NR_040755	78219	Mm.414868	NR_040755	ENSMUSG00000111830	4930568E12Rik	-	RIKEN cDNA 4930568E12 gene	ncRNA	0.00639	0.550955
chr9	12314937	12315241	+	65	Intergenic	Lx2B|LINE|L1	790766	NR_040755	78219	Mm.414868	NR_040755	ENSMUSG00000111830	4930568E12Rik	-	RIKEN cDNA 4930568E12 gene	ncRNA	0.003289	0.521311
chr9	12137113	12137937	+	65	Intergenic	RLTR6-int|LTR|ERV1	968330	NR_040755	78219	Mm.414868	NR_040755	ENSMUSG00000111830	4930568E12Rik	-	RIKEN cDNA 4930568E12 gene	ncRNA	0.035194	0.527273
chr9	12135493	12135882	+	30	Intergenic	RLTR6-int|LTR|ERV1	970168	NR_040755	78219	Mm.414868	NR_040755	ENSMUSG00000111830	4930568E12Rik	-	RIKEN cDNA 4930568E12 gene	ncRNA	0.03599	0.574359
chr1	165095022	165095506	+	36	Intergenic	MLTR11B|LTR|ERVK	-3334	NR_040480	75857	Mm.109021	NR_040480	ENSMUSG00000102408	4930568G15Rik	-	RIKEN cDNA 4930568G15 gene	ncRNA	0.010331	0.542268
chr7	125373818	125374480	+	36	Intergenic	Intergenic	5288	NM_001145759	75861	Mm.349600	NM_001145759		4930571K23Rik	AI428146	RIKEN cDNA 4930571K23 gene	protein-coding	0.006042	0.512821
chr8	113571131	113571609	+	36	Intergenic	L1Md_A|LINE|L1	54088	NR_110476	78048	Mm.252797	NR_110476		4930571O06Rik	-	RIKEN cDNA 4930571O06 gene	ncRNA	0.052301	0.605428
chr5	127173916	127174277	+	30	intron (NR_045371, intron 1 of 4)	intron (NR_045371, intron 1 of 4)	3531	NR_045371	75916	Mm.394659	NR_045371	ENSMUSG00000105308	4930572K03Rik	-	RIKEN cDNA 4930572K03 gene	ncRNA	0.024931	0.486188
chr5	15663701	15664094	+	69	Intergenic	Lx2A1|LINE|L1	-6838	NR_073011	381715	Mm.382859	NR_073011	ENSMUSG00000069720	4930572O03Rik	-	spermatogenesis associated glutamate (E)-rich protein pseudogene	pseudo	0.015267	0.538071
chr14	25301000	25301355	+	42	Intergenic	Intergenic	-157936	NR_045718	75862	Mm.109191	NR_045718		4930572O13Rik	-	RIKEN cDNA 4930572O13 gene	ncRNA	0	0.52809
chr14	25267733	25268065	+	36	Intergenic	Intergenic	-124658	NR_045718	75862	Mm.109191	NR_045718		4930572O13Rik	-	RIKEN cDNA 4930572O13 gene	ncRNA	0.01506	0.51952
chr14	25209300	25209941	+	33	Intergenic	Intergenic	-66379	NR_045718	75862	Mm.109191	NR_045718		4930572O13Rik	-	RIKEN cDNA 4930572O13 gene	ncRNA	0.014041	0.542056
chr14	25207628	25208547	+	49	Intergenic	Intergenic	-64846	NR_045718	75862	Mm.109191	NR_045718		4930572O13Rik	-	RIKEN cDNA 4930572O13 gene	ncRNA	0.009793	0.527174
chr14	25178643	25178982	+	30	Intergenic	Intergenic	-35571	NR_045718	75862	Mm.109191	NR_045718		4930572O13Rik	-	RIKEN cDNA 4930572O13 gene	ncRNA	0.00295	0.511765
chr14	25027266	25027603	+	36	Intergenic	Intergenic	115807	NR_045718	75862	Mm.109191	NR_045718		4930572O13Rik	-	RIKEN cDNA 4930572O13 gene	ncRNA	0.005935	0.544379
chr14	24971444	24972287	+	30	Intergenic	MIRc|SINE|MIR	171376	NR_045718	75862	Mm.109191	NR_045718		4930572O13Rik	-	RIKEN cDNA 4930572O13 gene	ncRNA	0.010676	0.516588
chr14	24876058	24876522	+	33	Intergenic	Intergenic	266951	NR_045718	75862	Mm.109191	NR_045718		4930572O13Rik	-	RIKEN cDNA 4930572O13 gene	ncRNA	0.017241	0.529032
chr14	24852776	24853201	+	30	Intergenic	Intergenic	290253	NR_045718	75862	Mm.109191	NR_045718		4930572O13Rik	-	RIKEN cDNA 4930572O13 gene	ncRNA	0.021176	0.507042
chr3	51251867	51252527	+	30	TTS (NM_001291063)	TTS (NM_001291063)	-24564	NR_073429	67746	Mm.441177	NR_073429	ENSMUSG00000087440	4930577N17Rik	-	RIKEN cDNA 4930577N17 gene	ncRNA	0.006061	0.497731
chr3	51256444	51256959	+	30	exon (NM_001291063, exon 7 of 7)	exon (NM_001291063, exon 7 of 7)	-20060	NR_073429	67746	Mm.441177	NR_073429	ENSMUSG00000087440	4930577N17Rik	-	RIKEN cDNA 4930577N17 gene	ncRNA	0.031068	0.542636
chr14	63966623	63966961	+	42	Intergenic	MIRc|SINE|MIR	20988	NM_026359	67750	Mm.33864	NM_026359	ENSMUSG00000021961	4930578I06Rik	AI429111	RIKEN cDNA 4930578I06 gene	protein-coding	0.014793	0.557522
chr14	63965798	63966161	+	30	Intergenic	Intergenic	21801	NM_026359	67750	Mm.33864	NM_026359	ENSMUSG00000021961	4930578I06Rik	AI429111	RIKEN cDNA 4930578I06 gene	protein-coding	0.016529	0.510989
chr15	98977755	98978734	+	30	Intergenic	Intergenic	-7721	NR_045991	75951	Mm.441657	NR_045991	ENSMUSG00000097587	4930578M01Rik	3010001K12Rik	RIKEN cDNA 4930578M01 gene	ncRNA	0.023493	0.510204
chr15	98993070	98993624	+	33	Intergenic	CpG	7382	NR_045991	75951	Mm.441657	NR_045991	ENSMUSG00000097587	4930578M01Rik	3010001K12Rik	RIKEN cDNA 4930578M01 gene	ncRNA	0.055957	0.565766
chr15	99002895	99003199	+	36	Intergenic	RMER17B|LTR|ERVK	17082	NR_045991	75951	Mm.441657	NR_045991	ENSMUSG00000097587	4930578M01Rik	3010001K12Rik	RIKEN cDNA 4930578M01 gene	ncRNA	0.052632	0.659016
chr10	116763003	116763297	+	30	Intergenic	MTA_Mm-int|LTR|ERVL-MaLR	33897	NR_131036	75878	Mm.370607	NR_131036		4930579P08Rik	-	RIKEN cDNA 4930579P08 gene	ncRNA	0.003401	0.518644
chr10	116778593	116778953	+	30	intron (NM_001033333, intron 22 of 24)	B4A|SINE|B4	49520	NR_131036	75878	Mm.370607	NR_131036		4930579P08Rik	-	RIKEN cDNA 4930579P08 gene	ncRNA	0.011111	0.518006
chr9	34969973	34970529	+	30	intron (NM_001190913, intron 4 of 13)	L3b|LINE|CR1	-146477	NR_029475	78934	Mm.391688	NR_029475	ENSMUSG00000070315	4930581F22Rik	-	RIKEN cDNA 4930581F22 gene	ncRNA	0.007194	0.513465
chr9	34981811	34982163	+	36	intron (NM_001190913, intron 4 of 13)	RMER17B|LTR|ERVK	-134741	NR_029475	78934	Mm.391688	NR_029475	ENSMUSG00000070315	4930581F22Rik	-	RIKEN cDNA 4930581F22 gene	ncRNA	0.036932	0.589235
chr9	34993300	34993892	+	52	intron (NM_001190913, intron 5 of 13)	intron (NM_001190913, intron 5 of 13)	-123132	NR_029475	78934	Mm.391688	NR_029475	ENSMUSG00000070315	4930581F22Rik	-	RIKEN cDNA 4930581F22 gene	ncRNA	0.005068	0.509275
chr9	35018031	35018424	+	36	intron (NM_001190913, intron 10 of 13)	intron (NM_001190913, intron 10 of 13)	-98501	NR_029475	78934	Mm.391688	NR_029475	ENSMUSG00000070315	4930581F22Rik	-	RIKEN cDNA 4930581F22 gene	ncRNA	0.005089	0.510152
chr9	35028483	35028809	+	42	intron (NM_001190912, intron 13 of 15)	intron (NM_001190912, intron 13 of 15)	-88082	NR_029475	78934	Mm.391688	NR_029475	ENSMUSG00000070315	4930581F22Rik	-	RIKEN cDNA 4930581F22 gene	ncRNA	0.006135	0.544343
chr9	35041552	35041907	+	44	Intergenic	Intergenic	-74999	NR_029475	78934	Mm.391688	NR_029475	ENSMUSG00000070315	4930581F22Rik	-	RIKEN cDNA 4930581F22 gene	ncRNA	0.011268	0.491573
chr9	35098128	35099016	+	48	intron (NM_009178, intron 1 of 10)	intron (NM_009178, intron 1 of 10)	-18156	NR_029475	78934	Mm.391688	NR_029475	ENSMUSG00000070315	4930581F22Rik	-	RIKEN cDNA 4930581F22 gene	ncRNA	0.005631	0.511811
chr7	118244109	118244474	+	157	promoter-TSS (NM_001031814)	promoter-TSS (NM_001031814)	384	NR_027879	67745	Mm.483404	NM_183267	ENSMUSG00000055159	4930583K01Rik	-	RIKEN cDNA 4930583K01 gene	ncRNA	0.043836	0.54918
chr7	118254447	118254778	+	36	Intergenic	Intergenic	10705	NR_027879	67745	Mm.483404	NM_183267	ENSMUSG00000055159	4930583K01Rik	-	RIKEN cDNA 4930583K01 gene	ncRNA	0.021148	0.481928
chr5	26549587	26550154	+	30	Intergenic	MLT1B|LTR|ERVL-MaLR	-56556	NR_029445	75942	Mm.50087	NR_029445	ENSMUSG00000029044	4930584F24Rik	1700001J09Rik|4930522C06Rik	RIKEN cDNA 4930584F24 gene	ncRNA	0.001764	0.484155
chr1	141781087	141781391	+	30	Intergenic	Lx3A|LINE|L1	-1124837	NR_040604	75910	Mm.483845	NR_040604	ENSMUSG00000102368	4930590L20Rik	-	RIKEN cDNA 4930590L20 gene	ncRNA	0	0.465574
chr1	141696866	141697312	+	57	Intergenic	L1Md_F|LINE|L1	-1040687	NR_040604	75910	Mm.483845	NR_040604	ENSMUSG00000102368	4930590L20Rik	-	RIKEN cDNA 4930590L20 gene	ncRNA	0.020179	0.579418
chr1	140836635	140836953	+	30	Intergenic	MTA_Mm-int|LTR|ERVL-MaLR	-180392	NR_040604	75910	Mm.483845	NR_040604	ENSMUSG00000102368	4930590L20Rik	-	RIKEN cDNA 4930590L20 gene	ncRNA	0.006289	0.529781
chr1	140590700	140590995	+	49	intron (NM_001081027, intron 26 of 27)	Lx|LINE|L1	65555	NR_040604	75910	Mm.483845	NR_040604	ENSMUSG00000102368	4930590L20Rik	-	RIKEN cDNA 4930590L20 gene	ncRNA	0.00678	0.533784
chr2	179013853	179014306	+	36	Intergenic	Intergenic	-400857	NM_026596	68175	Mm.158187	NM_026596		4930591A17Rik	-	RIKEN cDNA 4930591A17 gene	protein-coding	0.011038	0.528634
chr2	179272803	179273137	+	33	Intergenic	Intergenic	-141966	NM_026596	68175	Mm.158187	NM_026596		4930591A17Rik	-	RIKEN cDNA 4930591A17 gene	protein-coding	0.011976	0.513433
chr2	179290857	179291233	+	36	Intergenic	Intergenic	-123891	NM_026596	68175	Mm.158187	NM_026596		4930591A17Rik	-	RIKEN cDNA 4930591A17 gene	protein-coding	0.00266	0.557029
chr2	179346501	179347077	+	49	Intergenic	Intergenic	-68147	NM_026596	68175	Mm.158187	NM_026596		4930591A17Rik	-	RIKEN cDNA 4930591A17 gene	protein-coding	0.008681	0.4974
chr2	179379844	179380297	+	36	Intergenic	Intergenic	-34866	NM_026596	68175	Mm.158187	NM_026596		4930591A17Rik	-	RIKEN cDNA 4930591A17 gene	protein-coding	0.01766	0.506608
chr2	179414843	179415797	+	42	intron (NM_026596, intron 1 of 2)	intron (NM_026596, intron 1 of 2)	384	NM_026596	68175	Mm.158187	NM_026596		4930591A17Rik	-	RIKEN cDNA 4930591A17 gene	protein-coding	0.01782	0.507853
chr2	179425554	179425854	+	36	Intergenic	Intergenic	10768	NM_026596	68175	Mm.158187	NM_026596		4930591A17Rik	-	RIKEN cDNA 4930591A17 gene	protein-coding	0.016667	0.528239
chr10	37800683	37801000	+	49	Intergenic	MTA_Mm-int|LTR|ERVL-MaLR	-374933	NR_131035	75877	Mm.402094	NR_131035	ENSMUSG00000111234	4930591E09Rik	-	RIKEN cDNA 4930591E09 gene	ncRNA	0.009464	0.534591
chr10	37970607	37971064	+	36	Intergenic	L1Md_T|LINE|L1	-204939	NR_131035	75877	Mm.402094	NR_131035	ENSMUSG00000111234	4930591E09Rik	-	RIKEN cDNA 4930591E09 gene	ncRNA	0.054705	0.637555
chr10	38062726	38063107	+	64	Intergenic	MMERVK10D3_I-int|LTR|ERVK	-112858	NR_131035	75877	Mm.402094	NR_131035	ENSMUSG00000111234	4930591E09Rik	-	RIKEN cDNA 4930591E09 gene	ncRNA	0.013123	0.518325
chr10	38327731	38328326	+	38	Intergenic	L1Md_F2|LINE|L1	152254	NR_131035	75877	Mm.402094	NR_131035	ENSMUSG00000111234	4930591E09Rik	-	RIKEN cDNA 4930591E09 gene	ncRNA	0.021849	0.54698
chr15	33601588	33602203	+	35	intron (NR_045070, intron 5 of 5)	Lx2B|LINE|L1	51541	NR_045070	75880	Mm.396109	NR_045070		4930592A05Rik	-	RIKEN cDNA 4930592A05 gene	ncRNA	0.001626	0.5
chr18	83085805	83086164	+	30	Intergenic	Intergenic	-165424	NR_033307	75853	Mm.420737	NR_033307		4930592I03Rik	-	RIKEN cDNA 4930592I03 gene	ncRNA	0.019499	0.563889
chr18	83073257	83073629	+	49	Intergenic	Intergenic	-152883	NR_033307	75853	Mm.420737	NR_033307		4930592I03Rik	-	RIKEN cDNA 4930592I03 gene	ncRNA	0.021505	0.52815
chr18	83026444	83026776	+	42	Intergenic	Intergenic	-106050	NR_033307	75853	Mm.420737	NR_033307		4930592I03Rik	-	RIKEN cDNA 4930592I03 gene	ncRNA	0.045181	0.558559
chr18	83015006	83015319	+	41	Intergenic	Intergenic	-94602	NR_033307	75853	Mm.420737	NR_033307		4930592I03Rik	-	RIKEN cDNA 4930592I03 gene	ncRNA	0.022364	0.535032
chr18	83006943	83007303	+	33	Intergenic	Intergenic	-86563	NR_033307	75853	Mm.420737	NR_033307		4930592I03Rik	-	RIKEN cDNA 4930592I03 gene	ncRNA	0.013889	0.506925
chr18	83005573	83006479	+	30	TTS (NM_001177464)	TTS (NM_001177464)	-85466	NR_033307	75853	Mm.420737	NR_033307		4930592I03Rik	-	RIKEN cDNA 4930592I03 gene	ncRNA	0.013245	0.513782
chr18	82971351	82972253	+	30	intron (NM_183033, intron 2 of 5)	intron (NM_183033, intron 2 of 5)	-51242	NR_033307	75853	Mm.420737	NR_033307		4930592I03Rik	-	RIKEN cDNA 4930592I03 gene	ncRNA	0.029933	0.524917
chr18	82954689	82955424	+	30	intron (NM_001177464, intron 1 of 5)	intron (NM_001177464, intron 1 of 5)	-34496	NR_033307	75853	Mm.420737	NR_033307		4930592I03Rik	-	RIKEN cDNA 4930592I03 gene	ncRNA	0.023129	0.517663
chr18	82953853	82954378	+	73	intron (NM_001177464, intron 1 of 5)	intron (NM_001177464, intron 1 of 5)	-33555	NR_033307	75853	Mm.420737	NR_033307		4930592I03Rik	-	RIKEN cDNA 4930592I03 gene	ncRNA	0.019048	0.568441
chr3	58749039	58749585	+	52	intron (NR_045167, intron 5 of 7)	L1VL4|LINE|L1	56723	NR_045167	71301	Mm.254475	NR_045167	ENSMUSG00000097725	4930593A02Rik	4933440I01Rik	RIKEN cDNA 4930593A02 gene	ncRNA	0.003663	0.530165
chr3	37594255	37594855	+	65	Intergenic	Intergenic	-15336	NR_130162	75947	Mm.109620	NR_130161	ENSMUSG00000085677	4930594O21Rik	-	RIKEN cDNA 4930594O21 gene	ncRNA	0.006667	0.500832
chr3	37599724	37600191	+	36	Intergenic	Intergenic	-9934	NR_130162	75947	Mm.109620	NR_130161	ENSMUSG00000085677	4930594O21Rik	-	RIKEN cDNA 4930594O21 gene	ncRNA	0.047109	0.574786
chr14	35488156	35488515	+	30	intron (NM_008166, intron 12 of 15)	intron (NM_008166, intron 12 of 15)	323643	NM_001033766	239036	Mm.239970	NM_001033766	ENSMUSG00000041068	4930596D02Rik	-	RIKEN cDNA 4930596D02 gene	protein-coding	0.011142	0.483333
chr14	35358318	35358690	+	42	intron (NM_008166, intron 8 of 15)	intron (NM_008166, intron 8 of 15)	453474	NM_001033766	239036	Mm.239970	NM_001033766	ENSMUSG00000041068	4930596D02Rik	-	RIKEN cDNA 4930596D02 gene	protein-coding	0.010753	0.552279
chr7	43516083	43516463	+	49	Intergenic	Intergenic	-10335	NM_028737	74054	Mm.195732	NM_028737	ENSMUSG00000013353	4931406B18Rik	4930538L19Rik	RIKEN cDNA 4931406B18 gene	protein-coding	0.007895	0.56168
chr7	43505204	43505667	+	36	5' UTR (NM_028737, exon 1 of 8)	5' UTR (NM_028737, exon 1 of 8)	503	NM_028737	74054	Mm.195732	NM_028737	ENSMUSG00000013353	4931406B18Rik	4930538L19Rik	RIKEN cDNA 4931406B18 gene	protein-coding	0.021598	0.502155
chr14	25570491	25570800	+	33	intron (NM_001310666, intron 3 of 23)	ORR1A1-int|LTR|ERVL-MaLR	-16159	NR_033492	77592	Mm.444871	NM_175264		4931406H21Rik	-	RIKEN cDNA 4931406H21 gene	ncRNA	0.003236	0.493548
chr14	25578034	25578735	+	42	intron (NM_001310666, intron 5 of 23)	intron (NM_001310666, intron 5 of 23)	-8420	NR_033492	77592	Mm.444871	NM_175264		4931406H21Rik	-	RIKEN cDNA 4931406H21 gene	ncRNA	0.012839	0.558405
chr14	25589084	25589483	+	30	non-coding (NR_033492, exon 1 of 1)	non-coding (NR_033492, exon 1 of 1)	2479	NR_033492	77592	Mm.444871	NM_175264		4931406H21Rik	-	RIKEN cDNA 4931406H21 gene	ncRNA	0.017544	0.5825
chr14	25590613	25591014	+	30	TTS (NR_033492)	TTS (NR_033492)	4009	NR_033492	77592	Mm.444871	NM_175264		4931406H21Rik	-	RIKEN cDNA 4931406H21 gene	ncRNA	0.012469	0.465174
chr1	27709600	27709924	+	31	Intergenic	L1_Mus3|LINE|L1	-1022302	NM_001033764	210940	Mm.297614	NM_001033764	ENSMUSG00000073722	4931408C20Rik	-	RIKEN cDNA 4931408C20 gene	protein-coding	0.009259	0.476923
chr1	27593281	27593608	+	38	Intergenic	L1_Mus3|LINE|L1	-905984	NM_001033764	210940	Mm.297614	NM_001033764	ENSMUSG00000073722	4931408C20Rik	-	RIKEN cDNA 4931408C20 gene	protein-coding	0.003058	0.539634
chr1	27261278	27261598	+	36	Intergenic	L1_Mus3|LINE|L1	-573978	NM_001033764	210940	Mm.297614	NM_001033764	ENSMUSG00000073722	4931408C20Rik	-	RIKEN cDNA 4931408C20 gene	protein-coding	0.0125	0.554517
chr1	26687971	26688328	+	52	promoter-TSS (NM_001033764)	promoter-TSS (NM_001033764)	-689	NM_001033764	210940	Mm.297614	NM_001033764	ENSMUSG00000073722	4931408C20Rik	-	RIKEN cDNA 4931408C20 gene	protein-coding	0.002801	0.49162
chr1	26686068	26686538	+	143	intron (NM_001033764, intron 1 of 1)	intron (NM_001033764, intron 1 of 1)	1157	NM_001033764	210940	Mm.297614	NM_001033764	ENSMUSG00000073722	4931408C20Rik	-	RIKEN cDNA 4931408C20 gene	protein-coding	0	0.481953
chr1	26446758	26447091	+	36	Intergenic	L1Md_A|LINE|L1	240536	NM_001033764	210940	Mm.297614	NM_001033764	ENSMUSG00000073722	4931408C20Rik	-	RIKEN cDNA 4931408C20 gene	protein-coding	0.042042	0.592814
chr14	54595115	54595591	+	30	exon (NM_028890, exon 2 of 7)	exon (NM_028890, exon 2 of 7)	10555	NM_028890	74359	Mm.79815	NM_028890	ENSMUSG00000022179	4931414P19Rik	-	RIKEN cDNA 4931414P19 gene	protein-coding	0.042017	0.631027
chr16	71050087	71050482	+	30	Intergenic	RMER1C|Other|Other	-80792	NR_040561	70972	Mm.399391	NR_040561		4931420L22Rik	-	RIKEN cDNA 4931420L22 gene	ncRNA	0.005063	0.477273
chr9	46498747	46499203	+	30	Intergenic	Intergenic	-178989	NM_183104	74361	Mm.159169	NM_183104	ENSMUSG00000056617	4931429L15Rik	-	RIKEN cDNA 4931429L15 gene	protein-coding	0.015351	0.553611
chr9	46455013	46455383	+	30	Intergenic	Intergenic	-135212	NM_183104	74361	Mm.159169	NM_183104	ENSMUSG00000056617	4931429L15Rik	-	RIKEN cDNA 4931429L15 gene	protein-coding	0.008108	0.539084
chr9	46339268	46339947	+	36	Intergenic	GA-rich|Low_complexity|Low_complexity	-19621	NM_183104	74361	Mm.159169	NM_183104	ENSMUSG00000056617	4931429L15Rik	-	RIKEN cDNA 4931429L15 gene	protein-coding	0.002946	0.586765
chr9	46328793	46329471	+	30	Intergenic	Intergenic	-9146	NM_183104	74361	Mm.159169	NM_183104	ENSMUSG00000056617	4931429L15Rik	-	RIKEN cDNA 4931429L15 gene	protein-coding	0.053097	0.578792
chr6	118897084	118897463	+	57	intron (NM_001256002, intron 3 of 47)	intron (NM_001256002, intron 3 of 47)	17115	NR_046053	74363	Mm.399403	NR_046053		4931430N09Rik	-	RIKEN cDNA 4931430N09 gene	ncRNA	0.013193	0.55
chr6	118898572	118899617	+	42	intron (NM_001256002, intron 3 of 47)	intron (NM_001256002, intron 3 of 47)	18936	NR_046053	74363	Mm.399403	NR_046053		4931430N09Rik	-	RIKEN cDNA 4931430N09 gene	ncRNA	0.018182	0.501912
chr6	118913781	118914438	+	30	intron (NM_001256002, intron 3 of 47)	intron (NM_001256002, intron 3 of 47)	33951	NR_046053	74363	Mm.399403	NR_046053		4931430N09Rik	-	RIKEN cDNA 4931430N09 gene	ncRNA	0.012177	0.518237
chr7	128189311	128189854	+	36	exon (NM_001029872, exon 13 of 31)	exon (NM_001029872, exon 13 of 31)	13746	NR_045183	70973	Mm.441564	NR_045183	ENSMUSG00000108354	4931431B13Rik	1700108I23Rik|AA536668	RIKEN cDNA 4931431B13 gene	ncRNA	0.016575	0.597426
chr5	35610100	35610513	+	57	intron (NM_030721, intron 18 of 18)	intron (NM_030721, intron 18 of 18)	-21543	NR_045807	74364	Mm.473123	NM_175208	ENSMUSG00000055061	4931431C16Rik	-	RIKEN cDNA 4931431C16 gene	ncRNA	0.007264	0.541063
chr5	35600133	35600677	+	36	intron (NM_030721, intron 10 of 18)	intron (NM_030721, intron 10 of 18)	-11642	NR_045807	74364	Mm.473123	NM_175208	ENSMUSG00000055061	4931431C16Rik	-	RIKEN cDNA 4931431C16 gene	ncRNA	0.027574	0.550459
chr5	35598357	35598658	+	36	intron (NM_030721, intron 9 of 18)	intron (NM_030721, intron 9 of 18)	-9744	NR_045807	74364	Mm.473123	NM_175208	ENSMUSG00000055061	4931431C16Rik	-	RIKEN cDNA 4931431C16 gene	ncRNA	0.009967	0.57947
chr5	35595143	35595696	+	30	intron (NM_030721, intron 8 of 18)	intron (NM_030721, intron 8 of 18)	-6656	NR_045807	74364	Mm.473123	NM_175208	ENSMUSG00000055061	4931431C16Rik	-	RIKEN cDNA 4931431C16 gene	ncRNA	0.009042	0.519856
chr14	62760455	62761111	+	65	5' UTR (NM_008715, exon 1 of 19)	5' UTR (NM_008715, exon 1 of 19)	282	NR_045503	71000	Mm.399410	NR_045503	ENSMUSG00000097775	4931440J10Rik	-	RIKEN cDNA 4931440J10 gene	ncRNA	0.082317	0.700152
chr3	65528588	65529355	+	30	non-coding (NR_027955, exon 2 of 2)	non-coding (NR_027955, exon 2 of 2)	443	NR_027955	71004	Mm.475465	NM_001033527	ENSMUSG00000074580	4931440P22Rik	-	RIKEN cDNA 4931440P22 gene	ncRNA	0.114733	0.729167
chr16	42835351	42835905	+	38	intron (NR_040522, intron 1 of 1)	L1Md_F3|LINE|L1	39959	NR_040521	75722	Mm.243747	NR_040521	ENSMUSG00000075070	4932412D23Rik	ENSMUSG00000075070|Gm10809	RIKEN cDNA 4932412D23 gene	ncRNA	0.032491	0.574775
chr16	42786618	42786942	+	30	intron (NR_040521, intron 1 of 3)	RMER17B|LTR|ERVK	88807	NR_040521	75722	Mm.243747	NR_040521	ENSMUSG00000075070	4932412D23Rik	ENSMUSG00000075070|Gm10809	RIKEN cDNA 4932412D23 gene	ncRNA	0.015432	0.590769
chr11	21467868	21468168	+	31	Intergenic	Lx2|LINE|L1	43162	NR_028259	237694	Mm.72926	NM_172792	ENSMUSG00000078962	4932414J04Rik	-	RIKEN cDNA 4932414J04 gene	ncRNA	0.003333	0.528239
chr2	129874136	129874453	+	30	Intergenic	Intergenic	-72835	NR_029452	654409	Mm.305555	NR_029452		4932416H05Rik	-	RIKEN cDNA 4932416H05 gene	ncRNA	0.018927	0.5
chr2	129800779	129801553	+	30	non-coding (NR_029452, exon 1 of 1)	non-coding (NR_029452, exon 1 of 1)	293	NR_029452	654409	Mm.305555	NR_029452		4932416H05Rik	-	RIKEN cDNA 4932416H05 gene	ncRNA	0.096899	0.651613
chr11	114522594	114523230	+	45	intron (NR_037269, intron 2 of 4)	intron (NR_037269, intron 2 of 4)	-74052	NR_027643	319819	Mm.50754	NM_177008	ENSMUSG00000062391	4932435O22Rik	-	RIKEN cDNA 4932435O22 gene	ncRNA	0.015723	0.544741
chr11	114495052	114496280	+	36	intron (NR_037269, intron 2 of 4)	intron (NR_037269, intron 2 of 4)	-46806	NR_027643	319819	Mm.50754	NM_177008	ENSMUSG00000062391	4932435O22Rik	-	RIKEN cDNA 4932435O22 gene	ncRNA	0.017915	0.515053
chr11	114435067	114435379	+	36	intron (NR_027643, intron 1 of 2)	intron (NR_027643, intron 1 of 2)	13637	NR_027643	319819	Mm.50754	NM_177008	ENSMUSG00000062391	4932435O22Rik	-	RIKEN cDNA 4932435O22 gene	ncRNA	0.009615	0.552716
chr11	114378509	114378817	+	30	intron (NR_037269, intron 3 of 4)	B3|SINE|B2	70197	NR_027643	319819	Mm.50754	NM_177008	ENSMUSG00000062391	4932435O22Rik	-	RIKEN cDNA 4932435O22 gene	ncRNA	0.00974	0.495146
chr3	36911891	36912320	+	44	intron (NM_172679, intron 15 of 85)	Lx|LINE|L1	48999	NM_172679	229227	Mm.207907	NM_172679	ENSMUSG00000037270	4932438A13Rik	4732443H21|B830039D19Rik|D630029K19Rik|FSA|Kiaa1109|Tweek	RIKEN cDNA 4932438A13 gene	protein-coding	0.011655	0.523256
chr16	91073015	91073511	+	30	Intergenic	Intergenic	-4118	NM_028905	74387	Mm.236220	NM_028905	ENSMUSG00000039851	4932438H23Rik	4931406G06Rik|AI550392	RIKEN cDNA 4932438H23 gene	protein-coding	0.028226	0.484909
chr5	57715293	57716047	+	49	intron (NR_015588, intron 1 of 4)	intron (NR_015588, intron 1 of 4)	2249	NR_015588	319216	Mm.332387	NR_015588	ENSMUSG00000097216	4932441J04Rik	-	RIKEN cDNA 4932441J04 gene	ncRNA	0.062334	0.586755
chr5	56937851	56938171	+	44	Intergenic	RLTR9E|LTR|ERVK	779908	NR_015588	319216	Mm.332387	NR_015588	ENSMUSG00000097216	4932441J04Rik	-	RIKEN cDNA 4932441J04 gene	ncRNA	0.0125	0.504673
chr5	56527489	56527811	+	36	Intergenic	L1Md_F2|LINE|L1	1190269	NR_015588	319216	Mm.332387	NR_015588	ENSMUSG00000097216	4932441J04Rik	-	RIKEN cDNA 4932441J04 gene	ncRNA	0.021739	0.5387
chr5	56350843	56351425	+	36	Intergenic	RMER1A|Other|Other	1366785	NR_015588	319216	Mm.332387	NR_015588	ENSMUSG00000097216	4932441J04Rik	-	RIKEN cDNA 4932441J04 gene	ncRNA	0.005155	0.524871
chr5	56270391	56270690	+	44	Intergenic	Intergenic	1447379	NR_015588	319216	Mm.332387	NR_015588	ENSMUSG00000097216	4932441J04Rik	-	RIKEN cDNA 4932441J04 gene	ncRNA	0.033445	0.57
chr5	56252737	56253037	+	30	Intergenic	Lx3B|LINE|L1	1465032	NR_015588	319216	Mm.332387	NR_015588	ENSMUSG00000097216	4932441J04Rik	-	RIKEN cDNA 4932441J04 gene	ncRNA	0.003333	0.51495
chr9	92697038	92697338	+	42	Intergenic	RLTR10B2|LTR|ERVK	-21528	NR_040770	331003	Mm.50805	NR_040770	ENSMUSG00000101734	4933400C23Rik	4933400C23	RIKEN cDNA 4933400C23 gene	ncRNA	0.036667	0.524917
chr1	89724593	89725132	+	36	intron (NM_001037136, intron 9 of 16)	intron (NM_001037136, intron 9 of 16)	-40970	NR_015540	74403	Mm.444291	NR_015540		4933400F21Rik	1700091C04Rik|4930565K10Rik	RIKEN cDNA 4933400F21 gene	ncRNA	0.020408	0.544444
chr1	89710764	89711158	+	30	intron (NM_001037136, intron 9 of 16)	intron (NM_001037136, intron 9 of 16)	-27069	NR_015540	74403	Mm.444291	NR_015540		4933400F21Rik	1700091C04Rik|4930565K10Rik	RIKEN cDNA 4933400F21 gene	ncRNA	0.007614	0.498734
chr1	89706630	89706983	+	42	intron (NM_001037136, intron 9 of 16)	(TCCA)n|Simple_repeat|Simple_repeat	-22914	NR_015540	74403	Mm.444291	NR_015540		4933400F21Rik	1700091C04Rik|4930565K10Rik	RIKEN cDNA 4933400F21 gene	ncRNA	0.014164	0.508475
chr1	89705254	89706113	+	36	intron (NM_001037136, intron 9 of 16)	intron (NM_001037136, intron 9 of 16)	-21791	NR_015540	74403	Mm.444291	NR_015540		4933400F21Rik	1700091C04Rik|4930565K10Rik	RIKEN cDNA 4933400F21 gene	ncRNA	0.009313	0.511628
chr1	89701002	89701307	+	36	intron (NM_001037136, intron 9 of 16)	intron (NM_001037136, intron 9 of 16)	-17262	NR_015540	74403	Mm.444291	NR_015540		4933400F21Rik	1700091C04Rik|4930565K10Rik	RIKEN cDNA 4933400F21 gene	ncRNA	0.013115	0.545752
chr1	89643674	89644430	+	75	intron (NM_001037136, intron 6 of 16)	RSINE1|SINE|B4	39840	NR_015540	74403	Mm.444291	NR_015540		4933400F21Rik	1700091C04Rik|4930565K10Rik	RIKEN cDNA 4933400F21 gene	ncRNA	0.021164	0.511229
chr1	89637709	89638081	+	108	intron (NM_001037136, intron 6 of 16)	intron (NM_001037136, intron 6 of 16)	45997	NR_015540	74403	Mm.444291	NR_015540		4933400F21Rik	1700091C04Rik|4930565K10Rik	RIKEN cDNA 4933400F21 gene	ncRNA	0.010753	0.557641
chr1	89622023	89622473	+	31	intron (NM_001037136, intron 3 of 16)	intron (NM_001037136, intron 3 of 16)	61644	NR_015540	74403	Mm.444291	NR_015540		4933400F21Rik	1700091C04Rik|4930565K10Rik	RIKEN cDNA 4933400F21 gene	ncRNA	0.015556	0.563193
chr1	89606688	89606995	+	49	intron (NM_001037136, intron 2 of 16)	intron (NM_001037136, intron 2 of 16)	77051	NR_015540	74403	Mm.444291	NR_015540		4933400F21Rik	1700091C04Rik|4930565K10Rik	RIKEN cDNA 4933400F21 gene	ncRNA	0.016287	0.551948
chr1	89605492	89605990	+	30	intron (NM_001037136, intron 2 of 16)	intron (NM_001037136, intron 2 of 16)	78151	NR_015540	74403	Mm.444291	NR_015540		4933400F21Rik	1700091C04Rik|4930565K10Rik	RIKEN cDNA 4933400F21 gene	ncRNA	0.014056	0.519038
chr1	89603530	89603911	+	38	intron (NM_001037136, intron 1 of 16)	intron (NM_001037136, intron 1 of 16)	80172	NR_015540	74403	Mm.444291	NR_015540		4933400F21Rik	1700091C04Rik|4930565K10Rik	RIKEN cDNA 4933400F21 gene	ncRNA	0.010499	0.534031
chr1	89599278	89600475	+	65	intron (NM_001037136, intron 1 of 16)	intron (NM_001037136, intron 1 of 16)	84016	NR_015540	74403	Mm.444291	NR_015540		4933400F21Rik	1700091C04Rik|4930565K10Rik	RIKEN cDNA 4933400F21 gene	ncRNA	0.022556	0.529215
chr1	89581406	89581959	+	42	intron (NM_001037136, intron 1 of 16)	CpG	102210	NR_015540	74403	Mm.444291	NR_015540		4933400F21Rik	1700091C04Rik|4930565K10Rik	RIKEN cDNA 4933400F21 gene	ncRNA	0.086799	0.676895
chr1	89575830	89576740	+	30	intron (NM_001037136, intron 1 of 16)	intron (NM_001037136, intron 1 of 16)	107607	NR_015540	74403	Mm.444291	NR_015540		4933400F21Rik	1700091C04Rik|4930565K10Rik	RIKEN cDNA 4933400F21 gene	ncRNA	0.007692	0.484083
chr1	89571827	89572144	+	36	intron (NM_001037136, intron 1 of 16)	intron (NM_001037136, intron 1 of 16)	111907	NR_015540	74403	Mm.444291	NR_015540		4933400F21Rik	1700091C04Rik|4930565K10Rik	RIKEN cDNA 4933400F21 gene	ncRNA	0.012618	0.550314
chr1	89570306	89570952	+	36	intron (NM_001037136, intron 1 of 16)	intron (NM_001037136, intron 1 of 16)	113263	NR_015540	74403	Mm.444291	NR_015540		4933400F21Rik	1700091C04Rik|4930565K10Rik	RIKEN cDNA 4933400F21 gene	ncRNA	0.006192	0.551777
chr8	103482015	103482648	+	36	Intergenic	Intergenic	-121468	NR_045730	71058	Mm.67707	NR_045730	ENSMUSG00000110336	4933400L20Rik	-	RIKEN cDNA 4933400L20 gene	ncRNA	0.009479	0.498423
chr8	103633812	103634327	+	36	intron (NR_045730, intron 1 of 4)	intron (NR_045730, intron 1 of 4)	30270	NR_045730	71058	Mm.67707	NR_045730	ENSMUSG00000110336	4933400L20Rik	-	RIKEN cDNA 4933400L20 gene	ncRNA	0.013592	0.550388
chr8	103740259	103740961	+	35	Intergenic	MTD|LTR|ERVL-MaLR	136811	NR_045730	71058	Mm.67707	NR_045730	ENSMUSG00000110336	4933400L20Rik	-	RIKEN cDNA 4933400L20 gene	ncRNA	0.007123	0.479374
chr8	103816408	103816771	+	42	Intergenic	Intergenic	212790	NR_045730	71058	Mm.67707	NR_045730	ENSMUSG00000110336	4933400L20Rik	-	RIKEN cDNA 4933400L20 gene	ncRNA	0.019284	0.497253
chr7	40355956	40356275	+	33	Intergenic	Lx4A|LINE|L1	-318622	NR_045504	71029	Mm.399496	NR_045504	ENSMUSG00000102004	4933402C06Rik	-	RIKEN cDNA 4933402C06 gene	ncRNA	0.025078	0.559375
chr7	40688750	40689107	+	30	intron (NR_045504, intron 3 of 3)	intron (NR_045504, intron 3 of 3)	14191	NR_045504	71029	Mm.399496	NR_045504	ENSMUSG00000102004	4933402C06Rik	-	RIKEN cDNA 4933402C06 gene	ncRNA	0.011204	0.511173
chr5	60703835	60704131	+	48	Intergenic	RLTR26_Mus|LTR|ERVK	-717981	NR_040683	71057	Mm.50817	NR_040682	ENSMUSG00000106013	4933402J10Rik	-	RIKEN cDNA 4933402J10 gene	ncRNA	0.010135	0.558923
chr5	60528479	60528780	+	36	Intergenic	IAPEY3-int|LTR|ERVK	-542627	NR_040683	71057	Mm.50817	NR_040682	ENSMUSG00000106013	4933402J10Rik	-	RIKEN cDNA 4933402J10 gene	ncRNA	0.033223	0.506623
chr5	59930895	59931197	+	36	Intergenic	RMER17B2|LTR|ERVK	54956	NR_040682	71057	Mm.50817	NR_040682	ENSMUSG00000106013	4933402J10Rik	-	RIKEN cDNA 4933402J10 gene	ncRNA	0.013245	0.551155
chr5	59736305	59736603	+	30	Intergenic	L1_Mus3|LINE|L1	249548	NR_040682	71057	Mm.50817	NR_040682	ENSMUSG00000106013	4933402J10Rik	-	RIKEN cDNA 4933402J10 gene	ncRNA	0	0.518395
chr5	59694992	59695671	+	30	Intergenic	Lx3_Mus|LINE|L1	290671	NR_040682	71057	Mm.50817	NR_040682	ENSMUSG00000106013	4933402J10Rik	-	RIKEN cDNA 4933402J10 gene	ncRNA	0.005891	0.489706
chr5	59581958	59582290	+	46	Intergenic	Lx|LINE|L1	403878	NR_040682	71057	Mm.50817	NR_040682	ENSMUSG00000106013	4933402J10Rik	-	RIKEN cDNA 4933402J10 gene	ncRNA	0.009036	0.516517
chr14	74149767	74150270	+	33	Intergenic	Lx3A|LINE|L1	-205509	NR_046059	74425	Mm.399498	NR_046059		4933402J15Rik	-	RIKEN cDNA 4933402J15 gene	ncRNA	0.001988	0.517857
chr14	74223414	74223802	+	47	Intergenic	CT-rich|Low_complexity|Low_complexity	-131919	NR_046059	74425	Mm.399498	NR_046059		4933402J15Rik	-	RIKEN cDNA 4933402J15 gene	ncRNA	0.007732	0.596401
chr14	74309882	74310263	+	33	Intergenic	RLTR44A|LTR|ERVK	-45455	NR_046059	74425	Mm.399498	NR_046059		4933402J15Rik	-	RIKEN cDNA 4933402J15 gene	ncRNA	0.018373	0.526178
chr11	69817215	69817870	+	42	exon (NM_175368, exon 3 of 3)	exon (NM_175368, exon 3 of 3)	898	NM_175368	108803	Mm.73263	NM_175368	ENSMUSG00000044084	4933402P03Rik	-	RIKEN cDNA 4933402P03 gene	protein-coding	0.035115	0.580793
chr5	136919494	136920184	+	36	intron (NR_015555, intron 1 of 3)	intron (NR_015555, intron 1 of 3)	693	NR_015555	66752	Mm.135764	NR_015555	ENSMUSG00000097908	4933404O12Rik	AW494809	RIKEN cDNA 4933404O12 gene	ncRNA	0.026087	0.544139
chr5	136929384	136929925	+	42	intron (NR_015555, intron 3 of 3)	intron (NR_015555, intron 3 of 3)	10508	NR_015555	66752	Mm.135764	NR_015555	ENSMUSG00000097908	4933404O12Rik	AW494809	RIKEN cDNA 4933404O12 gene	ncRNA	0.02403	0.553506
chr5	136931758	136932164	+	30	intron (NR_015555, intron 3 of 3)	intron (NR_015555, intron 3 of 3)	12815	NR_015555	66752	Mm.135764	NR_015555	ENSMUSG00000097908	4933404O12Rik	AW494809	RIKEN cDNA 4933404O12 gene	ncRNA	0.051724	0.55774
chr7	50673374	50673669	+	36	intron (NM_001037906, intron 14 of 19)	intron (NM_001037906, intron 14 of 19)	74331	NM_172901	243996	Mm.443270	NM_172901	ENSMUSG00000084234	4933405O20Rik	-	RIKEN cDNA 4933405O20 gene	protein-coding	0.00339	0.432432
chr7	50689641	50689981	+	30	intron (NM_001037906, intron 14 of 19)	RMER13B|LTR|ERVK	90621	NM_172901	243996	Mm.443270	NM_172901	ENSMUSG00000084234	4933405O20Rik	-	RIKEN cDNA 4933405O20 gene	protein-coding	0.008824	0.539589
chr2	146631320	146631619	+	49	Intergenic	Intergenic	88538	NR_040502	74065	Mm.399508	NR_040502	ENSMUSG00000085796	4933406D12Rik	-	RIKEN cDNA 4933406D12 gene	ncRNA	0.016722	0.513333
chr11	19363726	19364097	+	36	Intergenic	L1_Mus3|LINE|L1	298636	NR_046037	74059	Mm.292321	NR_046037	ENSMUSG00000086025	4933406G16Rik	-	RIKEN cDNA 4933406G16 gene	ncRNA	0.008086	0.540323
chr11	19428396	19428706	+	49	Intergenic	Intergenic	363276	NR_046037	74059	Mm.292321	NR_046037	ENSMUSG00000086025	4933406G16Rik	-	RIKEN cDNA 4933406G16 gene	ncRNA	0.025806	0.524116
chr7	82791006	82791374	+	52	Intergenic	RLTR20A4|LTR|ERVK	-35546	NR_046004	77800	Mm.444811	NR_046004	ENSMUSG00000086690	4933406J10Rik	A930009F24Rik	RIKEN cDNA 4933406J10 gene	ncRNA	0.002717	0.476965
chr7	82774984	82775299	+	30	intron (NM_175317, intron 19 of 19)	intron (NM_175317, intron 19 of 19)	-19497	NR_046004	77800	Mm.444811	NR_046004	ENSMUSG00000086690	4933406J10Rik	A930009F24Rik	RIKEN cDNA 4933406J10 gene	ncRNA	0.009524	0.503165
chr12	107183369	107183940	+	49	Intergenic	Lx8|LINE|L1	-467330	NR_015512	71033	Mm.159404	NR_015512	ENSMUSG00000085820	4933406K04Rik	4930426M03Rik|4930485I22Rik|4933427G14Rik	RIKEN cDNA 4933406K04 gene	ncRNA	0.033275	0.547203
chr12	107181947	107182319	+	42	Intergenic	Intergenic	-465809	NR_015512	71033	Mm.159404	NR_015512	ENSMUSG00000085820	4933406K04Rik	4930426M03Rik|4930485I22Rik|4933427G14Rik	RIKEN cDNA 4933406K04 gene	ncRNA	0.021505	0.55496
chr12	107175883	107176225	+	30	Intergenic	Lx8|LINE|L1	-459730	NR_015512	71033	Mm.159404	NR_015512	ENSMUSG00000085820	4933406K04Rik	4930426M03Rik|4930485I22Rik|4933427G14Rik	RIKEN cDNA 4933406K04 gene	ncRNA	0.005848	0.457726
chr12	106844232	106844535	+	30	Intergenic	Intergenic	-128059	NR_015512	71033	Mm.159404	NR_015512	ENSMUSG00000085820	4933406K04Rik	4930426M03Rik|4930485I22Rik|4933427G14Rik	RIKEN cDNA 4933406K04 gene	ncRNA	0.0033	0.519737
chr12	106813368	106813704	+	49	Intergenic	Intergenic	-97212	NR_015512	71033	Mm.159404	NR_015512	ENSMUSG00000085820	4933406K04Rik	4930426M03Rik|4930485I22Rik|4933427G14Rik	RIKEN cDNA 4933406K04 gene	ncRNA	0.02381	0.513353
chr12	106736563	106736959	+	30	Intergenic	Intergenic	-20437	NR_015512	71033	Mm.159404	NR_015512	ENSMUSG00000085820	4933406K04Rik	4930426M03Rik|4930485I22Rik|4933427G14Rik	RIKEN cDNA 4933406K04 gene	ncRNA	0.007576	0.496222
chr4	124579888	124580305	+	30	Intergenic	Intergenic	10917	NR_045819	108809	Mm.250313	NR_045819		4933407E24Rik	-	RIKEN cDNA 4933407E24 gene	ncRNA	0.007194	0.516746
chr4	124595641	124596137	+	30	Intergenic	Intergenic	26710	NR_045819	108809	Mm.250313	NR_045819		4933407E24Rik	-	RIKEN cDNA 4933407E24 gene	ncRNA	0.022177	0.537223
chr4	124606243	124606779	+	90	Intergenic	Intergenic	37332	NR_045819	108809	Mm.250313	NR_045819		4933407E24Rik	-	RIKEN cDNA 4933407E24 gene	ncRNA	0.007463	0.534451
chr10	75475867	75476197	+	65	Intergenic	B1_Mm|SINE|Alu	26522	NR_045841	71125	Mm.399516	NR_045841		4933407G14Rik	-	RIKEN cDNA 4933407G14 gene	ncRNA	0.021212	0.537764
chr2	68616590	68616884	+	36	TTS (NM_177651)	TTS (NM_177651)	34324	NM_177651	227998	Mm.67562	NM_177651	ENSMUSG00000053896	4933409G03Rik	-	RIKEN cDNA 4933409G03 gene	protein-coding	0.006803	0.518644
chr10	51738519	51738878	+	30	Intergenic	L1Md_F2|LINE|L1	18496	NR_045158	71090	Mm.72588	NM_027670	ENSMUSG00000062224	4933411G06Rik	-	Sumo1 pseudogene	pseudo	0.016713	0.483333
chr15	59982711	59983004	+	36	Intergenic	Intergenic	33761	NM_027668	71088	Mm.425950	NM_027668	ENSMUSG00000071749	4933412E24Rik	-	RIKEN cDNA 4933412E24 gene	protein-coding	0.010239	0.455782
chr6	128369952	128370322	+	30	intron (NM_008021, intron 4 of 7)	intron (NM_008021, intron 4 of 7)	-5373	NM_027697	71149	Mm.483176	NM_027697	ENSMUSG00000079304	4933413G19Rik	-	RIKEN cDNA 4933413G19 gene	protein-coding	0.016216	0.514825
chr6	128375314	128375657	+	30	promoter-TSS (NM_027697)	promoter-TSS (NM_027697)	-25	NM_027697	71149	Mm.483176	NM_027697	ENSMUSG00000079304	4933413G19Rik	-	RIKEN cDNA 4933413G19 gene	protein-coding	0.014577	0.546512
chr14	26341152	26341528	+	30	Intergenic	RLTR9E|LTR|ERVK	-16207	NR_038005	71106	Mm.158564	NR_038005	ENSMUSG00000021874	4933413J09Rik	GCSE	RIKEN cDNA 4933413J09 gene	ncRNA	0.013298	0.514589
chr13	118036979	118037643	+	30	Intergenic	RMER1A|Other|Other	-317300	NR_045508	71100	Mm.414841	NR_045508	ENSMUSG00000079048	4933413L06Rik	-	RIKEN cDNA 4933413L06 gene	ncRNA	0.012048	0.548872
chr13	117996391	117996706	+	30	Intergenic	L1Md_F2|LINE|L1	-276537	NR_045508	71100	Mm.414841	NR_045508	ENSMUSG00000079048	4933413L06Rik	-	RIKEN cDNA 4933413L06 gene	ncRNA	0.006349	0.509494
chr10	116113472	116114324	+	49	promoter-TSS (NM_001161855)	promoter-TSS (NM_001161855)	19	NM_001161855	619332	Mm.391427	NM_001033821	ENSMUSG00000074734	4933416C03Rik	-	RIKEN cDNA 4933416C03 gene	protein-coding	0.068075	0.638921
chr2	159394514	159394864	+	30	Intergenic	B4A|SINE|B4	-552652	NR_040498	71081	Mm.383491	NR_040498	ENSMUSG00000085198	4933416E03Rik	-	RIKEN cDNA 4933416E03 gene	ncRNA	0.011429	0.45584
chr2	159399610	159399965	+	30	Intergenic	Intergenic	-547554	NR_040498	71081	Mm.383491	NR_040498	ENSMUSG00000085198	4933416E03Rik	-	RIKEN cDNA 4933416E03 gene	ncRNA	0.011268	0.47191
chr13	69927151	69927929	+	36	Intergenic	Intergenic	-32293	NR_138559	67550	Mm.158159	NR_138559		4933416O17Rik	-	RIKEN cDNA 4933416O17 gene	ncRNA	0.008997	0.50706
chr1	71968573	71968874	+	30	intron (NR_040454, intron 1 of 2)	B4A|SINE|B4	36472	NR_040454	71134	Mm.370574	NR_040454	ENSMUSG00000101848	4933417E11Rik	-	RIKEN cDNA 4933417E11 gene	ncRNA	0.009967	0.519868
chr1	71962568	71962956	+	36	intron (NR_040454, intron 2 of 2)	MER5B|DNA|hAT-Charlie	42433	NR_040454	71134	Mm.370574	NR_040454	ENSMUSG00000101848	4933417E11Rik	-	RIKEN cDNA 4933417E11 gene	ncRNA	0.020619	0.491003
chr7	143378687	143379078	+	30	intron (NM_008434, intron 15 of 15)	intron (NM_008434, intron 15 of 15)	-48232	NR_045842	71153	Mm.398340	NR_045842	ENSMUSG00000101360	4933417O13Rik	-	RIKEN cDNA 4933417O13 gene	ncRNA	0.01023	0.517857
chr7	143365027	143365781	+	49	intron (NM_008434, intron 15 of 15)	intron (NM_008434, intron 15 of 15)	-34754	NR_045842	71153	Mm.398340	NR_045842	ENSMUSG00000101360	4933417O13Rik	-	RIKEN cDNA 4933417O13 gene	ncRNA	0.01061	0.584106
chr7	143326123	143326465	+	30	intron (NR_045842, intron 2 of 2)	IMPB_01|Satellite|Satellite	4356	NR_045842	71153	Mm.398340	NR_045842	ENSMUSG00000101360	4933417O13Rik	-	RIKEN cDNA 4933417O13 gene	ncRNA	0.032164	0.54519
chr9	35314460	35315073	+	30	Intergenic	Intergenic	33661	NR_040715	71133	Mm.158577	NR_040715	ENSMUSG00000111746	4933422A05Rik	-	RIKEN cDNA 4933422A05 gene	ncRNA	0.004894	0.506515
chr9	35317347	35317958	+	30	Intergenic	Intergenic	36547	NR_040715	71133	Mm.158577	NR_040715	ENSMUSG00000111746	4933422A05Rik	-	RIKEN cDNA 4933422A05 gene	ncRNA	0.013093	0.584967
chr9	35328534	35329223	+	33	Intergenic	Intergenic	47773	NR_040715	71133	Mm.158577	NR_040715	ENSMUSG00000111746	4933422A05Rik	-	RIKEN cDNA 4933422A05 gene	ncRNA	0.014514	0.531884
chr9	35333551	35333900	+	30	Intergenic	Intergenic	52620	NR_040715	71133	Mm.158577	NR_040715	ENSMUSG00000111746	4933422A05Rik	-	RIKEN cDNA 4933422A05 gene	ncRNA	0.020057	0.52
chr18	14910169	14910921	+	30	Intergenic	RMER17B|LTR|ERVK	-78450	NR_045372	74456	Mm.391075	NR_045372		4933424G05Rik	-	RIKEN cDNA 4933424G05 gene	ncRNA	0.005319	0.555113
chr14	46636133	46636432	+	42	intron (NR_046460, intron 1 of 4)	intron (NR_046460, intron 1 of 4)	1141	NR_046460	74458	Mm.390708	NR_046460		4933425B07Rik	-	RIKEN cDNA 4933425B07 gene	ncRNA	0.003344	0.543333
chr13	105081861	105082202	+	49	promoter-TSS (NM_025751)	promoter-TSS (NM_025751)	-91	NM_025751	66763	Mm.109093	NM_025751	ENSMUSG00000021718	4933425L06Rik	-	RIKEN cDNA 4933425L06 gene	protein-coding	0.026393	0.593567
chr6	89036680	89037417	+	42	Intergenic	Intergenic	-59062	NR_134978	232217	Mm.281744	NM_175017	ENSMUSG00000055403	4933427D06Rik	-	RIKEN cDNA 4933427D06 gene	ncRNA	0.009498	0.506775
chr4	139912028	139912349	+	42	Intergenic	Intergenic	20886	NR_045160	71235	Mm.61253	NR_045159	ENSMUSG00000085928	4933427I22Rik	-	RIKEN cDNA 4933427I22 gene	ncRNA	0.003115	0.540373
chr4	40523670	40524129	+	42	intron (NR_040644, intron 1 of 6)	intron (NR_040644, intron 1 of 6)	1649	NR_040644	71293	Mm.399556	NR_040644	ENSMUSG00000086355	4933428C19Rik	-	RIKEN cDNA 4933428C19 gene	ncRNA	0.010893	0.523913
chr11	97520039	97520402	+	36	intron (NM_018873, intron 18 of 19)	intron (NM_018873, intron 18 of 19)	-19880	NM_001289118	100141474	Mm.482426	NM_001289118	ENSMUSG00000047988	4933428G20Rik	-	RIKEN cDNA 4933428G20 gene	protein-coding	0.024793	0.590659
chr11	97511029	97511794	+	137	3' UTR (NM_018873, exon 20 of 20)	3' UTR (NM_018873, exon 20 of 20)	-11071	NM_001289118	100141474	Mm.482426	NM_001289118	ENSMUSG00000047988	4933428G20Rik	-	RIKEN cDNA 4933428G20 gene	protein-coding	0.014379	0.562663
chr11	97476031	97476440	+	42	intron (NM_021493, intron 15 of 18)	intron (NM_021493, intron 15 of 18)	24105	NM_001289118	100141474	Mm.482426	NM_001289118	ENSMUSG00000047988	4933428G20Rik	-	RIKEN cDNA 4933428G20 gene	protein-coding	0.026895	0.568293
chr19	45733407	45733737	+	30	Intergenic	L2b|LINE|L2	-3014	NR_045307	71232	Mm.50944	NR_045307		4933429K18Rik	-	RIKEN cDNA 4933429K18 gene	ncRNA	0.021212	0.564955
chr7	83055316	83055701	+	42	Intergenic	Intergenic	-84117	NR_045855	71285	Mm.76818	NR_045855	ENSMUSG00000109106	4933430H16Rik	-	RIKEN cDNA 4933430H16 gene	ncRNA	0.005195	0.494819
chr11	24384870	24385197	+	36	Intergenic	L1VL4|LINE|L1	-96876	NR_045857	71316	Mm.79162	NR_045857	ENSMUSG00000086892	4933430M04Rik	-	RIKEN cDNA 4933430M04 gene	ncRNA	0.009174	0.570122
chr11	24476843	24477137	+	36	Intergenic	Intergenic	-4919	NR_045857	71316	Mm.79162	NR_045857	ENSMUSG00000086892	4933430M04Rik	-	RIKEN cDNA 4933430M04 gene	ncRNA	0.006803	0.461017
chr11	24562423	24562831	+	57	intron (NR_045857, intron 3 of 3)	L1_Mus3|LINE|L1	80718	NR_045857	71316	Mm.79162	NR_045857	ENSMUSG00000086892	4933430M04Rik	-	RIKEN cDNA 4933430M04 gene	ncRNA	0.02451	0.552567
chr8	8995719	8996069	+	30	Intergenic	Intergenic	136394	NR_045854	71249	Mm.158635	NR_045854	ENSMUSG00000108848	4933430N04Rik	-	RIKEN cDNA 4933430N04 gene	ncRNA	0.014286	0.51567
chr8	8911268	8911577	+	33	Intergenic	MT2B1|LTR|ERVL	220866	NR_045854	71249	Mm.158635	NR_045854	ENSMUSG00000108848	4933430N04Rik	-	RIKEN cDNA 4933430N04 gene	ncRNA	0.016181	0.512903
chr3	107912570	107912909	+	30	Intergenic	Intergenic	-16526	NR_015459	329735	Mm.270500	NM_177858	ENSMUSG00000086968	4933431E20Rik	-	RIKEN cDNA 4933431E20 gene	ncRNA	0.00885	0.473529
chr6	72161698	72162566	+	80	Intergenic	(CA)n|Simple_repeat|Simple_repeat	-38935	NR_045165	71265	Mm.442035	NR_045163	ENSMUSG00000108709	4933431G14Rik	4930565C19Rik	RIKEN cDNA 4933431G14 gene	ncRNA	0.017281	0.471807
chr6	72154025	72155219	+	199	TTS (NM_011375)	TTS (NM_011375)	-31425	NR_045165	71265	Mm.442035	NR_045163	ENSMUSG00000108709	4933431G14Rik	4930565C19Rik	RIKEN cDNA 4933431G14 gene	ncRNA	0.0134	0.521339
chr6	72139729	72140024	+	36	intron (NM_001035228, intron 3 of 6)	intron (NM_001035228, intron 3 of 6)	-16679	NR_045165	71265	Mm.442035	NR_045163	ENSMUSG00000108709	4933431G14Rik	4930565C19Rik	RIKEN cDNA 4933431G14 gene	ncRNA	0.00678	0.543919
chr9	118323869	118324285	+	30	Intergenic	Intergenic	-105762	NR_040716	71196	Mm.73218	NR_040716	ENSMUSG00000111843	4933432G23Rik	-	RIKEN cDNA 4933432G23 gene	ncRNA	0.028846	0.582734
chr9	118331305	118331850	+	30	Intergenic	Intergenic	-98262	NR_040716	71196	Mm.73218	NR_040716	ENSMUSG00000111843	4933432G23Rik	-	RIKEN cDNA 4933432G23 gene	ncRNA	0.009174	0.474359
chr9	118341064	118341737	+	36	Intergenic	Intergenic	-88439	NR_040716	71196	Mm.73218	NR_040716	ENSMUSG00000111843	4933432G23Rik	-	RIKEN cDNA 4933432G23 gene	ncRNA	0.029718	0.520772
chr9	118397867	118398412	+	49	Intergenic	Intergenic	-31700	NR_040716	71196	Mm.73218	NR_040716	ENSMUSG00000111843	4933432G23Rik	-	RIKEN cDNA 4933432G23 gene	ncRNA	0.034862	0.558608
chr9	118427451	118427756	+	30	Intergenic	Intergenic	-2236	NR_040716	71196	Mm.73218	NR_040716	ENSMUSG00000111843	4933432G23Rik	-	RIKEN cDNA 4933432G23 gene	ncRNA	0.009836	0.493464
chr14	103027742	103028303	+	30	intron (NR_045657, intron 2 of 2)	intron (NR_045657, intron 2 of 2)	5781	NR_045657	71264	Mm.399572	NR_045657		4933432I03Rik	-	RIKEN cDNA 4933432I03 gene	ncRNA	0.005348	0.491103
chr7	121552770	121553190	+	30	Intergenic	Intergenic	36856	NR_102286	75793	Mm.23397	NR_102286		4933432K03Rik	1700001C18Rik|4930433G11Rik|AI428127	RIKEN cDNA 4933432K03 gene	ncRNA	0.011905	0.527316
chr8	29924986	29925285	+	30	Intergenic	RMER13B|LTR|ERVK	-643260	NR_045856	71314	Mm.158666	NR_045856	ENSMUSG00000097044	4933433F19Rik	-	RIKEN cDNA 4933433F19 gene	ncRNA	0.013378	0.603333
chr8	30006504	30006843	+	57	Intergenic	L1Md_F2|LINE|L1	-561722	NR_045856	71314	Mm.158666	NR_045856	ENSMUSG00000097044	4933433F19Rik	-	RIKEN cDNA 4933433F19 gene	ncRNA	0.00885	0.547059
chr8	30205707	30206123	+	30	Intergenic	Lx2|LINE|L1	-362480	NR_045856	71314	Mm.158666	NR_045856	ENSMUSG00000097044	4933433F19Rik	-	RIKEN cDNA 4933433F19 gene	ncRNA	0.004808	0.510791
chr8	30606904	30607244	+	30	Intergenic	RMER17B|LTR|ERVK	38679	NR_045856	71314	Mm.158666	NR_045856	ENSMUSG00000097044	4933433F19Rik	-	RIKEN cDNA 4933433F19 gene	ncRNA	0.020588	0.568915
chr9	61069690	61070043	+	33	Intergenic	Intergenic	35520	NR_105026	66785	Mm.158134	NR_105026	ENSMUSG00000111807	4933433G08Rik	-	RIKEN cDNA 4933433G08 gene	ncRNA	0.014164	0.491525
chr17	84051774	84052633	+	30	Intergenic	Intergenic	-26457	NR_045458	74473	Mm.399575	NR_045458		4933433H22Rik	-	RIKEN cDNA 4933433H22 gene	ncRNA	0.009313	0.537209
chr17	84058303	84059671	+	30	Intergenic	Intergenic	-19673	NR_045458	74473	Mm.399575	NR_045458		4933433H22Rik	-	RIKEN cDNA 4933433H22 gene	ncRNA	0.011696	0.546384
chr17	84115822	84116140	+	49	Intergenic	Intergenic	37321	NR_045458	74473	Mm.399575	NR_045458		4933433H22Rik	-	RIKEN cDNA 4933433H22 gene	ncRNA	0.006289	0.532915
chr7	68430001	68430293	+	30	Intergenic	ID4|SINE|ID	12723	NR_046208	71244	Mm.410787	NR_046208	ENSMUSG00000108924	4933436H12Rik	-	RIKEN cDNA 4933436H12 gene	ncRNA	0.006849	0.477816
chr5	126606694	126607015	+	30	Intergenic	Intergenic	-423935	NR_040685	71247	Mm.399586	NR_040685	ENSMUSG00000105490	4933438B17Rik	-	RIKEN cDNA 4933438B17 gene	ncRNA	0.009346	0.475155
chr5	126636614	126637036	+	49	Intergenic	Intergenic	-393964	NR_040685	71247	Mm.399586	NR_040685	ENSMUSG00000105490	4933438B17Rik	-	RIKEN cDNA 4933438B17 gene	ncRNA	0.009479	0.484634
chr4	147104237	147104814	+	44	Intergenic	Intergenic	-36089	NR_045446	71270	Mm.460830	NR_045446	ENSMUSG00000093617	4933438K21Rik	-	RIKEN cDNA 4933438K21 gene	ncRNA	0.029463	0.548443
chr10	111677206	111677561	+	42	Intergenic	MTEa|LTR|ERVL-MaLR	-83110	NR_045344	71321	Mm.410785	NR_045344	ENSMUSG00000097082	4933440J02Rik	-	RIKEN cDNA 4933440J02 gene	ncRNA	0.011268	0.480337
chr10	111625659	111626020	+	30	Intergenic	MLT1I|LTR|ERVL-MaLR	-31566	NR_045344	71321	Mm.410785	NR_045344	ENSMUSG00000097082	4933440J02Rik	-	RIKEN cDNA 4933440J02 gene	ncRNA	0.027701	0.464088
chr7	125356974	125357343	+	30	Intergenic	LTR16E1|LTR|ERVL	-7372	NR_045804	71208	Mm.159465	NM_172408	ENSMUSG00000045928	4933440M02Rik	-	RIKEN cDNA 4933440M02 gene	ncRNA	0.01355	0.527027
chr7	125331748	125332116	+	30	non-coding (NR_045804, exon 3 of 3)	non-coding (NR_045804, exon 3 of 3)	17854	NR_045803	71208	Mm.159465	NM_172408	ENSMUSG00000045928	4933440M02Rik	-	RIKEN cDNA 4933440M02 gene	ncRNA	0.005435	0.495935
chr7	125223675	125224105	+	30	Intergenic	L1Md_F|LINE|L1	125896	NR_045803	71208	Mm.159465	NM_172408	ENSMUSG00000045928	4933440M02Rik	-	RIKEN cDNA 4933440M02 gene	ncRNA	0.016279	0.566125
chr7	125175867	125176218	+	30	Intergenic	(TG)n|Simple_repeat|Simple_repeat	173744	NR_045803	71208	Mm.159465	NM_172408	ENSMUSG00000045928	4933440M02Rik	-	RIKEN cDNA 4933440M02 gene	ncRNA	0.011396	0.480114
chr7	125125089	125125517	+	36	Intergenic	Intergenic	224483	NR_045803	71208	Mm.159465	NM_172408	ENSMUSG00000045928	4933440M02Rik	-	RIKEN cDNA 4933440M02 gene	ncRNA	0.009346	0.517483
chr5	23432710	23433724	+	55	non-coding (NR_040469, exon 1 of 1)	non-coding (NR_040469, exon 1 of 1)	1136	NR_040469	269630	Mm.425231	NR_040469	ENSMUSG00000073147	5031425E22Rik	-	RIKEN cDNA 5031425E22 gene	ncRNA	0.068047	0.618719
chr5	23280179	23280529	+	124	Intergenic	Lx5c|LINE|L1	153999	NR_040469	269630	Mm.425231	NR_040469	ENSMUSG00000073147	5031425E22Rik	-	RIKEN cDNA 5031425E22 gene	ncRNA	0.014286	0.51567
chr2	166402985	166403741	+	57	Intergenic	Intergenic	-44088	NR_015558	319684	Mm.399746	NR_015558		5031425F14Rik	-	RIKEN cDNA 5031425F14 gene	ncRNA	0.030423	0.549538
chr2	166514575	166515228	+	30	Intergenic	Intergenic	67450	NR_015558	319684	Mm.399746	NR_015558		5031425F14Rik	-	RIKEN cDNA 5031425F14 gene	ncRNA	0.018377	0.550459
chr2	6987656	6988003	+	49	intron (NM_001110231, intron 3 of 15)	intron (NM_001110231, intron 3 of 15)	-59107	NR_027890	68144	Mm.483289	NM_026575		5031426D15Rik	-	RIKEN cDNA 5031426D15 gene	ncRNA	0.002882	0.583333
chr15	85001939	85002482	+	30	Intergenic	Intergenic	-14239	NM_001033273	223739	Mm.323925	NM_001033273	ENSMUSG00000036046	5031439G07Rik	AW554572|mKIAA0930	RIKEN cDNA 5031439G07 gene	protein-coding	0.01105	0.509191
chr15	84981895	84982356	+	36	intron (NM_001033273, intron 1 of 9)	intron (NM_001033273, intron 1 of 9)	5846	NM_001033273	223739	Mm.323925	NM_001033273	ENSMUSG00000036046	5031439G07Rik	AW554572|mKIAA0930	RIKEN cDNA 5031439G07 gene	protein-coding	0.017354	0.549784
chr15	84979855	84980389	+	30	intron (NM_001033273, intron 1 of 9)	intron (NM_001033273, intron 1 of 9)	7849	NM_001033273	223739	Mm.323925	NM_001033273	ENSMUSG00000036046	5031439G07Rik	AW554572|mKIAA0930	RIKEN cDNA 5031439G07 gene	protein-coding	0.007491	0.558879
chr5	52914189	52914882	+	65	Intergenic	Intergenic	77757	NR_040413	75954	Mm.258937	NR_040413	ENSMUSG00000106352	5033403H07Rik	-	RIKEN cDNA 5033403H07 gene	ncRNA	0.01443	0.497118
chr12	111931031	111931790	+	36	Intergenic	Intergenic	13072	NR_029464	77675	Mm.98331	NR_029464		5033406O09Rik	9130204G15Rik	RIKEN cDNA 5033406O09 gene	ncRNA	0.011858	0.536842
chr8	57328666	57329640	+	42	Intergenic	Intergenic	-3282	NR_131041	75996	Mm.399754	NR_131041	ENSMUSG00000097910	5033428I22Rik	-	RIKEN cDNA 5033428I22 gene	ncRNA	0.049281	0.53641
chr2	59322288	59322582	+	36	intron (NM_175464, intron 10 of 20)	intron (NM_175464, intron 10 of 20)	64247	NR_040510	76676	Mm.110038	NR_040510	ENSMUSG00000087455	5330411J11Rik	-	RIKEN cDNA 5330411J11 gene	ncRNA	0.02381	0.535593
chr2	59295480	59296024	+	38	intron (NM_175464, intron 4 of 20)	intron (NM_175464, intron 4 of 20)	90930	NR_040510	76676	Mm.110038	NR_040510	ENSMUSG00000087455	5330411J11Rik	-	RIKEN cDNA 5330411J11 gene	ncRNA	0.027574	0.508257
chr3	108494206	108494596	+	36	intron (NM_001346518, intron 1 of 21)	MTC|LTR|ERVL-MaLR	42121	NM_001033304	229722	Mm.316890	NM_001033304	ENSMUSG00000040412	5330417C22Rik	BB183350	RIKEN cDNA 5330417C22 gene	protein-coding	0.010256	0.470588
chr8	35964868	35965216	+	59	Intergenic	Intergenic	-82085	NR_046181	330737	Mm.381743	NR_046181	ENSMUSG00000109761	5430403N17Rik	5430403N17	RIKEN cDNA 5430403N17 gene	ncRNA	0.005747	0.489971
chr8	25405246	25405607	+	30	Intergenic	MTC|LTR|ERVL-MaLR	-99156	NR_040352	74489	Mm.256468	NR_040352	ENSMUSG00000110140	5430421F17Rik	-	RIKEN cDNA 5430421F17 gene	ncRNA	0.00277	0.502762
chr8	25326333	25326856	+	36	Intergenic	Intergenic	-20324	NR_040352	74489	Mm.256468	NR_040352	ENSMUSG00000110140	5430421F17Rik	-	RIKEN cDNA 5430421F17 gene	ncRNA	0.022945	0.555344
chr8	25256201	25256563	+	30	Intergenic	Intergenic	49888	NR_040352	74489	Mm.256468	NR_040352	ENSMUSG00000110140	5430421F17Rik	-	RIKEN cDNA 5430421F17 gene	ncRNA	0.052486	0.564738
chr7	44484547	44485627	+	81	intron (NR_131001, intron 1 of 1)	intron (NR_131001, intron 1 of 1)	570	NR_131001	71368	Mm.66246	NR_131001	ENSMUSG00000108322	5430431A17Rik	-	RIKEN cDNA 5430431A17 gene	ncRNA	0.006481	0.518039
chr15	5626520	5626813	+	30	Intergenic	L1VL4|LINE|L1	130348	NR_045274	71432	Mm.291087	NR_045274		5430437J10Rik	-	RIKEN cDNA 5430437J10 gene	ncRNA	0	0.527211
chr15	5857856	5858208	+	50	Intergenic	Lx3A|LINE|L1	361714	NR_045274	71432	Mm.291087	NR_045274		5430437J10Rik	-	RIKEN cDNA 5430437J10 gene	ncRNA	0	0.521246
chr11	81781455	81782281	+	36	intron (NM_001034013, intron 1 of 9)	intron (NM_001034013, intron 1 of 9)	-78809	NR_038010	71388	Mm.158687	NR_038010	ENSMUSG00000020703	5530401A14Rik	-	RIKEN cDNA 5530401A14 gene	ncRNA	0.008475	0.563482
chr11	81806661	81806986	+	30	intron (NM_001034013, intron 1 of 9)	RMER15|LTR|ERVL	-53854	NR_038010	71388	Mm.158687	NR_038010	ENSMUSG00000020703	5530401A14Rik	-	RIKEN cDNA 5530401A14 gene	ncRNA	0.015385	0.509202
chr9	77401041	77401416	+	30	Intergenic	L1Md_F2|LINE|L1	-1812	NR_040378	70487	Mm.58958	NR_040378	ENSMUSG00000099170	5730403I07Rik	-	RIKEN cDNA 5730403I07 gene	ncRNA	0.008	0.473404
chr4	126600609	126600931	+	30	Intergenic	Intergenic	-9084	NM_001145950	230757	Mm.296838	NM_001013755	ENSMUSG00000073755	5730409E04Rik	7530403E16Rik|AI849033	RIKEN cDNA 5730409E04Rik gene	protein-coding	0.006211	0.532508
chr10	95443765	95444057	+	30	Intergenic	Intergenic	26536	NR_045338	70523	Mm.158398	NR_045338	ENSMUSG00000097766	5730420D15Rik	-	RIKEN cDNA 5730420D15 gene	ncRNA	0.023973	0.525597
chr10	41546773	41547087	+	30	exon (NM_001303469, exon 18 of 21)	exon (NM_001303469, exon 18 of 21)	-21086	NR_045341	70538	Mm.399807	NR_045341	ENSMUSG00000091370	5730435O14Rik	-	RIKEN cDNA 5730435O14 gene	ncRNA	0.031847	0.574603
chr10	41562483	41562851	+	42	intron (NM_001303469, intron 10 of 20)	MTD|LTR|ERVL-MaLR	-5349	NR_045341	70538	Mm.399807	NR_045341	ENSMUSG00000091370	5730435O14Rik	-	RIKEN cDNA 5730435O14 gene	ncRNA	0.013587	0.512195
chr10	41569958	41570446	+	49	intron (NM_001303469, intron 9 of 20)	intron (NM_001303469, intron 9 of 20)	2186	NR_045341	70538	Mm.399807	NR_045341	ENSMUSG00000091370	5730435O14Rik	-	RIKEN cDNA 5730435O14 gene	ncRNA	0.018443	0.494888
chr4	44515489	44515860	+	42	Intergenic	Intergenic	-187126	NR_073462	70602	Mm.491142	NR_073462	ENSMUSG00000103995	5730488B01Rik	-	RIKEN cDNA 5730488B01 gene	ncRNA	0.002695	0.518817
chr4	44528762	44529225	+	42	Intergenic	Intergenic	-173807	NR_073462	70602	Mm.491142	NR_073462	ENSMUSG00000103995	5730488B01Rik	-	RIKEN cDNA 5730488B01 gene	ncRNA	0.034557	0.560345
chr4	44577966	44578305	+	36	intron (NM_008782, intron 7 of 9)	MIR|SINE|MIR	-124665	NR_073462	70602	Mm.491142	NR_073462	ENSMUSG00000103995	5730488B01Rik	-	RIKEN cDNA 5730488B01 gene	ncRNA	0.026549	0.505882
chr4	44585523	44585986	+	36	intron (NM_008782, intron 7 of 9)	intron (NM_008782, intron 7 of 9)	-117046	NR_073462	70602	Mm.491142	NR_073462	ENSMUSG00000103995	5730488B01Rik	-	RIKEN cDNA 5730488B01 gene	ncRNA	0.034557	0.605603
chr4	44650106	44650482	+	36	intron (NM_008782, intron 5 of 9)	intron (NM_008782, intron 5 of 9)	-52506	NR_073462	70602	Mm.491142	NR_073462	ENSMUSG00000103995	5730488B01Rik	-	RIKEN cDNA 5730488B01 gene	ncRNA	0.013298	0.535809
chr12	18130090	18130504	+	36	Intergenic	IAPLTR2_Mm|LTR|ERVK	-384213	NM_001033157	236366	Mm.352227	NM_001033157	ENSMUSG00000073197	5730507C01Rik	-	RIKEN cDNA 5730507C01 gene	protein-coding	0.062802	0.53494
chr12	18162907	18163256	+	36	Intergenic	L1Md_A|LINE|L1	-351429	NM_001033157	236366	Mm.352227	NM_001033157	ENSMUSG00000073197	5730507C01Rik	-	RIKEN cDNA 5730507C01 gene	protein-coding	0.065903	0.651429
chr12	18173749	18174105	+	36	Intergenic	MMERGLN-int|LTR|ERV1	-340583	NM_001033157	236366	Mm.352227	NM_001033157	ENSMUSG00000073197	5730507C01Rik	-	RIKEN cDNA 5730507C01 gene	protein-coding	0.02809	0.537815
chr12	18328065	18328814	+	36	Intergenic	Intergenic	-186071	NM_001033157	236366	Mm.352227	NM_001033157	ENSMUSG00000073197	5730507C01Rik	-	RIKEN cDNA 5730507C01 gene	protein-coding	0.004005	0.498667
chr12	18336283	18336611	+	36	Intergenic	Intergenic	-178063	NM_001033157	236366	Mm.352227	NM_001033157	ENSMUSG00000073197	5730507C01Rik	-	RIKEN cDNA 5730507C01 gene	protein-coding	0.009146	0.547112
chr12	18395822	18396149	+	33	Intergenic	RMER17D|LTR|ERVK	-118525	NM_001033157	236366	Mm.352227	NM_001033157	ENSMUSG00000073197	5730507C01Rik	-	RIKEN cDNA 5730507C01 gene	protein-coding	0.006116	0.570122
chr12	18475923	18476220	+	57	Intergenic	Intergenic	-38439	NM_001033157	236366	Mm.352227	NM_001033157	ENSMUSG00000073197	5730507C01Rik	-	RIKEN cDNA 5730507C01 gene	protein-coding	0	0.543624
chr12	18524384	18524717	+	30	intron (NM_001201330, intron 1 of 3)	intron (NM_001201330, intron 1 of 3)	10040	NM_001201330	236366	Mm.352227	NM_001033157	ENSMUSG00000073197	5730507C01Rik	-	RIKEN cDNA 5730507C01 gene	protein-coding	0.009009	0.55988
chr12	18683004	18683479	+	30	Intergenic	Intergenic	168731	NM_001201330	236366	Mm.352227	NM_001033157	ENSMUSG00000073197	5730507C01Rik	-	RIKEN cDNA 5730507C01 gene	protein-coding	0.008421	0.529412
chr12	18763075	18763412	+	49	Intergenic	B4A|SINE|B4	248733	NM_001201330	236366	Mm.352227	NM_001033157	ENSMUSG00000073197	5730507C01Rik	-	RIKEN cDNA 5730507C01 gene	protein-coding	0.011869	0.517751
chr12	18828686	18829097	+	36	Intergenic	Intergenic	314381	NM_001201330	236366	Mm.352227	NM_001033157	ENSMUSG00000073197	5730507C01Rik	-	RIKEN cDNA 5730507C01 gene	protein-coding	0	0.478155
chr12	19082251	19082755	+	30	Intergenic	Intergenic	567993	NM_001201330	236366	Mm.352227	NM_001033157	ENSMUSG00000073197	5730507C01Rik	-	RIKEN cDNA 5730507C01 gene	protein-coding	0.005952	0.50297
chr12	19090754	19091082	+	42	Intergenic	Intergenic	576408	NM_001201330	236366	Mm.352227	NM_001033157	ENSMUSG00000073197	5730507C01Rik	-	RIKEN cDNA 5730507C01 gene	protein-coding	0.003049	0.513678
chr12	19112339	19112703	+	30	Intergenic	Intergenic	598011	NM_001201330	236366	Mm.352227	NM_001033157	ENSMUSG00000073197	5730507C01Rik	-	RIKEN cDNA 5730507C01 gene	protein-coding	0	0.542466
chr12	19206337	19206912	+	30	Intergenic	Intergenic	692114	NM_001201330	236366	Mm.352227	NM_001033157	ENSMUSG00000073197	5730507C01Rik	-	RIKEN cDNA 5730507C01 gene	protein-coding	0.006957	0.517361
chr12	19489790	19490149	+	30	Intergenic	Intergenic	975459	NM_001201330	236366	Mm.352227	NM_001033157	ENSMUSG00000073197	5730507C01Rik	-	RIKEN cDNA 5730507C01 gene	protein-coding	0.052925	0.638889
chr12	19606209	19606511	+	30	Intergenic	Intergenic	1091850	NM_001201330	236366	Mm.352227	NM_001033157	ENSMUSG00000073197	5730507C01Rik	-	RIKEN cDNA 5730507C01 gene	protein-coding	0.039735	0.623762
chr3	127902733	127903051	+	54	Intergenic	B1_Mus1|SINE|Alu	-6569	NM_027482	70617	Mm.317049	NM_027482	ENSMUSG00000050549	5730508B09Rik	2700063A17Rik|C80506	RIKEN cDNA 5730508B09 gene	protein-coding	0.022013	0.45768
chr1	136224234	136224604	+	30	intron (NM_028872, intron 5 of 9)	intron (NM_028872, intron 5 of 9)	9861	NM_028872	67313	Mm.36763	NM_028872	ENSMUSG00000041605	5730559C18Rik	1700034M08Rik|4933426C09Rik|AI586180|D1Mgi54	RIKEN cDNA 5730559C18 gene	protein-coding	0.010811	0.541779
chr7	140261212	140261607	+	36	intron (NM_175533, intron 3 of 4)	intron (NM_175533, intron 3 of 4)	14028	NM_001128145	244234	Mm.85125	NM_175533	ENSMUSG00000054672	5830411N06Rik	Scart2	RIKEN cDNA 5830411N06 gene	protein-coding	0.005063	0.537879
chr9	103430329	103431010	+	198	intron (NR_040466, intron 5 of 5)	MLT1G1|LTR|ERVL-MaLR	7091	NR_040466	100529079	Mm.437003	NR_040466	ENSMUSG00000086236	5830418P13Rik	-	RIKEN cDNA 5830418P13 gene	ncRNA	0.011747	0.482405
chr12	69463115	69463830	+	67	Intergenic	RMER6BA|LTR|ERVK	12078	NR_038060	76062	Mm.380755	NR_038060		5830428M24Rik	100040862|Gm3007	RIKEN cDNA 5830428M24 gene	ncRNA	0.013986	0.493017
chr12	69450299	69450632	+	36	Intergenic	B4A|SINE|B4	25085	NR_038060	76062	Mm.380755	NR_038060		5830428M24Rik	100040862|Gm3007	RIKEN cDNA 5830428M24 gene	ncRNA	0.033033	0.497006
chr7	135664089	135664403	+	36	intron (NM_001316681, intron 6 of 17)	L3b|LINE|CR1	-11932	NR_015548	67765	Mm.445272	NR_015548	ENSMUSG00000097471	5830432E09Rik	-	RIKEN cDNA 5830432E09 gene	ncRNA	0.015924	0.549206
chr4	155416022	155416914	+	232	intron (NM_177674, intron 2 of 20)	(ACCTG)n|Simple_repeat|Simple_repeat	5236	NR_102287	641454	Mm.150322	NR_102283	ENSMUSG00000084803	5830444B04Rik	-	RIKEN cDNA 5830444B04 gene	ncRNA	0	0.600224
chr9	120601946	120602831	+	30	Intergenic	Intergenic	25057	NR_073359	76100	Mm.48212	NR_073359	ENSMUSG00000052658	5830454E08Rik	-	RIKEN cDNA 5830454E08 gene	ncRNA	0.022599	0.547404
chr9	120619220	120620486	+	36	Intergenic	Intergenic	42522	NR_073359	76100	Mm.48212	NR_073359	ENSMUSG00000052658	5830454E08Rik	-	RIKEN cDNA 5830454E08 gene	ncRNA	0.032385	0.533544
chr9	120645977	120646528	+	49	Intergenic	Intergenic	68921	NR_073359	76100	Mm.48212	NR_073359	ENSMUSG00000052658	5830454E08Rik	-	RIKEN cDNA 5830454E08 gene	ncRNA	0.023593	0.494565
chr9	120658618	120659067	+	30	Intergenic	Intergenic	81511	NR_073359	76100	Mm.48212	NR_073359	ENSMUSG00000052658	5830454E08Rik	-	RIKEN cDNA 5830454E08 gene	ncRNA	0.006682	0.544444
chr9	120675747	120676146	+	36	Intergenic	Intergenic	98615	NR_073359	76100	Mm.48212	NR_073359	ENSMUSG00000052658	5830454E08Rik	-	RIKEN cDNA 5830454E08 gene	ncRNA	0.032581	0.5775
chr9	120725499	120725797	+	36	Intergenic	B1_Mus2|SINE|Alu	148317	NR_073359	76100	Mm.48212	NR_073359	ENSMUSG00000052658	5830454E08Rik	-	RIKEN cDNA 5830454E08 gene	ncRNA	0.02349	0.471572
chr9	120743027	120743841	+	36	Intergenic	B4|SINE|B4	166103	NR_073359	76100	Mm.48212	NR_073359	ENSMUSG00000052658	5830454E08Rik	-	RIKEN cDNA 5830454E08 gene	ncRNA	0.014742	0.530061
chr5	90567055	90567573	+	35	intron (NM_001252661, intron 4 of 13)	intron (NM_001252661, intron 4 of 13)	6105	NM_001252661	622307	Mm.389654	NM_001252661	ENSMUSG00000070690	5830473C10Rik	Arg|Gm17754	RIKEN cDNA 5830473C10 gene	protein-coding	0.007722	0.487476
chr4	154631796	154632137	+	30	non-coding (NR_045643, exon 1 of 1)	non-coding (NR_045643, exon 1 of 1)	4401	NR_045643	320939	Mm.436738	NR_045643		5930403L14Rik	-	RIKEN cDNA 5930403L14 gene	ncRNA	0.017595	0.567251
chr4	154623510	154624924	+	30	intron (NM_001177995, intron 1 of 15)	intron (NM_001177995, intron 1 of 15)	12150	NR_045643	320939	Mm.436738	NR_045643		5930403L14Rik	-	RIKEN cDNA 5930403L14 gene	ncRNA	0.006365	0.530742
chr4	154567792	154568968	+	30	intron (NM_001177995, intron 1 of 15)	intron (NM_001177995, intron 1 of 15)	67987	NR_045643	320939	Mm.436738	NR_045643		5930403L14Rik	-	RIKEN cDNA 5930403L14 gene	ncRNA	0.02381	0.528462
chr4	154527643	154527984	+	36	intron (NM_001177995, intron 2 of 15)	intron (NM_001177995, intron 2 of 15)	108554	NR_045643	320939	Mm.436738	NR_045643		5930403L14Rik	-	RIKEN cDNA 5930403L14 gene	ncRNA	0.035191	0.561404
chr4	154505329	154505673	+	30	intron (NM_001177995, intron 2 of 15)	intron (NM_001177995, intron 2 of 15)	130866	NR_045643	320939	Mm.436738	NR_045643		5930403L14Rik	-	RIKEN cDNA 5930403L14 gene	ncRNA	0.011628	0.547826
chr4	154492567	154492939	+	36	intron (NM_001177995, intron 2 of 15)	intron (NM_001177995, intron 2 of 15)	143614	NR_045643	320939	Mm.436738	NR_045643		5930403L14Rik	-	RIKEN cDNA 5930403L14 gene	ncRNA	0.018817	0.536193
chr4	154487896	154489213	+	86	intron (NM_001177995, intron 2 of 15)	intron (NM_001177995, intron 2 of 15)	147813	NR_045643	320939	Mm.436738	NR_045643		5930403L14Rik	-	RIKEN cDNA 5930403L14 gene	ncRNA	0.01139	0.516692
chr4	154475037	154475594	+	49	intron (NM_001177995, intron 3 of 15)	intron (NM_001177995, intron 3 of 15)	161052	NR_045643	320939	Mm.436738	NR_045643		5930403L14Rik	-	RIKEN cDNA 5930403L14 gene	ncRNA	0.010772	0.505376
chr5	128557359	128558124	+	30	Intergenic	Intergenic	42946	NR_015517	319616	Mm.387738	NR_015517	ENSMUSG00000072591	5930412G12Rik	-	RIKEN cDNA 5930412G12 gene	ncRNA	0.013072	0.489556
chr5	148986250	148986562	+	36	Intergenic	RMER10B|LTR|ERVL	8808	NR_102383	319982	Mm.33303	NR_102383	ENSMUSG00000106951	5930430L01Rik	-	RIKEN cDNA 5930430L01 gene	ncRNA	0.00641	0.549521
chr13	101055630	101056157	+	57	Intergenic	Intergenic	-176234	NR_046158	328324	Mm.402274	NR_046158		5930438M14Rik	5930438M14	RIKEN cDNA 5930438M14 gene	ncRNA	0.01518	0.541667
chr1	73973948	73975299	+	302	intron (NM_027884, intron 18 of 34)	intron (NM_027884, intron 18 of 34)	-110157	NR_045311	109198	Mm.359721	NR_045311	ENSMUSG00000100301	6030407O03Rik	-	RIKEN cDNA 6030407O03 gene	ncRNA	0.014064	0.525888
chr1	73972733	73973152	+	30	intron (NM_027884, intron 18 of 34)	intron (NM_027884, intron 18 of 34)	-108476	NR_045311	109198	Mm.359721	NR_045311	ENSMUSG00000100301	6030407O03Rik	-	RIKEN cDNA 6030407O03 gene	ncRNA	0.011933	0.583333
chr1	73953235	73953827	+	30	exon (NM_001289895, exon 19 of 33)	exon (NM_001289895, exon 19 of 33)	-89065	NR_045311	109198	Mm.359721	NR_045311	ENSMUSG00000100301	6030407O03Rik	-	RIKEN cDNA 6030407O03 gene	ncRNA	0.030405	0.60371
chr1	73924500	73925434	+	49	exon (NM_001289895, exon 24 of 33)	exon (NM_001289895, exon 24 of 33)	-60501	NR_045311	109198	Mm.359721	NR_045311	ENSMUSG00000100301	6030407O03Rik	-	RIKEN cDNA 6030407O03 gene	ncRNA	0.029979	0.595722
chr1	73916282	73916738	+	108	intron (NM_027884, intron 33 of 34)	intron (NM_027884, intron 33 of 34)	-52044	NR_045311	109198	Mm.359721	NR_045311	ENSMUSG00000100301	6030407O03Rik	-	RIKEN cDNA 6030407O03 gene	ncRNA	0.002193	0.531729
chr1	73914396	73914906	+	42	exon (NM_001289895, exon 33 of 33)	exon (NM_001289895, exon 33 of 33)	-50185	NR_045311	109198	Mm.359721	NR_045311	ENSMUSG00000100301	6030407O03Rik	-	RIKEN cDNA 6030407O03 gene	ncRNA	0.031373	0.573386
chr1	73913421	73913992	+	65	3' UTR (NM_001289895, exon 33 of 33)	3' UTR (NM_001289895, exon 33 of 33)	-49240	NR_045311	109198	Mm.359721	NR_045311	ENSMUSG00000100301	6030407O03Rik	-	RIKEN cDNA 6030407O03 gene	ncRNA	0.022767	0.548951
chr1	73905788	73906301	+	30	Intergenic	MLTR14|LTR|ERV1	-41578	NR_045311	109198	Mm.359721	NR_045311	ENSMUSG00000100301	6030407O03Rik	-	RIKEN cDNA 6030407O03 gene	ncRNA	0.011696	0.531128
chr1	73902126	73902422	+	30	Intergenic	Intergenic	-37808	NR_045311	109198	Mm.359721	NR_045311	ENSMUSG00000100301	6030407O03Rik	-	RIKEN cDNA 6030407O03 gene	ncRNA	0	0.515152
chr1	73901323	73901738	+	57	Intergenic	Intergenic	-37064	NR_045311	109198	Mm.359721	NR_045311	ENSMUSG00000100301	6030407O03Rik	-	RIKEN cDNA 6030407O03 gene	ncRNA	0.004819	0.504808
chr15	101322648	101323109	+	36	Intergenic	Intergenic	29666	NR_033803	77717	Mm.391998	NR_033803	ENSMUSG00000075408	6030408B16Rik	AI225877	RIKEN cDNA 6030408B16 gene	ncRNA	0.015184	0.545455
chr15	101326166	101326565	+	36	Intergenic	Intergenic	33153	NR_033803	77717	Mm.391998	NR_033803	ENSMUSG00000075408	6030408B16Rik	AI225877	RIKEN cDNA 6030408B16 gene	ncRNA	0.025063	0.5475
chr12	110991215	110992075	+	36	Intergenic	Intergenic	-2753	NR_036598	77878	Mm.293198	NR_036598		6030440G07Rik	-	RIKEN cDNA 6030440G07 gene	ncRNA	0.026744	0.585366
chr12	110992670	110993203	+	57	Intergenic	Intergenic	-1462	NR_036598	77878	Mm.293198	NR_036598		6030440G07Rik	-	RIKEN cDNA 6030440G07 gene	ncRNA	0.030019	0.589888
chr12	111008494	111009211	+	49	intron (NR_036598, intron 1 of 2)	intron (NR_036598, intron 1 of 2)	14454	NR_036598	77878	Mm.293198	NR_036598		6030440G07Rik	-	RIKEN cDNA 6030440G07 gene	ncRNA	0.013947	0.559889
chr15	12749483	12750084	+	49	Intergenic	Intergenic	74874	NM_029998	77877	Mm.207311	NM_029998	ENSMUSG00000022195	6030458C11Rik	-	RIKEN cDNA 6030458C11 gene	protein-coding	0.011647	0.513289
chr15	12736259	12736602	+	42	Intergenic	Intergenic	88227	NM_029998	77877	Mm.207311	NM_029998	ENSMUSG00000022195	6030458C11Rik	-	RIKEN cDNA 6030458C11 gene	protein-coding	0.002915	0.514535
chr8	123708420	123708741	+	30	Intergenic	ID_B1|SINE|B4	-25378	NR_040702	234863	Mm.246601	NR_040702	ENSMUSG00000110599	6030466F02Rik	-	RIKEN cDNA 6030466F02 gene	ncRNA	0.024922	0.521739
chr11	117791670	117792271	+	65	intron (NM_001195089, intron 14 of 15)	B1F|SINE|Alu	-5690	NM_029964	77727	Mm.159981	NM_029964	ENSMUSG00000025573	6030468B19Rik	-	RIKEN cDNA 6030468B19 gene	protein-coding	0.021631	0.54485
chr12	31191399	31191907	+	49	Intergenic	Intergenic	22791	NR_102715	100043065	Mm.479482	NM_001034058		6030469F06Rik	-	RIKEN cDNA 6030469F06 gene	ncRNA	0.015748	0.500982
chr12	31212678	31213010	+	49	Intergenic	Intergenic	43982	NR_102715	100043065	Mm.479482	NM_001034058		6030469F06Rik	-	RIKEN cDNA 6030469F06 gene	ncRNA	0.006024	0.504505
chr4	84092112	84092793	+	39	Intergenic	Intergenic	-47573	NR_130998	78238	Mm.243903	NR_130998	ENSMUSG00000085217	6030471H07Rik	-	RIKEN cDNA 6030471H07 gene	ncRNA	0.014684	0.539589
chr4	84015076	84016020	+	45	Intergenic	RMER30|DNA|hAT-Charlie	29331	NR_130998	78238	Mm.243903	NR_130998	ENSMUSG00000085217	6030471H07Rik	-	RIKEN cDNA 6030471H07 gene	ncRNA	0.011653	0.489947
chr4	84009222	84009549	+	42	Intergenic	MTD|LTR|ERVL-MaLR	35494	NR_130998	78238	Mm.243903	NR_130998	ENSMUSG00000085217	6030471H07Rik	-	RIKEN cDNA 6030471H07 gene	ncRNA	0.030581	0.518293
chr4	83945872	83946207	+	49	Intergenic	Intergenic	98840	NR_130998	78238	Mm.243903	NR_130998	ENSMUSG00000085217	6030471H07Rik	-	RIKEN cDNA 6030471H07 gene	ncRNA	0.014925	0.482143
chr4	83944758	83945101	+	41	Intergenic	Intergenic	99950	NR_130998	78238	Mm.243903	NR_130998	ENSMUSG00000085217	6030471H07Rik	-	RIKEN cDNA 6030471H07 gene	ncRNA	0.029155	0.590116
chr4	83910941	83911370	+	49	Intergenic	Intergenic	133724	NR_130998	78238	Mm.243903	NR_130998	ENSMUSG00000085217	6030471H07Rik	-	RIKEN cDNA 6030471H07 gene	ncRNA	0.009324	0.539535
chr14	20702697	20703600	+	221	promoter-TSS (NR_029446)	promoter-TSS (NR_029446)	-49	NR_029446	76133	Mm.436043	NR_029446		6230400D17Rik	-	RIKEN cDNA 6230400D17 gene	ncRNA	0.075305	0.59292
chr5	138263354	138263745	+	36	promoter-TSS (NR_045821)	promoter-TSS (NR_045821)	-496	NR_045821	69004	Mm.439868	NR_045821	ENSMUSG00000085227	6330418K02Rik	-	RIKEN cDNA 6330418K02 gene	ncRNA	0.079284	0.709184
chr3	96623679	96623978	+	42	exon (NM_001163170, exon 6 of 6)	exon (NM_001163170, exon 6 of 6)	5991	NR_003619	229613	Mm.445135	NM_175469	ENSMUSG00000045327	6330549D23Rik	-	RIKEN cDNA 6330549D23 gene	pseudo	0.0301	0.533333
chr7	139981920	139982499	+	36	intron (NM_007403, intron 22 of 23)	intron (NM_007403, intron 22 of 23)	-3454	NM_001033465	381933	Mm.440431	NM_001033465	ENSMUSG00000073795	6430531B16Rik	Gm1093	RIKEN cDNA 6430531B16 gene	protein-coding	0.020725	0.518966
chr7	139975641	139975944	+	42	intron (NM_001347613, intron 5 of 5)	intron (NM_001347613, intron 5 of 5)	2963	NM_001347614	381933	Mm.440431	NM_001033465	ENSMUSG00000073795	6430531B16Rik	Gm1093	RIKEN cDNA 6430531B16 gene	protein-coding	0.006601	0.539474
chr8	120144525	120144971	+	30	promoter-TSS (NM_001163760)	promoter-TSS (NM_001163760)	-181	NM_001163760	234797	Mm.101958	NM_172286	ENSMUSG00000031824	6430548M08Rik	AW049007|Kiaa0513|mKIAA0513	RIKEN cDNA 6430548M08 gene	protein-coding	0.006726	0.565996
chr8	120115298	120115646	+	30	intron (NM_172286, intron 1 of 12)	B3A|SINE|B2	1320	NM_001163761	234797	Mm.101958	NM_172286	ENSMUSG00000031824	6430548M08Rik	AW049007|Kiaa0513|mKIAA0513	RIKEN cDNA 6430548M08 gene	protein-coding	0.025862	0.510029
chr8	120151444	120151836	+	49	intron (NM_172286, intron 5 of 12)	intron (NM_172286, intron 5 of 12)	6711	NM_001163760	234797	Mm.101958	NM_172286	ENSMUSG00000031824	6430548M08Rik	AW049007|Kiaa0513|mKIAA0513	RIKEN cDNA 6430548M08 gene	protein-coding	0.005102	0.536896
chr8	120153699	120154004	+	36	intron (NM_172286, intron 7 of 12)	intron (NM_172286, intron 7 of 12)	8922	NM_001163760	234797	Mm.101958	NM_172286	ENSMUSG00000031824	6430548M08Rik	AW049007|Kiaa0513|mKIAA0513	RIKEN cDNA 6430548M08 gene	protein-coding	0.02623	0.54902
chr8	120160020	120160871	+	30	intron (NM_172286, intron 12 of 12)	intron (NM_172286, intron 12 of 12)	15516	NM_001163760	234797	Mm.101958	NM_172286	ENSMUSG00000031824	6430548M08Rik	AW049007|Kiaa0513|mKIAA0513	RIKEN cDNA 6430548M08 gene	protein-coding	0.018801	0.569249
chr2	155990355	155992711	+	42	exon (NM_008383, exon 29 of 34)	exon (NM_008383, exon 29 of 34)	12894	NM_001145351	320095	Mm.442175	NM_001145351	ENSMUSG00000074646	6430550D23Rik	-	RIKEN cDNA 6430550D23 gene	protein-coding	0.02292	0.585066
chr13	99449440	99449829	+	33	intron (NM_008634, intron 2 of 6)	intron (NM_008634, intron 2 of 6)	-36808	NR_015515	320893	Mm.470842	NR_015515		6430562O15Rik	-	RIKEN cDNA 6430562O15 gene	ncRNA	0.012853	0.484615
chr9	107340715	107341121	+	54	intron (NM_175486, intron 1 of 5)	intron (NM_175486, intron 1 of 5)	278	NM_175486	235599	Mm.71039	NM_175486	ENSMUSG00000037977	6430571L13Rik	-	RIKEN cDNA 6430571L13 gene	protein-coding	0.039409	0.547912
chr8	36387123	36387444	+	42	Intergenic	L1Md_T|LINE|L1	-101908	NM_176952	319582	Mm.180924	NM_176952	ENSMUSG00000039620	6430573F11Rik	Kiaa1456|TRM9L	RIKEN cDNA 6430573F11 gene	protein-coding	0.049844	0.583851
chr8	36458179	36458480	+	30	Intergenic	CpG	-30862	NM_176952	319582	Mm.180924	NM_176952	ENSMUSG00000039620	6430573F11Rik	Kiaa1456|TRM9L	RIKEN cDNA 6430573F11 gene	protein-coding	0.059801	0.609272
chr8	36523328	36524026	+	35	Intergenic	Intergenic	34486	NM_176952	319582	Mm.180924	NM_176952	ENSMUSG00000039620	6430573F11Rik	Kiaa1456|TRM9L	RIKEN cDNA 6430573F11 gene	protein-coding	0.02149	0.467811
chr8	36527580	36528236	+	33	Intergenic	Intergenic	38717	NM_176952	319582	Mm.180924	NM_176952	ENSMUSG00000039620	6430573F11Rik	Kiaa1456|TRM9L	RIKEN cDNA 6430573F11 gene	protein-coding	0.01372	0.491629
chr6	55392573	55392971	+	39	Intergenic	Intergenic	-4115	NR_046179	330324	Mm.113703	NR_046179	ENSMUSG00000108228	6430584L05Rik	6430584L05	RIKEN cDNA 6430584L05 gene	ncRNA	0.005025	0.533835
chr6	55396640	55397354	+	36	intron (NR_046179, intron 1 of 3)	intron (NR_046179, intron 1 of 3)	110	NR_046179	330324	Mm.113703	NR_046179	ENSMUSG00000108228	6430584L05Rik	6430584L05	RIKEN cDNA 6430584L05 gene	ncRNA	0.016807	0.576224
chr1	88269632	88270120	+	41	promoter-TSS (NR_040291)	promoter-TSS (NR_040291)	-468	NR_040291	78605	Mm.384762	NR_040291		6430706D22Rik	-	RIKEN cDNA 6430706D22 gene	ncRNA	0.006148	0.519427
chr1	88268742	88269156	+	56	intron (NM_172505, intron 3 of 4)	intron (NM_172505, intron 3 of 4)	459	NR_040291	78605	Mm.384762	NR_040291		6430706D22Rik	-	RIKEN cDNA 6430706D22 gene	ncRNA	0.014493	0.566265
chr1	88266988	88267905	+	55	intron (NM_198652, intron 7 of 7)	intron (NM_198652, intron 7 of 7)	1962	NR_040291	78605	Mm.384762	NR_040291		6430706D22Rik	-	RIKEN cDNA 6430706D22 gene	ncRNA	0.015267	0.485839
chr1	88263905	88266684	+	73	non-coding (NR_040291, exon 5 of 5)	non-coding (NR_040291, exon 5 of 5)	4114	NR_040291	78605	Mm.384762	NR_040291		6430706D22Rik	-	RIKEN cDNA 6430706D22 gene	ncRNA	0.016553	0.510791
chr1	88261191	88263527	+	108	TTS (NR_040291)	TTS (NR_040291)	7049	NR_040291	78605	Mm.384762	NR_040291		6430706D22Rik	-	RIKEN cDNA 6430706D22 gene	ncRNA	0.013699	0.482242
chr1	88254689	88260869	+	209	exon (NM_001281466, exon 38 of 42)	exon (NM_001281466, exon 38 of 42)	11629	NR_040291	78605	Mm.384762	NR_040291		6430706D22Rik	-	RIKEN cDNA 6430706D22 gene	ncRNA	0.013754	0.5326
chr1	88252303	88253779	+	89	intron (NM_001281466, intron 31 of 41)	B3A|SINE|B2	16367	NR_040291	78605	Mm.384762	NR_040291		6430706D22Rik	-	RIKEN cDNA 6430706D22 gene	ncRNA	0.01355	0.531483
chr2	72856098	72856502	+	49	Intergenic	Intergenic	-42583	NR_102349	76218	Mm.75260	NR_102348	ENSMUSG00000085427	6430710C18Rik	5033406J01Rik	RIKEN cDNA 6430710C18 gene	ncRNA	0.024752	0.538272
chr2	72816548	72816952	+	47	Intergenic	Intergenic	-3033	NR_102349	76218	Mm.75260	NR_102348	ENSMUSG00000085427	6430710C18Rik	5033406J01Rik	RIKEN cDNA 6430710C18 gene	ncRNA	0.009901	0.488889
chr2	29251213	29251571	+	30	intron (NR_029460, intron 1 of 1)	intron (NR_029460, intron 1 of 1)	1601	NR_029460	76220	Mm.330108	NR_029460	ENSMUSG00000079499	6530402F18Rik	mKIAA1857	RIKEN cDNA 6530402F18 gene	ncRNA	0.055866	0.637883
chr3	120763631	120763984	+	42	intron (NR_130170, intron 3 of 18)	RMER13A2|LTR|ERVK	122925	NR_130170	320739	Mm.388474	NR_130170		6530403H02Rik	-	RIKEN cDNA 6530403H02 gene	ncRNA	0.011331	0.528249
chr3	120589445	120589824	+	43	intron (NR_130170, intron 12 of 18)	intron (NR_130170, intron 12 of 18)	297098	NR_130170	320739	Mm.388474	NR_130170		6530403H02Rik	-	RIKEN cDNA 6530403H02 gene	ncRNA	0.002639	0.497368
chr17	9235363	9236033	+	36	Intergenic	Intergenic	-67676	NR_027881	67791	Mm.158175	NR_027881	ENSMUSG00000097049	6530411M01Rik	-	RIKEN cDNA 6530411M01 gene	ncRNA	0.00597	0.4769
chr17	9167064	9167694	+	49	non-coding (NR_027881, exon 1 of 3)	non-coding (NR_027881, exon 1 of 3)	643	NR_027881	67791	Mm.158175	NR_027881	ENSMUSG00000097049	6530411M01Rik	-	RIKEN cDNA 6530411M01 gene	ncRNA	0.031746	0.518225
chr17	9123881	9124180	+	42	Intergenic	Intergenic	43992	NR_027881	67791	Mm.158175	NR_027881	ENSMUSG00000097049	6530411M01Rik	-	RIKEN cDNA 6530411M01 gene	ncRNA	0.003344	0.436667
chr19	57497198	57497925	+	59	Intergenic	Intergenic	-11003	NR_040306	78073	Mm.12411	NR_040306		6720468P15Rik	-	RIKEN cDNA 6720468P15 gene	ncRNA	0.034388	0.5
chr19	57509775	57510273	+	38	intron (NR_040306, intron 2 of 3)	intron (NR_040306, intron 2 of 3)	958	NR_040307	78073	Mm.12411	NR_040306		6720468P15Rik	-	RIKEN cDNA 6720468P15 gene	ncRNA	0.026104	0.496994
chr19	57537484	57537991	+	36	Intergenic	RMER10A|LTR|ERVL	28671	NR_040307	78073	Mm.12411	NR_040306		6720468P15Rik	-	RIKEN cDNA 6720468P15 gene	ncRNA	0.009862	0.498031
chr19	57547893	57548404	+	36	Intergenic	Intergenic	39082	NR_040307	78073	Mm.12411	NR_040306		6720468P15Rik	-	RIKEN cDNA 6720468P15 gene	ncRNA	0.029354	0.509766
chr8	20328868	20330756	+	86	Intergenic	Intergenic	-32380	NR_030708	547150	Mm.359054	NR_030708	ENSMUSG00000071796	6820431F20Rik	-	cadherin 11 pseudogene	pseudo	0.00053	0.533086
chr8	20325436	20326108	+	30	Intergenic	RMER13B|LTR|ERVK	-28340	NR_030708	547150	Mm.359054	NR_030708	ENSMUSG00000071796	6820431F20Rik	-	cadherin 11 pseudogene	pseudo	0.00744	0.536404
chr8	20321201	20321762	+	45	Intergenic	RLTR45|LTR|ERVK	-24049	NR_030708	547150	Mm.359054	NR_030708	ENSMUSG00000071796	6820431F20Rik	-	cadherin 11 pseudogene	pseudo	0.017825	0.476868
chr8	20299579	20299897	+	33	Intergenic	Intergenic	-2306	NR_030708	547150	Mm.359054	NR_030708	ENSMUSG00000071796	6820431F20Rik	-	cadherin 11 pseudogene	pseudo	0.003145	0.460815
chr8	20298084	20298482	+	40	promoter-TSS (NR_030708)	promoter-TSS (NR_030708)	-851	NR_030708	547150	Mm.359054	NR_030708	ENSMUSG00000071796	6820431F20Rik	-	cadherin 11 pseudogene	pseudo	0.030151	0.486216
chr8	20296803	20297151	+	98	intron (NR_030708, intron 1 of 4)	CpG	455	NR_030708	547150	Mm.359054	NR_030708	ENSMUSG00000071796	6820431F20Rik	-	cadherin 11 pseudogene	pseudo	0.08046	0.638968
chr8	20267489	20267942	+	84	TTS (NR_030708)	TTS (NR_030708)	29717	NR_030708	547150	Mm.359054	NR_030708	ENSMUSG00000071796	6820431F20Rik	-	cadherin 11 pseudogene	pseudo	0.028698	0.515419
chr8	20259146	20259464	+	70	Intergenic	Intergenic	38127	NR_030708	547150	Mm.359054	NR_030708	ENSMUSG00000071796	6820431F20Rik	-	cadherin 11 pseudogene	pseudo	0	0.492163
chr8	20138330	20138825	+	109	Intergenic	Intergenic	158855	NR_030708	547150	Mm.359054	NR_030708	ENSMUSG00000071796	6820431F20Rik	-	cadherin 11 pseudogene	pseudo	0.012121	0.443548
chr8	20122249	20122990	+	151	Intergenic	CpG	174813	NR_030708	547150	Mm.359054	NR_030708	ENSMUSG00000071796	6820431F20Rik	-	cadherin 11 pseudogene	pseudo	0.090418	0.675202
chr8	20099915	20100580	+	86	Intergenic	RMER13B|LTR|ERVK	197185	NR_030708	547150	Mm.359054	NR_030708	ENSMUSG00000071796	6820431F20Rik	-	cadherin 11 pseudogene	pseudo	0.004511	0.540541
chr8	20085716	20086019	+	147	Intergenic	Intergenic	211565	NR_030708	547150	Mm.359054	NR_030708	ENSMUSG00000071796	6820431F20Rik	-	cadherin 11 pseudogene	pseudo	0.0033	0.529605
chr8	20016102	20016718	+	42	intron (NM_001270553, intron 6 of 9)	RLTR10F|LTR|ERVK	281022	NR_030708	547150	Mm.359054	NR_030708	ENSMUSG00000071796	6820431F20Rik	-	cadherin 11 pseudogene	pseudo	0.025974	0.515397
chr8	31305012	31305424	+	33	Intergenic	Intergenic	-62531	NR_046272	74517	Mm.390001	NR_046272	ENSMUSG00000109915	7420700N18Rik	-	RIKEN cDNA 7420700N18 gene	ncRNA	0.007282	0.508475
chr8	31475710	31476109	+	53	Intergenic	L1Md_F3|LINE|L1	108160	NR_046272	74517	Mm.390001	NR_046272	ENSMUSG00000109915	7420700N18Rik	-	RIKEN cDNA 7420700N18 gene	ncRNA	0.010025	0.4925
chr12	10836161	10836548	+	57	Intergenic	L1Md_F|LINE|L1	-211459	NR_045860	71457	Mm.95280	NR_045860		7420701I03Rik	-	RIKEN cDNA 7420701I03 gene	ncRNA	0.005168	0.536082
chr12	11052126	11052488	+	36	intron (NR_045860, intron 2 of 2)	L1Md_F2|LINE|L1	4494	NR_045860	71457	Mm.95280	NR_045860		7420701I03Rik	-	RIKEN cDNA 7420701I03 gene	ncRNA	0.01105	0.517906
chr15	85528450	85528954	+	30	Intergenic	Intergenic	-25475	NM_001256072	328577	Mm.212960	NM_001256072	ENSMUSG00000096607	7530416G11Rik	-	RIKEN cDNA 7530416G11 gene	protein-coding	0.011905	0.538614
chr15	85512804	85513233	+	36	Intergenic	Intergenic	-9791	NM_001256072	328577	Mm.212960	NM_001256072	ENSMUSG00000096607	7530416G11Rik	-	RIKEN cDNA 7530416G11 gene	protein-coding	0.009324	0.565116
chr15	85445219	85445554	+	49	intron (NM_016843, intron 10 of 11)	intron (NM_016843, intron 10 of 11)	57841	NM_001256072	328577	Mm.212960	NM_001256072	ENSMUSG00000096607	7530416G11Rik	-	RIKEN cDNA 7530416G11 gene	protein-coding	0.008955	0.47619
chr9	34076744	34077131	+	35	Intergenic	L1Md_F2|LINE|L1	34566	NR_040744	77119	Mm.367930	NR_040744	ENSMUSG00000098758	7630403G23Rik	-	RIKEN cDNA 7630403G23 gene	ncRNA	0.020672	0.564433
chr5	52603264	52603665	+	30	Intergenic	Intergenic	15547	NR_045738	211001	Mm.261581	NR_045738	ENSMUSG00000052295	8030423F21Rik	-	RIKEN cDNA 8030423F21 gene	ncRNA	0.012469	0.574627
chr2	11418158	11418622	+	30	Intergenic	Lx5|LINE|L1	-19890	NR_040615	77543	Mm.490670	NR_040615	ENSMUSG00000102674	8030442B05Rik	-	RIKEN cDNA 8030442B05 gene	ncRNA	0.012931	0.511828
chr4	108963538	108964054	+	36	intron (NR_040664, intron 1 of 5)	intron (NR_040664, intron 1 of 5)	8281	NR_040664	77173	Mm.402545	NR_040664	ENSMUSG00000086483	8030443G20Rik	-	RIKEN cDNA 8030443G20 gene	ncRNA	0.021318	0.529981
chr16	72357048	72357364	+	54	Intergenic	L1_Mus3|LINE|L1	-122879	NR_131116	319533	Mm.373754	NR_131115		8030451O07Rik	-	RIKEN cDNA 8030451O07 gene	ncRNA	0	0.555205
chr16	72321422	72321749	+	42	Intergenic	Lx2|LINE|L1	-87258	NR_131116	319533	Mm.373754	NR_131115		8030451O07Rik	-	RIKEN cDNA 8030451O07 gene	ncRNA	0.009174	0.530488
chr16	72157856	72158199	+	36	Intergenic	RMER17A2|LTR|ERVK	76300	NR_131115	319533	Mm.373754	NR_131115		8030451O07Rik	-	RIKEN cDNA 8030451O07 gene	ncRNA	0.03207	0.572674
chr8	110054476	110054789	+	36	intron (NR_131069, intron 1 of 2)	RMER1C|Other|Other	7200	NR_131069	77171		NR_131069	ENSMUSG00000110507	8030455M16Rik	-	RIKEN cDNA 8030455M16 gene	ncRNA	0.025559	0.538217
chr6	116651651	116651958	+	42	exon (NM_001166580, exon 2 of 2)	exon (NM_001166580, exon 2 of 2)	1120	NM_001166580	213393	Mm.38231	NM_145980	ENSMUSG00000048489	8430408G22Rik	Depp|Fseg	RIKEN cDNA 8430408G22 gene	protein-coding	0.035831	0.594156
chr5	148941871	148942315	+	49	Intergenic	Intergenic	-8157	NR_040686	71473	Mm.90306	NR_040686	ENSMUSG00000079069	8430423G03Rik	-	RIKEN cDNA 8430423G03 gene	ncRNA	0.024775	0.514607
chr5	148959259	148959738	+	36	Intergenic	Intergenic	9248	NR_040686	71473	Mm.90306	NR_040686	ENSMUSG00000079069	8430423G03Rik	-	RIKEN cDNA 8430423G03 gene	ncRNA	0.05428	0.65625
chr17	83953660	83953999	+	36	Intergenic	Intergenic	-44723	NR_130994	78148	Mm.243918	NR_130994		8430430B14Rik	-	RIKEN cDNA 8430430B14 gene	ncRNA	0.011799	0.55
chr17	83964753	83965114	+	30	Intergenic	Intergenic	-33619	NR_130994	78148	Mm.243918	NR_130994		8430430B14Rik	-	RIKEN cDNA 8430430B14 gene	ncRNA	0.027701	0.577348
chr17	83984801	83985414	+	36	Intergenic	Intergenic	-13445	NR_130994	78148	Mm.243918	NR_130994		8430430B14Rik	-	RIKEN cDNA 8430430B14 gene	ncRNA	0.011419	0.571661
chr17	83986223	83986682	+	33	Intergenic	Intergenic	-12100	NR_130994	78148	Mm.243918	NR_130994		8430430B14Rik	-	RIKEN cDNA 8430430B14 gene	ncRNA	0.028322	0.532609
chr17	84000963	84001557	+	73	intron (NR_130994, intron 1 of 1)	intron (NR_130994, intron 1 of 1)	2708	NR_130994	78148	Mm.243918	NR_130994		8430430B14Rik	-	RIKEN cDNA 8430430B14 gene	ncRNA	0.008418	0.509244
chr4	7319992	7320294	+	30	Intergenic	Lx4A|LINE|L1	-240545	NR_040645	71510	Mm.410775	NR_040645	ENSMUSG00000086070	8430436N08Rik	-	RIKEN cDNA 8430436N08 gene	ncRNA	0	0.485149
chr2	35813024	35814033	+	42	intron (NM_029774, intron 7 of 9)	intron (NM_029774, intron 7 of 9)	-5662	NR_040618	77665	Mm.400558	NR_040618	ENSMUSG00000086449	9030204H09Rik	-	RIKEN cDNA 9030204H09 gene	ncRNA	0.012884	0.492079
chr2	35861063	35861357	+	30	intron (NM_029774, intron 6 of 9)	intron (NM_029774, intron 6 of 9)	42020	NR_040618	77665	Mm.400558	NR_040618	ENSMUSG00000086449	9030204H09Rik	-	RIKEN cDNA 9030204H09 gene	ncRNA	0.013605	0.505085
chr2	35897713	35899216	+	314	intron (NM_029774, intron 4 of 9)	MIRb|SINE|MIR	79274	NR_040618	77665	Mm.400558	NR_040618	ENSMUSG00000086449	9030204H09Rik	-	RIKEN cDNA 9030204H09 gene	ncRNA	0.007319	0.487367
chr12	24279589	24279924	+	30	Intergenic	MTD-int|LTR|ERVL-MaLR	-182487	NM_001256489	66808	Mm.379124	NM_001256489	ENSMUSG00000073158	9030624G23Rik	-	RIKEN cDNA 9030624G23 gene	protein-coding	0.01194	0.46131
chr12	23758326	23758728	+	30	Intergenic	Intergenic	338742	NM_001256489	66808	Mm.379124	NM_001256489	ENSMUSG00000073158	9030624G23Rik	-	RIKEN cDNA 9030624G23 gene	protein-coding	0.0199	0.526055
chr7	118762626	118762959	+	30	intron (NM_027815, intron 8 of 30)	intron (NM_027815, intron 8 of 30)	22521	NM_027815	71517	Mm.213298	NM_027815	ENSMUSG00000030982	9030624J02Rik	2610029J22Rik	RIKEN cDNA 9030624J02 gene	protein-coding	0.015015	0.51497
chr7	118775250	118776024	+	42	intron (NM_027815, intron 12 of 30)	intron (NM_027815, intron 12 of 30)	35366	NM_027815	71517	Mm.213298	NM_027815	ENSMUSG00000030982	9030624J02Rik	2610029J22Rik	RIKEN cDNA 9030624J02 gene	protein-coding	0.024548	0.523871
chr7	118789391	118789895	+	42	intron (NM_027815, intron 14 of 30)	intron (NM_027815, intron 14 of 30)	49372	NM_027815	71517	Mm.213298	NM_027815	ENSMUSG00000030982	9030624J02Rik	2610029J22Rik	RIKEN cDNA 9030624J02 gene	protein-coding	0.011905	0.512871
chr19	45913867	45914339	+	30	intron (NM_198296, intron 20 of 25)	intron (NM_198296, intron 20 of 25)	84385	NM_198296	71617	Mm.210949	NM_198296	ENSMUSG00000039901	9130011E15Rik	AI431055|AW050122	RIKEN cDNA 9130011E15 gene	protein-coding	0.016949	0.479915
chr12	35685240	35685548	+	42	intron (NR_045050, intron 3 of 4)	intron (NR_045050, intron 3 of 4)	910	NR_045051	71581	Mm.100110	NR_045050		9130015A21Rik	100043575|Gm4527	RIKEN cDNA 9130015A21 gene	ncRNA	0.00974	0.514563
chr2	160013513	160013842	+	36	Intergenic	Intergenic	-2976	NR_040499	71613	Mm.98139	NR_040499	ENSMUSG00000086653	9130015L21Rik	-	RIKEN cDNA 9130015L21 gene	ncRNA	0.006079	0.478788
chr7	128240324	128240655	+	36	exon (NM_146205, exon 3 of 6)	exon (NM_146205, exon 3 of 6)	-2458	NM_177001	100043133	Mm.183647	NM_177001	ENSMUSG00000062944	9130023H24Rik	GLI4	RIKEN cDNA 9130023H24 gene	protein-coding	0.048338	0.641566
chr3	91211115	91211476	+	42	Intergenic	MMERVK9E_I-int|LTR|ERVK	-120490	NM_001101461	229550	Mm.98335	NM_001101461	ENSMUSG00000091175	9130204L05Rik	Gm127	RIKEN cDNA 9130204L05 gene	protein-coding	0.019391	0.577348
chr18	47422185	47422786	+	42	Intergenic	Intergenic	-30183	NR_033453	77668	Mm.98433	NR_033453		9130209A04Rik	-	RIKEN cDNA 9130209A04 gene	ncRNA	0.006656	0.509967
chr6	72036814	72037110	+	42	intron (NR_046180, intron 1 of 2)	L1Md_A|LINE|L1	5566	NR_046180	330350	Mm.246787	NR_046180	ENSMUSG00000108356	9130221F21Rik	9130221F21	RIKEN cDNA 9130221F21 gene	ncRNA	0.050676	0.632997
chr6	71992272	71992633	+	30	Intergenic	Intergenic	50076	NR_046180	330350	Mm.246787	NR_046180	ENSMUSG00000108356	9130221F21Rik	9130221F21	RIKEN cDNA 9130221F21 gene	ncRNA	0	0.544199
chr6	71978905	71979238	+	36	3' UTR (NM_009088, exon 34 of 34)	3' UTR (NM_009088, exon 34 of 34)	63457	NR_046180	330350	Mm.246787	NR_046180	ENSMUSG00000108356	9130221F21Rik	9130221F21	RIKEN cDNA 9130221F21 gene	ncRNA	0.009009	0.583832
chr1	55688990	55689338	+	30	intron (NM_001114663, intron 1 of 5)	RMER17A2|LTR|ERVK	-242077	NR_045837	329159	Mm.98697	NR_045837	ENSMUSG00000099950	9130227L01Rik	-	RIKEN cDNA 9130227L01 gene	ncRNA	0.017241	0.567335
chr5	66016867	66017181	+	42	3' UTR (NM_139065, exon 7 of 7)	3' UTR (NM_139065, exon 7 of 7)	-12739	NR_027961	231253	Mm.436542	NM_177679	ENSMUSG00000054598	9130230L23Rik	-	RIKEN cDNA 9130230L23 gene	ncRNA	0.031847	0.466667
chr15	58019218	58019600	+	30	Intergenic	B1_Mus1|SINE|Alu	14885	NM_029418	75758	Mm.455792	NM_029418	ENSMUSG00000101892	9130401M01Rik	AI849328	RIKEN cDNA 9130401M01 gene	protein-coding	0.020942	0.535248
chr11	66988168	66988624	+	36	Intergenic	Intergenic	30502	NR_130646	71576	Mm.340077	NR_130315	ENSMUSG00000085683	9130409J20Rik	-	RIKEN cDNA 9130409J20 gene	ncRNA	0.004386	0.522976
chr10	110415706	110416100	+	36	Intergenic	Intergenic	-184747	NR_028438	109335	Mm.367727	NR_028438		9230102K24Rik	-	RIKEN cDNA 9230102K24 gene	ncRNA	0.005076	0.518987
chr10	110589068	110589378	+	36	Intergenic	Lx|LINE|L1	-11427	NR_028438	109335	Mm.367727	NR_028438		9230102K24Rik	-	RIKEN cDNA 9230102K24 gene	ncRNA	0.003226	0.524116
chr2	9952494	9953377	+	42	exon (NM_027748, exon 3 of 7)	exon (NM_027748, exon 3 of 7)	-63395	NR_040511	77682	Mm.488621	NR_040511	ENSMUSG00000079602	9230102O04Rik	-	RIKEN cDNA 9230102O04 gene	ncRNA	0.016988	0.503394
chr10	120323437	120323747	+	42	Intergenic	Intergenic	-65931	NR_040626	320626	Mm.446091	NR_040626	ENSMUSG00000090191	9230105E05Rik	-	RIKEN cDNA 9230105E05 gene	ncRNA	0.016129	0.511254
chr10	120369073	120369423	+	30	intron (NM_010441, intron 4 of 4)	intron (NM_010441, intron 4 of 4)	-20275	NR_040626	320626	Mm.446091	NR_040626	ENSMUSG00000090191	9230105E05Rik	-	RIKEN cDNA 9230105E05 gene	ncRNA	0.028571	0.524217
chr9	8077978	8078295	+	30	intron (NM_001045524, intron 10 of 10)	intron (NM_001045524, intron 10 of 10)	-35313	NM_199017	234912	Mm.172430	NM_199017	ENSMUSG00000053070	9230110C19Rik	-	RIKEN cDNA 9230110C19 gene	protein-coding	0.003155	0.509434
chr14	34552021	34552402	+	38	exon (NM_001039071, exon 8 of 13)	exon (NM_001039071, exon 8 of 13)	-29410	NM_030062	78243	Mm.117483	NM_030062	ENSMUSG00000021797	9230112D13Rik	-	RIKEN cDNA 9230112D13 gene	protein-coding	0.026247	0.589005
chr14	34518714	34519071	+	39	intron (NM_030062, intron 1 of 2)	intron (NM_030062, intron 1 of 2)	3909	NM_030062	78243	Mm.117483	NM_030062	ENSMUSG00000021797	9230112D13Rik	-	RIKEN cDNA 9230112D13 gene	protein-coding	0.016807	0.52514
chr9	60572150	60572794	+	30	Intergenic	Intergenic	-26590	NR_040464	100504561	Mm.410770	NR_040463	ENSMUSG00000111761	9230112J17Rik	-	RIKEN cDNA 9230112J17 gene	ncRNA	0.015528	0.471318
chr9	60533407	60533749	+	30	intron (NR_040463, intron 2 of 4)	B4A|SINE|B4	12304	NR_040463	100504561	Mm.410770	NR_040463	ENSMUSG00000111761	9230112J17Rik	-	RIKEN cDNA 9230112J17 gene	ncRNA	0.017544	0.504373
chr6	128202425	128202719	+	30	Intergenic	Intergenic	-18769	NR_077223	330427	Mm.426356	NR_077223	ENSMUSG00000107879	9330102E08Rik	-	RIKEN cDNA 9330102E08 gene	ncRNA	0.027211	0.576271
chr6	128197099	128197406	+	30	Intergenic	Lx|LINE|L1	-13449	NR_077223	330427	Mm.426356	NR_077223	ENSMUSG00000107879	9330102E08Rik	-	RIKEN cDNA 9330102E08 gene	ncRNA	0.003257	0.561688
chr6	128178723	128179027	+	36	intron (NR_077223, intron 2 of 2)	intron (NR_077223, intron 2 of 2)	4928	NR_077223	330427	Mm.426356	NR_077223	ENSMUSG00000107879	9330102E08Rik	-	RIKEN cDNA 9330102E08 gene	ncRNA	0.006579	0.504918
chr6	128176671	128177621	+	30	intron (NR_077223, intron 2 of 2)	MTA_Mm|LTR|ERVL-MaLR	6657	NR_077223	330427	Mm.426356	NR_077223	ENSMUSG00000107879	9330102E08Rik	-	RIKEN cDNA 9330102E08 gene	ncRNA	0.006316	0.505783
chr6	128165754	128166220	+	30	Intergenic	Intergenic	17816	NR_077223	330427	Mm.426356	NR_077223	ENSMUSG00000107879	9330102E08Rik	-	RIKEN cDNA 9330102E08 gene	ncRNA	0.004292	0.513919
chr13	80962794	80963208	+	36	Intergenic	CpG	-1073	NR_015587	319983	Mm.343027	NR_015587	ENSMUSG00000097098	9330111N05Rik	-	RIKEN cDNA 9330111N05 gene	ncRNA	0.094203	0.672289
chr18	54568651	54568948	+	30	Intergenic	L1Md_F2|LINE|L1	-42945	NR_045400	328957	Mm.402781	NR_045400		9330117O12Rik	9330117O12	RIKEN cDNA 9330117O12 gene	ncRNA	0.010101	0.5
chr18	54735840	54736150	+	42	Intergenic	Intergenic	124251	NR_045400	328957	Mm.402781	NR_045400		9330117O12Rik	9330117O12	RIKEN cDNA 9330117O12 gene	ncRNA	0.009677	0.475884
chr6	36389205	36389756	+	42	intron (NM_203491, intron 2 of 2)	intron (NM_203491, intron 2 of 2)	-1246	NR_015589	319472	Mm.226434	NR_015589	ENSMUSG00000073154	9330158H04Rik	-	RIKEN cDNA 9330158H04 gene	ncRNA	0.029038	0.559783
chr3	156035579	156035895	+	40	Intergenic	L1Md_F3|LINE|L1	59383	NR_040553	329780	Mm.119000	NR_040553	ENSMUSG00000104553	9330178D15Rik	9330178D15	RIKEN cDNA 9330178D15 gene	ncRNA	0.003165	0.463722
chr3	156234766	156235091	+	33	Intergenic	Intergenic	258574	NR_040553	329780	Mm.119000	NR_040553	ENSMUSG00000104553	9330178D15Rik	9330178D15	RIKEN cDNA 9330178D15 gene	ncRNA	0.009231	0.453988
chr5	9281449	9281924	+	58	intron (NM_172706, intron 1 of 21)	Lx|LINE|L1	15493	NM_172706	231014	Mm.130063	NM_172706	ENSMUSG00000056004	9330182L06Rik	Eig121l	RIKEN cDNA 9330182L06 gene	protein-coding	0.008421	0.518908
chr13	19543566	19543885	+	30	Intergenic	Lx4A|LINE|L1	-39358	NR_131038	319466		NR_131037		9330199G10Rik	-	RIKEN cDNA 9330199G10 gene	ncRNA	0.009404	0.509375
chr15	93955619	93955975	+	42	Intergenic	Intergenic	-28686	NR_045737	77248	Mm.410768	NR_045737		9430014N10Rik	-	RIKEN cDNA 9430014N10 gene	ncRNA	0.014045	0.462185
chr15	93827107	93827470	+	90	Intergenic	Lx3_Mus|LINE|L1	99823	NR_045737	77248	Mm.410768	NR_045737		9430014N10Rik	-	RIKEN cDNA 9430014N10 gene	ncRNA	0.008264	0.535714
chr2	75549386	75549713	+	49	Intergenic	Intergenic	-105370	NR_040635	77269	Mm.389278	NR_040635		9430019J16Rik	-	RIKEN cDNA 9430019J16 gene	ncRNA	0.009174	0.496951
chr2	75137304	75137963	+	42	Intergenic	CpG	306546	NR_040635	77269	Mm.389278	NR_040635		9430019J16Rik	-	RIKEN cDNA 9430019J16 gene	ncRNA	0.059181	0.627273
chr18	4612443	4612787	+	65	Intergenic	Intergenic	-22314	NM_001081963	240185	Mm.33179	NM_001081963	ENSMUSG00000033960	9430020K01Rik	1110056P05Rik|Gm328|Jcad|mKIAA1462	RIKEN cDNA 9430020K01 gene	protein-coding	0.008721	0.515942
chr18	4617044	4617483	+	39	Intergenic	Intergenic	-17666	NM_001081963	240185	Mm.33179	NM_001081963	ENSMUSG00000033960	9430020K01Rik	1110056P05Rik|Gm328|Jcad|mKIAA1462	RIKEN cDNA 9430020K01 gene	protein-coding	0.002278	0.520455
chr18	4618805	4619208	+	37	Intergenic	Intergenic	-15923	NM_001081963	240185	Mm.33179	NM_001081963	ENSMUSG00000033960	9430020K01Rik	1110056P05Rik|Gm328|Jcad|mKIAA1462	RIKEN cDNA 9430020K01 gene	protein-coding	0.007444	0.480198
chr18	4635192	4635625	+	30	intron (NM_001081963, intron 1 of 3)	CpG	479	NM_001081963	240185	Mm.33179	NM_001081963	ENSMUSG00000033960	9430020K01Rik	1110056P05Rik|Gm328|Jcad|mKIAA1462	RIKEN cDNA 9430020K01 gene	protein-coding	0.099307	0.741935
chr9	88651930	88652509	+	30	Intergenic	L1Md_A|LINE|L1	-52976	NR_040766	320692	Mm.427378	NR_040766	ENSMUSG00000097073	9430037G07Rik	-	RIKEN cDNA 9430037G07 gene	ncRNA	0.06563	0.651724
chr7	137383989	137384511	+	49	intron (NM_029886, intron 3 of 3)	intron (NM_029886, intron 3 of 3)	26506	NM_029886	77252	Mm.29184	NM_029886	ENSMUSG00000040139	9430038I01Rik	-	RIKEN cDNA 9430038I01 gene	protein-coding	0.007663	0.483748
chr12	79970609	79971028	+	42	Intergenic	Intergenic	-34554	NR_131074	77290	Mm.395042	NR_131073		9430078K24Rik	-	RIKEN cDNA 9430078K24 gene	ncRNA	0.019093	0.52619
chr12	79945451	79945844	+	36	Intergenic	Intergenic	-9383	NR_131074	77290	Mm.395042	NR_131073		9430078K24Rik	-	RIKEN cDNA 9430078K24 gene	ncRNA	0.020356	0.543147
chr12	79917216	79917719	+	73	non-coding (NR_131075, exon 3 of 3)	non-coding (NR_131075, exon 3 of 3)	7266	NR_131075	77290	Mm.395042	NR_131073		9430078K24Rik	-	RIKEN cDNA 9430078K24 gene	ncRNA	0.013917	0.549603
chr12	79844378	79844765	+	36	Intergenic	Intergenic	80162	NR_131075	77290	Mm.395042	NR_131073		9430078K24Rik	-	RIKEN cDNA 9430078K24 gene	ncRNA	0.015504	0.512887
chr12	79793418	79793858	+	42	intron (NM_009014, intron 9 of 10)	intron (NM_009014, intron 9 of 10)	131095	NR_131075	77290	Mm.395042	NR_131073		9430078K24Rik	-	RIKEN cDNA 9430078K24 gene	ncRNA	0.015909	0.512472
chr12	79759700	79760347	+	311	intron (NM_009014, intron 8 of 10)	intron (NM_009014, intron 8 of 10)	164710	NR_131075	77290	Mm.395042	NR_131073		9430078K24Rik	-	RIKEN cDNA 9430078K24 gene	ncRNA	0.015456	0.486111
chr12	79688869	79689228	+	33	intron (NM_009014, intron 8 of 10)	intron (NM_009014, intron 8 of 10)	235685	NR_131075	77290	Mm.395042	NR_131073		9430078K24Rik	-	RIKEN cDNA 9430078K24 gene	ncRNA	0.013928	0.480556
chr12	79661451	79661793	+	36	intron (NM_009014, intron 8 of 10)	intron (NM_009014, intron 8 of 10)	263111	NR_131075	77290	Mm.395042	NR_131073		9430078K24Rik	-	RIKEN cDNA 9430078K24 gene	ncRNA	0	0.489796
chr13	51090308	51090609	+	30	Intergenic	Intergenic	10269	NR_029463	77428	Mm.405630	NR_029463		9430083A17Rik	-	RIKEN cDNA 9430083A17 gene	ncRNA	0.013289	0.529801
chr8	111153606	111153991	+	49	Intergenic	Intergenic	-8300	NR_040364	434350	Mm.442061	NR_040363		9430091E24Rik	-	RIKEN cDNA 9430091E24 gene	ncRNA	0.025974	0.541451
chr8	111145236	111145633	+	49	promoter-TSS (NR_040364)	promoter-TSS (NR_040364)	64	NR_040363	434350	Mm.442061	NR_040363		9430091E24Rik	-	RIKEN cDNA 9430091E24 gene	ncRNA	0.143577	0.756281
chr13	53563076	53563566	+	49	Intergenic	Intergenic	75880	NR_131079	77398	Mm.174307	NR_131079		9530014B07Rik	-	RIKEN cDNA 9530014B07 gene	ncRNA	0.014286	0.521385
chr6	93066238	93067032	+	49	intron (NR_015530, intron 1 of 2)	intron (NR_015530, intron 1 of 2)	126053	NR_015530	330385	Mm.483472	NR_015530	ENSMUSG00000097462	9530026P05Rik	B430306B02	RIKEN cDNA 9530026P05 gene	ncRNA	0.021411	0.503145
chr5	28458116	28458511	+	42	exon (NM_009170, exon 3 of 3)	exon (NM_009170, exon 3 of 3)	-8671	NR_015562	654796	Mm.57202	NR_015562	ENSMUSG00000097726	9530036O11Rik	-	RIKEN cDNA 9530036O11Rik	ncRNA	0.156962	0.722222
chr5	28465224	28465932	+	57	intron (NM_009170, intron 1 of 2)	intron (NM_009170, intron 1 of 2)	-1406	NR_015562	654796	Mm.57202	NR_015562	ENSMUSG00000097726	9530036O11Rik	-	RIKEN cDNA 9530036O11Rik	ncRNA	0.053672	0.537377
chr8	10995318	10995611	+	36	intron (NM_001081212, intron 1 of 1)	intron (NM_001081212, intron 1 of 1)	-12386	NR_046017	619321	Mm.403007	NR_046017	ENSMUSG00000096938	9530052E02Rik	-	RIKEN cDNA 9530052E02 gene	ncRNA	0.006826	0.530612
chr8	11004284	11004959	+	108	exon (NM_001081212, exon 1 of 2)	exon (NM_001081212, exon 1 of 2)	-3229	NR_046017	619321	Mm.403007	NR_046017	ENSMUSG00000096938	9530052E02Rik	-	RIKEN cDNA 9530052E02 gene	ncRNA	0.035556	0.591716
chr8	11007141	11008429	+	49	promoter-TSS (NR_046017)	promoter-TSS (NR_046017)	-65	NR_046017	619321	Mm.403007	NR_046017	ENSMUSG00000096938	9530052E02Rik	-	RIKEN cDNA 9530052E02 gene	ncRNA	0.112578	0.677269
chr9	122520979	122521317	+	30	Intergenic	B4|SINE|B4	-51353	NR_015610	319626	Mm.186748	NR_015610	ENSMUSG00000097736	9530059O14Rik	-	RIKEN cDNA 9530059O14 gene	ncRNA	0.005917	0.504425
chr9	122606887	122607483	+	33	Intergenic	Intergenic	34684	NR_015610	319626	Mm.186748	NR_015610	ENSMUSG00000097736	9530059O14Rik	-	RIKEN cDNA 9530059O14 gene	ncRNA	0.011745	0.482412
chr9	122627262	122627951	+	42	Intergenic	Intergenic	55105	NR_015610	319626	Mm.186748	NR_015610	ENSMUSG00000097736	9530059O14Rik	-	RIKEN cDNA 9530059O14 gene	ncRNA	0.011611	0.536232
chr11	52380801	52381440	+	36	intron (NM_011694, intron 5 of 8)	intron (NM_011694, intron 5 of 8)	-15308	NM_153117	213673	Mm.291979	NM_153117	ENSMUSG00000036275	9530068E07Rik	C85061|Kct2	RIKEN cDNA 9530068E07 gene	protein-coding	0.010955	0.490625
chr11	52388048	52388521	+	36	intron (NM_011694, intron 8 of 8)	intron (NM_011694, intron 8 of 8)	-8144	NM_153117	213673	Mm.291979	NM_153117	ENSMUSG00000036275	9530068E07Rik	C85061|Kct2	RIKEN cDNA 9530068E07 gene	protein-coding	0.02537	0.542194
chr11	52400054	52400512	+	35	intron (NM_153117, intron 1 of 2)	intron (NM_153117, intron 1 of 2)	3855	NM_153117	213673	Mm.291979	NM_153117	ENSMUSG00000036275	9530068E07Rik	C85061|Kct2	RIKEN cDNA 9530068E07 gene	protein-coding	0.017467	0.505447
chr11	52498394	52498855	+	81	Intergenic	Intergenic	102196	NM_153117	213673	Mm.291979	NM_153117	ENSMUSG00000036275	9530068E07Rik	C85061|Kct2	RIKEN cDNA 9530068E07 gene	protein-coding	0.006508	0.504329
chr11	52542620	52543080	+	42	Intergenic	Intergenic	146422	NM_153117	213673	Mm.291979	NM_153117	ENSMUSG00000036275	9530068E07Rik	C85061|Kct2	RIKEN cDNA 9530068E07 gene	protein-coding	0.008696	0.507592
chr9	22414613	22415002	+	36	intron (NM_026739, intron 1 of 6)	intron (NM_026739, intron 1 of 6)	3230	NM_026739	68283	Mm.280669	NM_026739	ENSMUSG00000036411	9530077C05Rik	1110003N12Rik|Kiaa0895|mKIAA0895	RIKEN cDNA 9530077C05 gene	protein-coding	0.007712	0.525641
chr9	22427769	22428090	+	54	intron (NM_026739, intron 2 of 6)	intron (NM_026739, intron 2 of 6)	16352	NM_026739	68283	Mm.280669	NM_026739	ENSMUSG00000036411	9530077C05Rik	1110003N12Rik|Kiaa0895|mKIAA0895	RIKEN cDNA 9530077C05 gene	protein-coding	0.009346	0.574534
chr4	95988210	95988536	+	30	intron (NM_030014, intron 2 of 21)	MTA_Mm-int|LTR|ERVL-MaLR	-20718	NR_045776	319247	Mm.473527	NM_175680	ENSMUSG00000044125	9530080O11Rik	-	RIKEN cDNA 9530080O11 gene	ncRNA	0.009202	0.544343
chr4	95955065	95955477	+	30	Intergenic	Intergenic	11764	NR_045777	319247	Mm.473527	NM_175680	ENSMUSG00000044125	9530080O11Rik	-	RIKEN cDNA 9530080O11 gene	ncRNA	0.009709	0.51816
chr4	95927518	95927822	+	30	TTS (NM_001113412)	TTS (NM_001113412)	39365	NR_045777	319247	Mm.473527	NM_175680	ENSMUSG00000044125	9530080O11Rik	-	RIKEN cDNA 9530080O11 gene	ncRNA	0.013158	0.511475
chr4	95779888	95780211	+	42	intron (NM_001113412, intron 8 of 15)	intron (NM_001113412, intron 8 of 15)	186986	NR_045777	319247	Mm.473527	NM_175680	ENSMUSG00000044125	9530080O11Rik	-	RIKEN cDNA 9530080O11 gene	ncRNA	0	0.533951
chr9	68756554	68757279	+	108	intron (NM_013646, intron 1 of 10)	intron (NM_013646, intron 1 of 10)	-8430	NR_033299	320440	Mm.483129	NM_177159		9530091C08Rik	-	RIKEN cDNA 9530091C08 gene	ncRNA	0.011034	0.449036
chr9	68778147	68778442	+	49	intron (NM_013646, intron 1 of 10)	intron (NM_013646, intron 1 of 10)	12948	NR_033299	320440	Mm.483129	NM_177159		9530091C08Rik	-	RIKEN cDNA 9530091C08 gene	ncRNA	0.020339	0.486486
chr9	68782427	68783687	+	81	intron (NM_013646, intron 1 of 10)	intron (NM_013646, intron 1 of 10)	17711	NR_033299	320440	Mm.483129	NM_177159		9530091C08Rik	-	RIKEN cDNA 9530091C08 gene	ncRNA	0.011111	0.494052
chr9	68785337	68785913	+	30	intron (NM_013646, intron 1 of 10)	intron (NM_013646, intron 1 of 10)	20279	NR_033299	320440	Mm.483129	NM_177159		9530091C08Rik	-	RIKEN cDNA 9530091C08 gene	ncRNA	0.012153	0.532062
chr9	68788875	68789204	+	39	intron (NM_013646, intron 1 of 10)	intron (NM_013646, intron 1 of 10)	23693	NR_033299	320440	Mm.483129	NM_177159		9530091C08Rik	-	RIKEN cDNA 9530091C08 gene	ncRNA	0.012158	0.506061
chr9	68948213	68948678	+	30	intron (NM_013646, intron 1 of 10)	MIR3|SINE|MIR	183099	NR_033299	320440	Mm.483129	NM_177159		9530091C08Rik	-	RIKEN cDNA 9530091C08 gene	ncRNA	0.004301	0.506438
chr9	69026952	69027273	+	36	intron (NM_013646, intron 1 of 10)	intron (NM_013646, intron 1 of 10)	261766	NR_033299	320440	Mm.483129	NM_177159		9530091C08Rik	-	RIKEN cDNA 9530091C08 gene	ncRNA	0.012461	0.543478
chr14	85267865	85268225	+	49	Intergenic	L1Md_A|LINE|L1	-791621	NR_015539	319903	Mm.440481	NR_015539		9630013A20Rik	-	RIKEN cDNA 9630013A20 gene	ncRNA	0.036111	0.584488
chr17	27279984	27280329	+	49	Intergenic	MMERVK9E_I-int|LTR|ERVK	-32090	NR_131118	319720	Mm.394996	NR_131118		9630028I04Rik	-	RIKEN cDNA 9630028I04 gene	ncRNA	0.023188	0.517341
chr17	48147305	48147664	+	30	Intergenic	LTR16A|LTR|ERVL	-1177	NM_001177897	328829	Mm.466999	NM_177824	ENSMUSG00000073386	9830107B12Rik	Trem5	RIKEN cDNA 9830107B12 gene	protein-coding	0.008357	0.55
chr3	127978915	127979217	+	30	Intergenic	Intergenic	62895	NR_040552	329753	Mm.119720	NR_040552	ENSMUSG00000104763	9830132P13Rik	9830132P13	RIKEN cDNA 9830132P13 gene	ncRNA	0.016556	0.50495
chr14	70159528	70159881	+	30	promoter-TSS (NM_001112735)	promoter-TSS (NM_001112735)	-202	NM_001112735	268759	Mm.12148	NM_001004155	ENSMUSG00000044551	9930012K11Rik	-	RIKEN cDNA 9930012K11 gene	protein-coding	0.036827	0.601695
chr15	60468752	60469468	+	42	Intergenic	Intergenic	-353855	NR_030696	320469	Mm.230853	NM_177166		9930014A18Rik	-	RIKEN cDNA 9930014A18 gene	ncRNA	0.011173	0.488145
chr4	124942864	124943508	+	44	3' UTR (NM_177573, exon 5 of 5)	3' UTR (NM_177573, exon 5 of 5)	6138	NM_177573	194268	Mm.266907	NM_177573		9930104L06Rik	-	RIKEN cDNA 9930104L06 gene	protein-coding	0.013975	0.511628
chr4	124956259	124957388	+	30	Intergenic	Intergenic	19775	NM_177573	194268	Mm.266907	NM_177573		9930104L06Rik	-	RIKEN cDNA 9930104L06 gene	protein-coding	0.013286	0.526549
chr4	124958536	124959017	+	30	Intergenic	Intergenic	21728	NM_177573	194268	Mm.266907	NM_177573		9930104L06Rik	-	RIKEN cDNA 9930104L06 gene	protein-coding	0.006237	0.512448
chr4	124960779	124961189	+	30	Intergenic	Intergenic	23936	NM_177573	194268	Mm.266907	NM_177573		9930104L06Rik	-	RIKEN cDNA 9930104L06 gene	protein-coding	0.021951	0.530414
chr2	155033389	155033875	+	42	intron (NM_015770, intron 1 of 3)	intron (NM_015770, intron 1 of 3)	20062	NM_015770	50518	Mm.315593	NM_015770	ENSMUSG00000027596	a	A<y>|ASIP|ASP|As	nonagouti	protein-coding	0.028807	0.517454
chr15	61175554	61175869	+	45	Intergenic	L1_Mus4|LINE|L1	-254441	NM_001081067	117586	Mm.291499	NM_001081067	ENSMUSG00000022347	A1bg	C44	alpha-1-B glycoprotein	protein-coding	0	0.503165
chr3	102290721	102291086	+	36	Intergenic	RMER17C|LTR|ERVK	28498	NR_040391	319951	Mm.225196	NR_040391	ENSMUSG00000105891	A230001M10Rik	-	RIKEN cDNA A230001M10 gene	ncRNA	0	0.508197
chr3	102337607	102338002	+	30	Intergenic	Intergenic	75399	NR_040391	319951	Mm.225196	NR_040391	ENSMUSG00000105891	A230001M10Rik	-	RIKEN cDNA A230001M10 gene	ncRNA	0.017722	0.530303
chr3	102340674	102341005	+	30	Intergenic	Intergenic	78434	NR_040391	319951	Mm.225196	NR_040391	ENSMUSG00000105891	A230001M10Rik	-	RIKEN cDNA A230001M10 gene	ncRNA	0.009063	0.503012
chr3	102344977	102345337	+	65	Intergenic	Intergenic	82752	NR_040391	319951	Mm.225196	NR_040391	ENSMUSG00000105891	A230001M10Rik	-	RIKEN cDNA A230001M10 gene	ncRNA	0.008333	0.481994
chr17	10390101	10390895	+	375	Intergenic	Intergenic	-65718	NR_077238	319750	Mm.383485	NR_077237	ENSMUSG00000089633	A230009B12Rik	-	RIKEN cDNA A230009B12 gene	ncRNA	0.021411	0.544654
chr17	10396903	10397326	+	36	Intergenic	Intergenic	-59102	NR_077238	319750	Mm.383485	NR_077237	ENSMUSG00000089633	A230009B12Rik	-	RIKEN cDNA A230009B12 gene	ncRNA	0.026005	0.596698
chr17	10411072	10411404	+	49	intron (NM_027032, intron 4 of 4)	intron (NM_027032, intron 4 of 4)	-44978	NR_077238	319750	Mm.383485	NR_077237	ENSMUSG00000089633	A230009B12Rik	-	RIKEN cDNA A230009B12 gene	ncRNA	0.012048	0.525526
chr17	10416943	10417392	+	57	intron (NM_027032, intron 4 of 4)	LFSINE_Vert|SINE|tRNA	-39049	NR_077238	319750	Mm.383485	NR_077237	ENSMUSG00000089633	A230009B12Rik	-	RIKEN cDNA A230009B12 gene	ncRNA	0.013363	0.52
chr17	10449100	10450188	+	189	intron (NM_027032, intron 4 of 4)	intron (NM_027032, intron 4 of 4)	-6572	NR_077238	319750	Mm.383485	NR_077237	ENSMUSG00000089633	A230009B12Rik	-	RIKEN cDNA A230009B12 gene	ncRNA	0.020221	0.55831
chr17	10479078	10479725	+	36	intron (NR_077237, intron 1 of 1)	intron (NR_077237, intron 1 of 1)	23185	NR_077237	319750	Mm.383485	NR_077237	ENSMUSG00000089633	A230009B12Rik	-	RIKEN cDNA A230009B12 gene	ncRNA	0.023184	0.535494
chr17	10480190	10481020	+	30	intron (NR_077237, intron 1 of 1)	intron (NR_077237, intron 1 of 1)	24389	NR_077237	319750	Mm.383485	NR_077237	ENSMUSG00000089633	A230009B12Rik	-	RIKEN cDNA A230009B12 gene	ncRNA	0.014458	0.45367
chr17	10500755	10501263	+	39	intron (NM_027032, intron 4 of 4)	intron (NM_027032, intron 4 of 4)	44793	NR_077237	319750	Mm.383485	NR_077237	ENSMUSG00000089633	A230009B12Rik	-	RIKEN cDNA A230009B12 gene	ncRNA	0.017717	0.493124
chr17	10551043	10551506	+	65	intron (NM_027032, intron 4 of 4)	intron (NM_027032, intron 4 of 4)	95058	NR_077237	319750	Mm.383485	NR_077237	ENSMUSG00000089633	A230009B12Rik	-	RIKEN cDNA A230009B12 gene	ncRNA	0.017279	0.577586
chr9	20857015	20858413	+	90	Intergenic	Intergenic	-10928	NM_175687	319278	Mm.249932	NM_175687	ENSMUSG00000038884	A230050P20Rik	RyDEN	RIKEN cDNA A230050P20 gene	protein-coding	0.01216	0.504646
chr14	68123164	68123887	+	30	promoter-TSS (NR_045897)	promoter-TSS (NR_045897)	-227	NR_045897	100043072	Mm.242832	NR_045897		A230070E04Rik	Gm4210	RIKEN cDNA A230070E04 gene	ncRNA	0.069156	0.610497
chr7	40885070	40885486	+	42	intron (NR_040329, intron 1 of 4)	intron (NR_040329, intron 1 of 4)	13046	NR_040329	320210	Mm.126237	NR_040329	ENSMUSG00000100600	A230077H06Rik	-	RIKEN cDNA A230077H06 gene	ncRNA	0.007212	0.53717
chr7	40812336	40812638	+	30	Intergenic	Intergenic	85837	NR_040329	320210	Mm.126237	NR_040329	ENSMUSG00000100600	A230077H06Rik	-	RIKEN cDNA A230077H06 gene	ncRNA	0.013245	0.508251
chr8	85060196	85060505	+	36	exon (NM_026791, exon 1 of 10)	exon (NM_026791, exon 1 of 10)	110	NR_110582	320466	Mm.401371	NR_110581	ENSMUSG00000087026	A230103J11Rik	-	RIKEN cDNA A230103J11 gene	ncRNA	0.100324	0.66129
chr13	84154111	84154493	+	30	Intergenic	RMER17B|LTR|ERVK	67873	NR_138587	320919	Mm.131386	NR_138587	ENSMUSG00000097292	A230107N01Rik	-	RIKEN cDNA A230107N01 gene	ncRNA	0.020942	0.5953
chr8	99660679	99661017	+	30	intron (NR_132435, intron 1 of 4)	L1Md_F2|LINE|L1	244174	NR_132435	234624	Mm.124595	NM_175479	ENSMUSG00000052479	A330008L17Rik	-	RIKEN cDNA A330008L17 gene	ncRNA	0.014793	0.542773
chr8	100030644	100030988	+	30	Intergenic	Intergenic	614142	NR_132435	234624	Mm.124595	NM_175479	ENSMUSG00000052479	A330008L17Rik	-	RIKEN cDNA A330008L17 gene	ncRNA	0.031977	0.489855
chr8	100104674	100104969	+	36	Intergenic	RLTR26_Mus|LTR|ERVK	688147	NR_132435	234624	Mm.124595	NM_175479	ENSMUSG00000052479	A330008L17Rik	-	RIKEN cDNA A330008L17 gene	ncRNA	0.010169	0.523649
chr15	101230557	101231001	+	42	exon (NM_019518, exon 6 of 8)	exon (NM_019518, exon 6 of 8)	-5593	NR_045328	380977	Mm.399924	NR_045326	ENSMUSG00000097915	A330009N23Rik	-	RIKEN cDNA A330009N23 gene	ncRNA	0.042793	0.561798
chr15	101224552	101225471	+	42	promoter-TSS (NR_045327)	promoter-TSS (NR_045327)	175	NR_045328	380977	Mm.399924	NR_045326	ENSMUSG00000097915	A330009N23Rik	-	RIKEN cDNA A330009N23 gene	ncRNA	0.041349	0.580435
chr19	37053499	37053875	+	30	intron (NM_001290826, intron 9 of 10)	ID|SINE|ID	-120156	NR_045329	319931	Mm.446730	NR_045329	ENSMUSG00000097591	A330032B11Rik	-	RIKEN cDNA A330032B11 gene	ncRNA	0.00266	0.474801
chr19	37116521	37117037	+	33	intron (NM_001290826, intron 4 of 10)	B4|SINE|B4	-57064	NR_045329	319931	Mm.446730	NR_045329	ENSMUSG00000097591	A330032B11Rik	-	RIKEN cDNA A330032B11 gene	ncRNA	0.013566	0.497099
chr13	48262285	48263031	+	30	promoter-TSS (NR_102303)	promoter-TSS (NR_102303)	-35	NR_102303	320614	Mm.173009	NR_102303	ENSMUSG00000097622	A330033J07Rik	-	RIKEN cDNA A330033J07 gene	ncRNA	0.049598	0.607764
chr19	12595786	12596572	+	42	non-coding (NR_015503, exon 1 of 2)	non-coding (NR_015503, exon 1 of 2)	387	NR_015503	74333	Mm.329744	NR_015503	ENSMUSG00000086213	A330040F15Rik	-	RIKEN cDNA A330040F15 gene	ncRNA	0.072519	0.656925
chr13	48379343	48379682	+	39	Intergenic	Lx2B2|LINE|L1	-105628	NR_045162	320315	Mm.185120	NR_045162	ENSMUSG00000097326	A330048O09Rik	-	RIKEN cDNA A330048O09 gene	ncRNA	0.017699	0.523529
chr13	48281010	48281381	+	36	Intergenic	B3A|SINE|B2	-7311	NR_045162	320315	Mm.185120	NR_045162	ENSMUSG00000097326	A330048O09Rik	-	RIKEN cDNA A330048O09 gene	ncRNA	0.016173	0.524194
chr10	73099093	73099527	+	42	Intergenic	CpG	-12605	NR_040646	327768	Mm.417745	NR_040646		A330049N07Rik	-	RIKEN cDNA A330049N07 gene	ncRNA	0.103687	0.703448
chr10	72918914	72919640	+	30	Intergenic	Lx5|LINE|L1	167428	NR_040646	327768	Mm.417745	NR_040646		A330049N07Rik	-	RIKEN cDNA A330049N07 gene	ncRNA	0.00551	0.486933
chr2	91241730	91242595	+	90	Intergenic	Intergenic	5016	NR_015464	606735	Mm.246808	NR_015464	ENSMUSG00000097868	A330069E16Rik	-	RIKEN cDNA A330069E16 gene	ncRNA	0.008092	0.45843
chr8	120328534	120328970	+	81	Intergenic	Intergenic	-100522	NR_110496	434353	Mm.411793	NR_110496	ENSMUSG00000097960	A330074K22Rik	-	RIKEN cDNA A330074K22 gene	ncRNA	0.022936	0.540046
chr8	120325318	120325749	+	39	Intergenic	Intergenic	-97303	NR_110496	434353	Mm.411793	NR_110496	ENSMUSG00000097960	A330074K22Rik	-	RIKEN cDNA A330074K22 gene	ncRNA	0.009281	0.5625
chr8	120296591	120296943	+	36	Intergenic	Intergenic	-68537	NR_110496	434353	Mm.411793	NR_110496	ENSMUSG00000097960	A330074K22Rik	-	RIKEN cDNA A330074K22 gene	ncRNA	0.019886	0.603399
chr8	120288697	120289555	+	57	Intergenic	Intergenic	-60896	NR_110496	434353	Mm.411793	NR_110496	ENSMUSG00000097960	A330074K22Rik	-	RIKEN cDNA A330074K22 gene	ncRNA	0.018648	0.561118
chr8	120287478	120288253	+	30	Intergenic	Intergenic	-59635	NR_110496	434353	Mm.411793	NR_110496	ENSMUSG00000097960	A330074K22Rik	-	RIKEN cDNA A330074K22 gene	ncRNA	0.016774	0.554124
chr8	120279237	120279820	+	30	Intergenic	Intergenic	-51298	NR_110496	434353	Mm.411793	NR_110496	ENSMUSG00000097960	A330074K22Rik	-	RIKEN cDNA A330074K22 gene	ncRNA	0.018868	0.542808
chr8	120275381	120276286	+	73	Intergenic	Intergenic	-47603	NR_110496	434353	Mm.411793	NR_110496	ENSMUSG00000097960	A330074K22Rik	-	RIKEN cDNA A330074K22 gene	ncRNA	0.024309	0.589404
chr8	120270178	120270501	+	42	Intergenic	Intergenic	-42109	NR_110496	434353	Mm.411793	NR_110496	ENSMUSG00000097960	A330074K22Rik	-	RIKEN cDNA A330074K22 gene	ncRNA	0.012384	0.521605
chr8	120259599	120260134	+	30	Intergenic	MLT2B3|LTR|ERVL	-31636	NR_110496	434353	Mm.411793	NR_110496	ENSMUSG00000097960	A330074K22Rik	-	RIKEN cDNA A330074K22 gene	ncRNA	0.011215	0.516791
chr8	120257898	120258354	+	36	Intergenic	Intergenic	-29896	NR_110496	434353	Mm.411793	NR_110496	ENSMUSG00000097960	A330074K22Rik	-	RIKEN cDNA A330074K22 gene	ncRNA	0.026316	0.592998
chr8	120254259	120254669	+	47	Intergenic	Intergenic	-26234	NR_110496	434353	Mm.411793	NR_110496	ENSMUSG00000097960	A330074K22Rik	-	RIKEN cDNA A330074K22 gene	ncRNA	0.002439	0.576642
chr8	120233572	120234286	+	36	Intergenic	Intergenic	-5699	NR_110496	434353	Mm.411793	NR_110496	ENSMUSG00000097960	A330074K22Rik	-	RIKEN cDNA A330074K22 gene	ncRNA	0.012605	0.552448
chr8	120231622	120232505	+	30	Intergenic	MIRb|SINE|MIR	-3833	NR_110496	434353	Mm.411793	NR_110496	ENSMUSG00000097960	A330074K22Rik	-	RIKEN cDNA A330074K22 gene	ncRNA	0.010193	0.557692
chr8	120220977	120221800	+	36	intron (NR_110496, intron 2 of 2)	MT2B2|LTR|ERVL	6842	NR_110496	434353	Mm.411793	NR_110496	ENSMUSG00000097960	A330074K22Rik	-	RIKEN cDNA A330074K22 gene	ncRNA	0.023086	0.544903
chr13	44230601	44231102	+	65	Intergenic	Intergenic	-14364	NR_045088	100503592	Mm.184925	NR_045088		A330076C08Rik	-	RIKEN cDNA A330076C08 gene	ncRNA	0.017964	0.525896
chr13	44225512	44225881	+	30	Intergenic	Intergenic	-9209	NR_045088	100503592	Mm.184925	NR_045088		A330076C08Rik	-	RIKEN cDNA A330076C08 gene	ncRNA	0.01355	0.532432
chr13	44223144	44223503	+	36	Intergenic	MTB_Mm|LTR|ERVL-MaLR	-6836	NR_045088	100503592	Mm.184925	NR_045088		A330076C08Rik	-	RIKEN cDNA A330076C08 gene	ncRNA	0	0.505556
chr13	44201427	44201728	+	49	intron (NR_045088, intron 2 of 3)	intron (NR_045088, intron 2 of 3)	14910	NR_045088	100503592	Mm.184925	NR_045088		A330076C08Rik	-	RIKEN cDNA A330076C08 gene	ncRNA	0.019934	0.493377
chr13	29199567	29199934	+	57	intron (NR_131896, intron 15 of 16)	intron (NR_131896, intron 15 of 16)	183495	NR_045075	77920	Mm.197051	NR_045073	ENSMUSG00000086363	A330102I10Rik	-	RIKEN cDNA A330102I10 gene	ncRNA	0.013624	0.48913
chr13	29324663	29324974	+	42	TTS (NM_144536)	TTS (NM_144536)	308563	NR_045075	77920	Mm.197051	NR_045073	ENSMUSG00000086363	A330102I10Rik	-	RIKEN cDNA A330102I10 gene	ncRNA	0.009646	0.490385
chr4	128761730	128762401	+	30	exon (NM_001009819, exon 4 of 5)	exon (NM_001009819, exon 4 of 5)	2807	NM_001009819	215493	Mm.300900	NM_001009819	ENSMUSG00000028794	A3galt2	Gm433|iGb3|iGb3S	alpha 1,3-galactosyltransferase 2 (isoglobotriaosylceramide synthase)	protein-coding	0.011923	0.541667
chr4	128774278	128774740	+	49	3' UTR (NM_001081098, exon 9 of 9)	3' UTR (NM_001081098, exon 9 of 9)	15251	NM_001009819	215493	Mm.300900	NM_001009819	ENSMUSG00000028794	A3galt2	Gm433|iGb3|iGb3S	alpha 1,3-galactosyltransferase 2 (isoglobotriaosylceramide synthase)	protein-coding	0.021645	0.576674
chr4	128782420	128782845	+	33	intron (NM_001081098, intron 6 of 8)	intron (NM_001081098, intron 6 of 8)	23374	NM_001009819	215493	Mm.300900	NM_001009819	ENSMUSG00000028794	A3galt2	Gm433|iGb3|iGb3S	alpha 1,3-galactosyltransferase 2 (isoglobotriaosylceramide synthase)	protein-coding	0.009412	0.502347
chr6	8396290	8396833	+	30	intron (NM_001302354, intron 3 of 3)	intron (NM_001302354, intron 3 of 3)	112600	NR_040452	320312	Mm.374890	NR_040452	ENSMUSG00000087305	A430035B10Rik	2810488G03Rik	RIKEN cDNA A430035B10 gene	ncRNA	0.014733	0.527574
chr10	128502258	128502924	+	30	non-coding (NR_131151, exon 2 of 2)	non-coding (NR_131151, exon 2 of 2)	3344	NR_131151	654440	Mm.441262	NR_131150	ENSMUSG00000097353	A430046D13Rik	-	Riken cDNA A430046D13 gene	ncRNA	0.010511	0.515742
chr10	128504318	128505124	+	233	TTS (NR_131151)	TTS (NR_131151)	5474	NR_131151	654440	Mm.441262	NR_131150	ENSMUSG00000097353	A430046D13Rik	-	Riken cDNA A430046D13 gene	ncRNA	0.01861	0.495663
chr8	3346211	3346619	+	30	Intergenic	Intergenic	-7000	NM_001033378	319493	Mm.234565	NM_001033378	ENSMUSG00000074497	A430078G23Rik	-	RIKEN cDNA A430078G23 gene	protein-coding	0.019608	0.520782
chr6	86481680	86482080	+	42	Intergenic	B4|SINE|B4	-1050	NR_131125	320486	Mm.391625	NR_131125	ENSMUSG00000085589	A430078I02Rik	T25621	RIKEN cDNA A430078I02 gene	ncRNA	0.005	0.483791
chr6	86473046	86473540	+	30	intron (NR_131126, intron 1 of 2)	intron (NR_131126, intron 1 of 2)	7537	NR_131126	320486	Mm.391625	NR_131125	ENSMUSG00000085589	A430078I02Rik	T25621	RIKEN cDNA A430078I02 gene	ncRNA	0.01417	0.517172
chr4	78595594	78596049	+	36	non-coding (NR_131142, exon 1 of 3)	non-coding (NR_131142, exon 1 of 3)	1774	NR_131142	623726		NR_131142		A430085M09Rik	EG623726	RIKEN cDNA A430085M09 gene	ncRNA	0	0.552632
chr4	79379455	79379969	+	30	Intergenic	RLTR1D|LTR|ERV1	785665	NR_131142	623726		NR_131142		A430085M09Rik	EG623726	RIKEN cDNA A430085M09 gene	ncRNA	0.019455	0.491262
chr15	80701928	80702481	+	42	Intergenic	Intergenic	-4594	NR_045310	106059	Mm.442457	NR_045309		A430088P11Rik	-	RIKEN cDNA A430088P11 gene	ncRNA	0.019892	0.539711
chr15	80693389	80693877	+	30	non-coding (NR_045309, exon 4 of 4)	non-coding (NR_045309, exon 4 of 4)	3977	NR_045309	106059	Mm.442457	NR_045309		A430088P11Rik	-	RIKEN cDNA A430088P11 gene	ncRNA	0.006148	0.552147
chr13	114164106	114164523	+	33	Intergenic	Intergenic	-12722	NR_045836	319803	Mm.386896	NM_177004		A430090L17Rik	-	RIKEN cDNA A430090L17 gene	ncRNA	0.028777	0.559809
chr19	10770643	10771101	+	108	intron (NR_027805, intron 1 of 3)	intron (NR_027805, intron 1 of 3)	29925	NR_027805	403202	Mm.34482	NM_207529	ENSMUSG00000067577	A430093F15Rik	Gm674	RIKEN cDNA A430093F15 gene	ncRNA	0.002183	0.474946
chr2	118760307	118761388	+	42	intron (NM_001001982, intron 3 of 10)	intron (NM_001001982, intron 3 of 10)	1814	NM_001001982	214239	Mm.379342	NM_001001982	ENSMUSG00000045838	A430105I19Rik	Gm353	RIKEN cDNA A430105I19 gene	protein-coding	0.016651	0.548983
chr15	83285024	83285399	+	30	Intergenic	Intergenic	-33437	NM_001004150	239559	Mm.323805	NM_001004150	ENSMUSG00000047878	A4galt	-	alpha 1,4-galactosyltransferase	protein-coding	0.016	0.510638
chr15	83242334	83242717	+	39	intron (NM_001004150, intron 1 of 2)	intron (NM_001004150, intron 1 of 2)	9206	NM_001170954	239559	Mm.323805	NM_001004150	ENSMUSG00000047878	A4galt	-	alpha 1,4-galactosyltransferase	protein-coding	0.010444	0.523438
chr15	83230479	83230954	+	30	intron (NM_001004150, intron 1 of 2)	intron (NM_001004150, intron 1 of 2)	21015	NM_001170954	239559	Mm.323805	NM_001004150	ENSMUSG00000047878	A4galt	-	alpha 1,4-galactosyltransferase	protein-coding	0.010526	0.531513
chr15	83227443	83227843	+	36	exon (NM_001170954, exon 3 of 3)	exon (NM_001170954, exon 3 of 3)	24088	NM_001170954	239559	Mm.323805	NM_001004150	ENSMUSG00000047878	A4galt	-	alpha 1,4-galactosyltransferase	protein-coding	0.0175	0.541147
chr2	147593235	147593535	+	73	Intergenic	L1Md_A|LINE|L1	-117308	NR_046014	381384	Mm.259809	NR_046014	ENSMUSG00000051986	A530006G24Rik	Gm1003	RIKEN cDNA A530006G24 gene	ncRNA	0.043333	0.581395
chr2	147856318	147856667	+	30	Intergenic	Intergenic	145799	NR_046014	381384	Mm.259809	NR_046014	ENSMUSG00000051986	A530006G24Rik	Gm1003	RIKEN cDNA A530006G24 gene	ncRNA	0.017192	0.508571
chr2	167691583	167692934	+	33	intron (NR_015500, intron 1 of 1)	intron (NR_015500, intron 1 of 1)	1081	NR_015500	329562	Mm.123101	NM_177851	ENSMUSG00000006462	A530013C23Rik	-	RIKEN cDNA A530013C23 gene	ncRNA	0.014064	0.542899
chr2	167706845	167707411	+	52	Intergenic	Intergenic	15951	NR_015500	329562	Mm.123101	NM_177851	ENSMUSG00000006462	A530013C23Rik	-	RIKEN cDNA A530013C23 gene	ncRNA	0.015901	0.546737
chr2	167710553	167711419	+	30	Intergenic	Intergenic	19809	NR_015500	329562	Mm.123101	NM_177851	ENSMUSG00000006462	A530013C23Rik	-	RIKEN cDNA A530013C23 gene	ncRNA	0.015012	0.561707
chr2	167727128	167727634	+	30	Intergenic	Intergenic	36204	NR_015500	329562	Mm.123101	NM_177851	ENSMUSG00000006462	A530013C23Rik	-	RIKEN cDNA A530013C23 gene	ncRNA	0.025692	0.637081
chr2	167741706	167742150	+	36	Intergenic	Intergenic	50751	NR_015500	329562	Mm.123101	NM_177851	ENSMUSG00000006462	A530013C23Rik	-	RIKEN cDNA A530013C23 gene	ncRNA	0.022523	0.541573
chr2	167745416	167747483	+	127	Intergenic	Intergenic	55272	NR_015500	329562	Mm.123101	NM_177851	ENSMUSG00000006462	A530013C23Rik	-	RIKEN cDNA A530013C23 gene	ncRNA	0.01403	0.558994
chr2	167749897	167750296	+	42	Intergenic	Intergenic	58919	NR_015500	329562	Mm.123101	NM_177851	ENSMUSG00000006462	A530013C23Rik	-	RIKEN cDNA A530013C23 gene	ncRNA	0	0.565
chr2	167754680	167755214	+	30	Intergenic	Intergenic	63770	NR_015500	329562	Mm.123101	NM_177851	ENSMUSG00000006462	A530013C23Rik	-	RIKEN cDNA A530013C23 gene	ncRNA	0.024345	0.596262
chr2	167760520	167761614	+	42	Intergenic	Intergenic	69890	NR_015500	329562	Mm.123101	NM_177851	ENSMUSG00000006462	A530013C23Rik	-	RIKEN cDNA A530013C23 gene	ncRNA	0.021024	0.578082
chr2	167774170	167775148	+	49	Intergenic	Intergenic	83482	NR_015500	329562	Mm.123101	NM_177851	ENSMUSG00000006462	A530013C23Rik	-	RIKEN cDNA A530013C23 gene	ncRNA	0.01227	0.59857
chr2	167799699	167800283	+	42	Intergenic	B1_Mur2|SINE|Alu	108814	NR_015500	329562	Mm.123101	NM_177851	ENSMUSG00000006462	A530013C23Rik	-	RIKEN cDNA A530013C23 gene	ncRNA	0.008562	0.483761
chr12	112483313	112483772	+	36	Intergenic	Intergenic	-5906	NM_177039	319942	Mm.185209	NM_177039	ENSMUSG00000043122	A530016L24Rik	Nrac	RIKEN cDNA A530016L24 gene	protein-coding	0.013072	0.558696
chr12	112499398	112499774	+	30	TTS (NM_178915)	TTS (NM_178915)	10138	NM_177039	319942	Mm.185209	NM_177039	ENSMUSG00000043122	A530016L24Rik	Nrac	RIKEN cDNA A530016L24 gene	protein-coding	0.007979	0.511936
chr7	83066450	83067030	+	36	Intergenic	Lx2B2|LINE|L1	-81730	NM_177895	330578	Mm.5796	NM_177895	ENSMUSG00000053528	A530021J07Rik	-	Riken cDNA A530021J07 gene	protein-coding	0.010345	0.518072
chr1	85147619	85148034	+	50	Intergenic	L1Md_A|LINE|L1	-37973	NM_213615	381287	Mm.487565	NM_213615	ENSMUSG00000089844	A530032D15Rik	Gm1888	RIKEN cDNA A530032D15Rik gene	protein-coding	0.050602	0.615385
chr1	85114146	85114641	+	124	Intergenic	Intergenic	-4540	NM_213615	381287	Mm.487565	NM_213615	ENSMUSG00000089844	A530032D15Rik	Gm1888	RIKEN cDNA A530032D15Rik gene	protein-coding	0.008081	0.53629
chr1	85111158	85112353	+	173	Intergenic	Intergenic	-1902	NM_213615	381287	Mm.487565	NM_213615	ENSMUSG00000089844	A530032D15Rik	Gm1888	RIKEN cDNA A530032D15Rik gene	protein-coding	0.016736	0.507525
chr1	85105414	85105800	+	116	intron (NM_213615, intron 1 of 6)	B3A|SINE|B2	4246	NM_213615	381287	Mm.487565	NM_213615	ENSMUSG00000089844	A530032D15Rik	Gm1888	RIKEN cDNA A530032D15Rik gene	protein-coding	0.010363	0.49354
chr1	85080876	85081207	+	42	Intergenic	Intergenic	28812	NM_213615	381287	Mm.487565	NM_213615	ENSMUSG00000089844	A530032D15Rik	Gm1888	RIKEN cDNA A530032D15Rik gene	protein-coding	0.006042	0.503012
chr1	85040112	85040703	+	65	Intergenic	Intergenic	69446	NM_213615	381287	Mm.487565	NM_213615	ENSMUSG00000089844	A530032D15Rik	Gm1888	RIKEN cDNA A530032D15Rik gene	protein-coding	0.018613	0.452703
chr1	85031506	85032091	+	39	Intergenic	Intergenic	78055	NM_213615	381287	Mm.487565	NM_213615	ENSMUSG00000089844	A530032D15Rik	Gm1888	RIKEN cDNA A530032D15Rik gene	protein-coding	0.003419	0.518771
chr13	15887130	15887494	+	35	Intergenic	L1Md_F2|LINE|L1	80069	NR_046131	328190	Mm.446957	NR_046131		A530046M15Rik	A530046M15	RIKEN cDNA A530046M15 gene	ncRNA	0.027473	0.564384
chr18	61487178	61487526	+	57	Intergenic	Intergenic	-2745	NR_045419	442846	Mm.417648	NR_045419		A530050N04Rik	-	RIKEN cDNA A530050N04 gene	ncRNA	0.014368	0.567335
chr18	61465948	61466478	+	73	Intergenic	Intergenic	18394	NR_045419	442846	Mm.417648	NR_045419		A530050N04Rik	-	RIKEN cDNA A530050N04 gene	ncRNA	0.015094	0.544256
chr18	61457814	61458126	+	30	Intergenic	Intergenic	26637	NR_045419	442846	Mm.417648	NR_045419		A530050N04Rik	-	RIKEN cDNA A530050N04 gene	ncRNA	0.016026	0.536741
chr18	61447381	61448293	+	42	Intergenic	Intergenic	36770	NR_045419	442846	Mm.417648	NR_045419		A530050N04Rik	-	RIKEN cDNA A530050N04 gene	ncRNA	0.015351	0.529025
chr2	113978198	113978727	+	36	Intergenic	Intergenic	-35103	NR_028423	320846	Mm.441458	NR_028423	ENSMUSG00000087694	A530058N18Rik	-	RIKEN cDNA A530058N18 gene	ncRNA	0.009452	0.492453
chr2	113980831	113981142	+	30	Intergenic	Intergenic	-32579	NR_028423	320846	Mm.441458	NR_028423	ENSMUSG00000087694	A530058N18Rik	-	RIKEN cDNA A530058N18 gene	ncRNA	0.025723	0.554487
chr17	48170215	48170623	+	42	Intergenic	MIRc|SINE|MIR	-3162	NM_001113556	328830	Mm.470939	NM_178796	ENSMUSG00000043939	A530064D06Rik	Trem4|pdctrem	RIKEN cDNA A530064D06 gene	protein-coding	0.009804	0.515892
chr13	59927400	59927878	+	36	Intergenic	Intergenic	-102072	NR_046142	328263	Mm.123405	NR_046142		A530065N20Rik	A530065N20	RIKEN cDNA A530046M15 gene	ncRNA	0.018828	0.574113
chr13	59947308	59947745	+	44	Intergenic	B4|SINE|B4	-82185	NR_046142	328263	Mm.123405	NR_046142		A530065N20Rik	A530065N20	RIKEN cDNA A530046M15 gene	ncRNA	0.01373	0.518265
chr4	16241997	16242312	+	45	intron (NR_045765, intron 4 of 6)	intron (NR_045765, intron 4 of 6)	78044	NR_045765	100415915	Mm.387180	NR_045765	ENSMUSG00000085112	A530072M11Rik	-	RIKEN cDNA gene A530072M11	ncRNA	0.012698	0.525316
chr4	16251586	16252053	+	42	intron (NR_045765, intron 4 of 6)	L1_Mur2|LINE|L1	87709	NR_045765	100415915	Mm.387180	NR_045765	ENSMUSG00000085112	A530072M11Rik	-	RIKEN cDNA gene A530072M11	ncRNA	0.006424	0.472222
chr4	16844327	16844682	+	42	Intergenic	L1Md_A|LINE|L1	680394	NR_045765	100415915	Mm.387180	NR_045765	ENSMUSG00000085112	A530072M11Rik	-	RIKEN cDNA gene A530072M11	ncRNA	0.042254	0.606742
chr13	93096724	93097073	+	42	exon (NM_023821, exon 2 of 13)	exon (NM_023821, exon 2 of 13)	2065	NR_046182	408254	Mm.474857	NR_046182		A630019I02Rik	-	RIKEN cDNA A630019I02 gene	ncRNA	0.020057	0.588571
chr15	3995705	3996156	+	59	promoter-TSS (NR_045740)	promoter-TSS (NR_045740)	-109	NR_045740	328489	Mm.447020	NR_045740	ENSMUSG00000097662	A630020A06	-	uncharacterized A630020A06	ncRNA	0.077605	0.630531
chr14	34106389	34106700	+	36	Intergenic	Intergenic	-3790	NM_001251843	105518	Mm.246608	NM_001251843	ENSMUSG00000095493	A630023A22Rik	AI461879	RIKEN cDNA A630023A22 gene	protein-coding	0.022508	0.580128
chr5	110526455	110526942	+	36	TTS (NR_102290)	TTS (NR_102290)	11775	NR_102290	231603	Mm.22836	NM_173766	ENSMUSG00000048215	A630023P12Rik	-	RIKEN cDNA A630023P12 gene	ncRNA	0.008214	0.514344
chr2	170087573	170087933	+	30	Intergenic	Intergenic	-16975	NR_033632	100043910	Mm.468546	NR_033632	ENSMUSG00000097065	A630075F10Rik	4831414D02|Gm4722	RIKEN cDNA A630075F10 gene	ncRNA	0.013889	0.515235
chr2	170054599	170054906	+	30	Intergenic	Intergenic	15919	NR_033634	100043910	Mm.468546	NR_033632	ENSMUSG00000097065	A630075F10Rik	4831414D02|Gm4722	RIKEN cDNA A630075F10 gene	ncRNA	0.029316	0.496753
chr4	43742007	43742428	+	36	Intergenic	ORR1F|LTR|ERVL-MaLR	-9642	NR_040667	319973	Mm.233955	NR_040667		A630077J23Rik	-	RIKEN cDNA A630077J23 gene	ncRNA	0.011876	0.492891
chr16	98107116	98107573	+	278	Intergenic	(TTAGGG)n|Simple_repeat|Simple_repeat	-24905	NR_015491	320586	Mm.442230	NR_015491		A630089N07Rik	-	RIKEN cDNA A630089N07 gene	ncRNA	0.026258	0.591703
chr1	75231409	75232258	+	36	intron (NM_001243090, intron 1 of 2)	intron (NM_001243090, intron 1 of 2)	260	NM_001243090	381272	Mm.239588	NM_001243090	ENSMUSG00000096094	A630095N17Rik	Gm1624	RIKEN cDNA A630095N17 gene	protein-coding	0.009423	0.549412
chr1	186630854	186631614	+	187	intron (NM_001329107, intron 5 of 7)	intron (NM_001329107, intron 5 of 7)	-72553	NR_131158	320449	Mm.404477	NR_131124	ENSMUSG00000103690	A730004F24Rik	-	RIKEN cDNA A730004F24 gene	ncRNA	0.018421	0.494087
chr1	186587205	186587543	+	30	Intergenic	MIR|SINE|MIR	-28693	NR_131158	320449	Mm.404477	NR_131124	ENSMUSG00000103690	A730004F24Rik	-	RIKEN cDNA A730004F24 gene	ncRNA	0.017751	0.489676
chr1	186481907	186482447	+	64	Intergenic	Intergenic	76504	NR_131124	320449	Mm.404477	NR_131124	ENSMUSG00000103690	A730004F24Rik	-	RIKEN cDNA A730004F24 gene	ncRNA	0.014815	0.434381
chr17	48100071	48100618	+	302	Intergenic	Intergenic	-9966	NR_110485	320638	Mm.404482	NR_110485		A730006G06Rik	-	RIKEN cDNA A730006G06 gene	ncRNA	0.018282	0.50365
chr1	88276907	88277796	+	106	intron (NM_198652, intron 1 of 7)	CpG-383	206	NM_172505	212427	Mm.384762	NM_172505		A730008H23Rik	mFleg1	RIKEN cDNA A730008H23 gene	protein-coding	0.058493	0.573034
chr1	88271593	88275607	+	62	intron (NM_198652, intron 3 of 7)	intron (NM_198652, intron 3 of 7)	3957	NM_172505	212427	Mm.384762	NM_172505		A730008H23Rik	mFleg1	RIKEN cDNA A730008H23 gene	protein-coding	0.013951	0.488169
chr2	130898561	130899022	+	30	intron (NR_015523, intron 1 of 2)	B4|SINE|B4	7605	NR_015523	613258	Mm.271990	NR_015523		A730017L22Rik	-	RIKEN cDNA A730017L22 gene	ncRNA	0.013015	0.469697
chr12	112421667	112422379	+	36	intron (NR_036459, intron 1 of 3)	intron (NR_036459, intron 1 of 3)	1175	NR_036459	100504733	Mm.255309	NM_176956		A730018C14Rik	-	RIKEN cDNA A730018C14 gene	ncRNA	0.015449	0.537167
chr12	112406474	112407807	+	30	Intergenic	Intergenic	16058	NR_036459	100504733	Mm.255309	NM_176956		A730018C14Rik	-	RIKEN cDNA A730018C14 gene	ncRNA	0.012003	0.526237
chr12	112376275	112376761	+	30	Intergenic	Intergenic	46680	NR_036459	100504733	Mm.255309	NM_176956		A730018C14Rik	-	RIKEN cDNA A730018C14 gene	ncRNA	0.012346	0.570842
chr12	112284924	112285272	+	36	Intergenic	Intergenic	138100	NR_036459	100504733	Mm.255309	NM_176956		A730018C14Rik	-	RIKEN cDNA A730018C14 gene	ncRNA	0.022989	0.530086
chr6	61743996	61744308	+	30	intron (NM_001164316, intron 8 of 10)	Lx3B|LINE|L1	-563342	NR_040287	100504262	Mm.438066	NR_040287		A730020E08Rik	-	RIKEN cDNA A730020E08 gene	ncRNA	0.003205	0.523962
chr6	61343509	61343806	+	30	intron (NM_001164316, intron 3 of 10)	L1Md_F3|LINE|L1	-162847	NR_040287	100504262	Mm.438066	NR_040287		A730020E08Rik	-	RIKEN cDNA A730020E08 gene	ncRNA	0.010101	0.496644
chr2	129253253	129253799	+	30	Intergenic	Intergenic	34557	NR_045838	329513	Mm.473529	NM_177847	ENSMUSG00000056738	A730036I17Rik	-	RIKEN cDNA A730036I17 gene	ncRNA	0.025641	0.595978
chr7	73424057	73424618	+	36	Intergenic	Intergenic	-48563	NR_040325	319783	Mm.349813	NR_040324	ENSMUSG00000097756	A730056A06Rik	C76391	RIKEN cDNA A730056A06 gene	ncRNA	0.00713	0.524911
chr7	73417221	73417907	+	42	exon (NM_177740, exon 4 of 4)	exon (NM_177740, exon 4 of 4)	-41790	NR_040325	319783	Mm.349813	NR_040324	ENSMUSG00000097756	A730056A06Rik	C76391	RIKEN cDNA A730056A06 gene	ncRNA	0.04519	0.573508
chr7	73412405	73412723	+	30	intron (NM_177740, intron 3 of 3)	intron (NM_177740, intron 3 of 3)	-36790	NR_040325	319783	Mm.349813	NR_040324	ENSMUSG00000097756	A730056A06Rik	C76391	RIKEN cDNA A730056A06 gene	ncRNA	0.009434	0.595611
chr7	73411035	73411504	+	30	intron (NM_177740, intron 3 of 3)	intron (NM_177740, intron 3 of 3)	-35495	NR_040325	319783	Mm.349813	NR_040324	ENSMUSG00000097756	A730056A06Rik	C76391	RIKEN cDNA A730056A06 gene	ncRNA	0.021322	0.491489
chr7	73398672	73399064	+	30	intron (NM_177740, intron 2 of 3)	intron (NM_177740, intron 2 of 3)	-23094	NR_040325	319783	Mm.349813	NR_040324	ENSMUSG00000097756	A730056A06Rik	C76391	RIKEN cDNA A730056A06 gene	ncRNA	0.022959	0.557252
chr7	73392655	73392950	+	36	intron (NM_177740, intron 2 of 3)	intron (NM_177740, intron 2 of 3)	-17028	NR_040325	319783	Mm.349813	NR_040324	ENSMUSG00000097756	A730056A06Rik	C76391	RIKEN cDNA A730056A06 gene	ncRNA	0.013559	0.533784
chr7	73377537	73377837	+	36	intron (NM_177740, intron 1 of 3)	ID_B1|SINE|B4	-1913	NR_040325	319783	Mm.349813	NR_040324	ENSMUSG00000097756	A730056A06Rik	C76391	RIKEN cDNA A730056A06 gene	ncRNA	0.023333	0.501661
chr7	115127345	115127699	+	49	Intergenic	Intergenic	176248	NR_040319	101786	Mm.395157	NR_040317	ENSMUSG00000108379	A730082K24Rik	AU044236	RIKEN cDNA A730082K24 gene	ncRNA	0.011299	0.515493
chr7	115323013	115323411	+	38	Intergenic	Intergenic	371938	NR_040319	101786	Mm.395157	NR_040317	ENSMUSG00000108379	A730082K24Rik	AU044236	RIKEN cDNA A730082K24 gene	ncRNA	0.012563	0.561404
chr7	115337502	115337881	+	30	Intergenic	Intergenic	386417	NR_040319	101786	Mm.395157	NR_040317	ENSMUSG00000108379	A730082K24Rik	AU044236	RIKEN cDNA A730082K24 gene	ncRNA	0	0.528947
chr3	65342094	65342391	+	36	intron (NR_040390, intron 2 of 3)	MTA_Mm|LTR|ERVL-MaLR	7187	NR_040390	319798	Mm.445698	NR_040390		A730090N16Rik	-	RIKEN cDNA A730090N16 gene	ncRNA	0	0.47651
chr13	91322358	91322663	+	30	Intergenic	Intergenic	65575	NR_045161	320297	Mm.375866	NR_045161	ENSMUSG00000097182	A830009L08Rik	-	RIKEN cDNA A830009L08 gene	ncRNA	0.009836	0.522876
chr1	11378270	11378562	+	30	Intergenic	Lx5c|LINE|L1	-35689	NM_001160369	320492	Mm.52021	NM_177173	ENSMUSG00000057715	A830018L16Rik	-	RIKEN cDNA A830018L16 gene	protein-coding	0.020548	0.573379
chr3	143178740	143179078	+	30	Intergenic	L1_Mus2|LINE|L1	-64146	NR_040551	320072	Mm.136397	NR_040551	ENSMUSG00000105923	A830019L24Rik	-	RIKEN cDNA A830019L24 gene	ncRNA	0	0.483776
chr18	32432081	32432746	+	30	exon (NM_009668, exon 18 of 19)	exon (NM_009668, exon 18 of 19)	-54129	NR_045403	402767	Mm.385109	NR_045403	ENSMUSG00000097413	A830052D11Rik	-	RIKEN cDNA A830052D11 gene	ncRNA	0.02406	0.551051
chr18	32426754	32427274	+	65	intron (NM_001083334, intron 11 of 14)	intron (NM_001083334, intron 11 of 14)	-48730	NR_045403	402767	Mm.385109	NR_045403	ENSMUSG00000097413	A830052D11Rik	-	RIKEN cDNA A830052D11 gene	ncRNA	0.013462	0.545106
chr18	32421777	32422168	+	42	intron (NM_001083334, intron 9 of 14)	intron (NM_001083334, intron 9 of 14)	-43688	NR_045403	402767	Mm.385109	NR_045403	ENSMUSG00000097413	A830052D11Rik	-	RIKEN cDNA A830052D11 gene	ncRNA	0.017903	0.563776
chr18	32410551	32411181	+	49	intron (NM_001083334, intron 2 of 14)	RMER15|LTR|ERVL	-32582	NR_045403	402767	Mm.385109	NR_045403	ENSMUSG00000097413	A830052D11Rik	-	RIKEN cDNA A830052D11 gene	ncRNA	0.019048	0.526149
chr18	32391321	32392345	+	49	intron (NM_001083334, intron 1 of 14)	B4A|SINE|B4	-13549	NR_045403	402767	Mm.385109	NR_045403	ENSMUSG00000097413	A830052D11Rik	-	RIKEN cDNA A830052D11 gene	ncRNA	0.011719	0.536585
chr18	32387364	32388191	+	39	intron (NM_001083334, intron 1 of 14)	intron (NM_001083334, intron 1 of 14)	-9493	NR_045403	402767	Mm.385109	NR_045403	ENSMUSG00000097413	A830052D11Rik	-	RIKEN cDNA A830052D11 gene	ncRNA	0.007255	0.535024
chr19	4435119	4435943	+	30	intron (NM_007485, intron 1 of 4)	intron (NM_007485, intron 1 of 4)	-3792	NR_045990	319314	Mm.393810	NR_045989	ENSMUSG00000087132	A930001C03Rik	-	RIKEN cDNA A930001C03 gene	ncRNA	0.009709	0.521212
chr19	4445564	4446074	+	65	TTS (NM_134164)	TTS (NM_134164)	6260	NR_045989	319314	Mm.393810	NR_045989	ENSMUSG00000087132	A930001C03Rik	-	RIKEN cDNA A930001C03 gene	ncRNA	0.007843	0.536204
chr13	47161472	47161844	+	30	intron (NM_146042, intron 1 of 7)	RSINE1|SINE|B4	-12988	NR_126083	319467	Mm.447279	NR_126083		A930002C04Rik	-	RIKEN cDNA A930002C04 gene	ncRNA	0.021505	0.506702
chr13	47147162	47147495	+	36	intron (NR_126083, intron 2 of 2)	MTE2a|LTR|ERVL-MaLR	1342	NR_126083	319467	Mm.447279	NR_126083		A930002C04Rik	-	RIKEN cDNA A930002C04 gene	ncRNA	0.021021	0.541916
chr2	103364820	103365240	+	39	intron (NR_040332, intron 1 of 2)	intron (NR_040332, intron 1 of 2)	7734	NR_040332	319854	Mm.403818	NR_040332	ENSMUSG00000087278	A930006I01Rik	-	RIKEN cDNA A930006I01 gene	ncRNA	0.016667	0.532067
chr2	103346770	103347126	+	42	intron (NR_040332, intron 1 of 2)	intron (NR_040332, intron 1 of 2)	25816	NR_040332	319854	Mm.403818	NR_040332	ENSMUSG00000087278	A930006I01Rik	-	RIKEN cDNA A930006I01 gene	ncRNA	0.005618	0.518207
chr16	91448035	91448441	+	42	Intergenic	Intergenic	-16866	NR_077219	100503120	Mm.387130	NR_077219	ENSMUSG00000084866	A930006K02Rik	-	RIKEN cDNA A930006K02 gene	ncRNA	0.012315	0.565111
chr16	91465145	91465618	+	57	non-coding (NR_077219, exon 1 of 2)	non-coding (NR_077219, exon 1 of 2)	277	NR_077219	100503120	Mm.387130	NR_077219	ENSMUSG00000084866	A930006K02Rik	-	RIKEN cDNA A930006K02 gene	ncRNA	0.040169	0.546414
chr5	99694712	99695288	+	30	intron (NR_030692, intron 1 of 3)	intron (NR_030692, intron 1 of 3)	34060	NR_030692	319818	Mm.295233	NR_030692	ENSMUSG00000089809	A930011G23Rik	-	RIKEN cDNA A930011G23 gene	ncRNA	0.020833	0.516464
chr5	99592662	99593000	+	30	intron (NR_030692, intron 1 of 3)	intron (NR_030692, intron 1 of 3)	136229	NR_030692	319818	Mm.295233	NR_030692	ENSMUSG00000089809	A930011G23Rik	-	RIKEN cDNA A930011G23 gene	ncRNA	0.011834	0.471976
chr7	19421061	19421519	+	30	exon (NM_007710, exon 8 of 8)	exon (NM_007710, exon 8 of 8)	127	NR_073015	100503495	Mm.410762	NR_073014	ENSMUSG00000040705	A930016O22Rik	-	RIKEN cDNA A930016O22 gene	ncRNA	0.063319	0.605664
chr7	19418950	19419437	+	39	non-coding (NR_073015, exon 2 of 2)	non-coding (NR_073015, exon 2 of 2)	2224	NR_073015	100503495	Mm.410762	NR_073014	ENSMUSG00000040705	A930016O22Rik	-	RIKEN cDNA A930016O22 gene	ncRNA	0.016427	0.487705
chr2	104122513	104123479	+	36	exon (NM_026634, exon 1 of 2)	exon (NM_026634, exon 1 of 2)	227	NM_026634	68243	Mm.158191	NM_026634	ENSMUSG00000032671	A930018P22Rik	-	RIKEN cDNA A930018P22 gene	protein-coding	0.078675	0.649431
chr2	104150542	104151283	+	49	intron (NM_001033347, intron 20 of 20)	intron (NM_001033347, intron 20 of 20)	28143	NM_026634	68243	Mm.158191	NM_026634	ENSMUSG00000032671	A930018P22Rik	-	RIKEN cDNA A930018P22 gene	protein-coding	0.008097	0.493261
chr2	104177569	104177914	+	73	intron (NM_001033347, intron 16 of 20)	intron (NM_001033347, intron 16 of 20)	54972	NM_026634	68243	Mm.158191	NM_026634	ENSMUSG00000032671	A930018P22Rik	-	RIKEN cDNA A930018P22 gene	protein-coding	0.017391	0.517341
chr2	104233306	104233797	+	36	exon (NM_001033347, exon 9 of 21)	exon (NM_001033347, exon 9 of 21)	110782	NM_026634	68243	Mm.158191	NM_026634	ENSMUSG00000032671	A930018P22Rik	-	RIKEN cDNA A930018P22 gene	protein-coding	0.01222	0.526423
chr2	146377747	146378099	+	36	intron (NM_001033348, intron 24 of 40)	MER20|DNA|hAT-Charlie	118637	NR_040619	77806	Mm.392819	NR_040619	ENSMUSG00000085958	A930019D19Rik	-	RIKEN cDNA A930019D19 gene	ncRNA	0.002841	0.478754
chr4	131419513	131419814	+	30	Intergenic	ID_B1|SINE|B4	-409189	NR_130167	77835	Mm.348412	NR_130167	ENSMUSG00000086262	A930031H19Rik	A930004I12Rik	RIKEN cDNA A930031H19 gene	ncRNA	0.009967	0.513245
chr4	131390915	131391411	+	42	Intergenic	Intergenic	-380689	NR_130167	77835	Mm.348412	NR_130167	ENSMUSG00000086262	A930031H19Rik	A930004I12Rik	RIKEN cDNA A930031H19 gene	ncRNA	0.008065	0.539235
chr4	131371653	131372172	+	57	Intergenic	Intergenic	-361438	NR_130167	77835	Mm.348412	NR_130167	ENSMUSG00000086262	A930031H19Rik	A930004I12Rik	RIKEN cDNA A930031H19 gene	ncRNA	0.019268	0.542308
chr4	131367100	131367731	+	30	Intergenic	Intergenic	-356941	NR_130167	77835	Mm.348412	NR_130167	ENSMUSG00000086262	A930031H19Rik	A930004I12Rik	RIKEN cDNA A930031H19 gene	ncRNA	0.012678	0.531646
chr4	131355551	131356196	+	36	Intergenic	Intergenic	-345399	NR_130167	77835	Mm.348412	NR_130167	ENSMUSG00000086262	A930031H19Rik	A930004I12Rik	RIKEN cDNA A930031H19 gene	ncRNA	0.021705	0.549536
chr4	131306111	131306409	+	30	Intergenic	Intergenic	-295786	NR_130167	77835	Mm.348412	NR_130167	ENSMUSG00000086262	A930031H19Rik	A930004I12Rik	RIKEN cDNA A930031H19 gene	ncRNA	0.020134	0.525084
chr4	131286412	131286802	+	30	Intergenic	Intergenic	-276133	NR_130167	77835	Mm.348412	NR_130167	ENSMUSG00000086262	A930031H19Rik	A930004I12Rik	RIKEN cDNA A930031H19 gene	ncRNA	0	0.516624
chr4	131187510	131188370	+	30	Intergenic	Intergenic	-177466	NR_130167	77835	Mm.348412	NR_130167	ENSMUSG00000086262	A930031H19Rik	A930004I12Rik	RIKEN cDNA A930031H19 gene	ncRNA	0.009302	0.526132
chr4	130998968	130999651	+	30	Intergenic	Intergenic	11165	NR_130167	77835	Mm.348412	NR_130167	ENSMUSG00000086262	A930031H19Rik	A930004I12Rik	RIKEN cDNA A930031H19 gene	ncRNA	0.021962	0.519006
chr19	52612002	52612379	+	36	Intergenic	L1_Mus4|LINE|L1	-310991	NR_030678	100043450	Mm.145594	NR_030678		AA387883	-	expressed sequence AA387883	ncRNA	0.007958	0.510582
chr19	52900587	52900928	+	49	Intergenic	L1_Mus3|LINE|L1	-22424	NR_030678	100043450	Mm.145594	NR_030678		AA387883	-	expressed sequence AA387883	ncRNA	0	0.508772
chr19	52923169	52923516	+	30	non-coding (NR_030678, exon 1 of 2)	non-coding (NR_030678, exon 1 of 2)	161	NR_030678	100043450	Mm.145594	NR_030678		AA387883	-	expressed sequence AA387883	ncRNA	0.0317	0.517241
chr19	52924965	52925288	+	36	intron (NR_030678, intron 1 of 1)	RMER13A|LTR|ERVK	1945	NR_030678	100043450	Mm.145594	NR_030678		AA387883	-	expressed sequence AA387883	ncRNA	0.009288	0.487654
chr14	123329342	123329645	+	36	intron (NM_177393, intron 18 of 43)	intron (NM_177393, intron 18 of 43)	160307	NR_045144	380934	Mm.393838	NR_045143		AA536875	Gm1591	expressed sequence AA536875	ncRNA	0.0033	0.490132
chr2	25331669	25332287	+	30	promoter-TSS (NM_001029983)	promoter-TSS (NM_001029983)	593	NR_027448	100272219	Mm.382103	NR_027448	ENSMUSG00000097345	AA543186	-	expressed sequence AA543186	ncRNA	0.045307	0.508885
chr9	107091864	107092229	+	30	intron (NM_153413, intron 5 of 52)	ORR1A2-int|LTR|ERVL-MaLR	-100761	NR_102273	100417434		NR_102273	ENSMUSG00000092125	AA543401	Mycs-like	myc-like oncogene, s-myc protein pseudogene	pseudo	0	0.521858
chr9	107146896	107147257	+	57	intron (NM_153413, intron 3 of 52)	RLTR27|LTR|ERVK	-45731	NR_102273	100417434		NR_102273	ENSMUSG00000092125	AA543401	Mycs-like	myc-like oncogene, s-myc protein pseudogene	pseudo	0.022161	0.519337
chr6	11428695	11429105	+	42	Intergenic	L1Md_A|LINE|L1	-454522	NR_033776	57866	Mm.4397	NR_033776		AA545190	-	EST AA545190	ncRNA	0.043902	0.59854
chr6	11292159	11292516	+	81	Intergenic	L1Md_F2|LINE|L1	-317959	NR_033776	57866	Mm.4397	NR_033776		AA545190	-	EST AA545190	ncRNA	0.019608	0.530726
chr6	10550795	10551218	+	30	Intergenic	RLTR9C|LTR|ERVK	423372	NR_033776	57866	Mm.4397	NR_033776		AA545190	-	EST AA545190	ncRNA	0.01182	0.478774
chr6	10548156	10548482	+	42	Intergenic	MMERVK9C_I-int|LTR|ERVK	426059	NR_033776	57866	Mm.4397	NR_033776		AA545190	-	EST AA545190	ncRNA	0.03681	0.611621
chr1	34623558	34623898	+	30	Intergenic	B4|SINE|B4	12482	NR_033627	241051	Mm.282827	NR_033627		AA619741	-	PHD finger protein 19 pseudogene	pseudo	0.005882	0.507331
chr1	34618569	34618935	+	30	Intergenic	RMER1A|Other|Other	17458	NR_033627	241051	Mm.282827	NR_033627		AA619741	-	PHD finger protein 19 pseudogene	pseudo	0.005464	0.547684
chr5	94347402	94347732	+	59	Intergenic	ERVB7_1-LTR_MM|LTR|ERVK	-29773	NM_178894	100554	Mm.327439	NM_178894	ENSMUSG00000073497	AA792892	-	expressed sequence AA792892	protein-coding	0.015152	0.483384
chr5	94367042	94367514	+	45	Intergenic	Intergenic	-10062	NM_178894	100554	Mm.327439	NM_178894	ENSMUSG00000073497	AA792892	-	expressed sequence AA792892	protein-coding	0	0.479915
chr15	102343815	102344184	+	36	intron (NM_153416, intron 7 of 15)	intron (NM_153416, intron 7 of 15)	6760	NM_153416	223921	Mm.352946	NM_153416	ENSMUSG00000036678	Aaas	AAA|ADRACALA|D030041N15Rik|GL003	achalasia, adrenocortical insufficiency, alacrimia	protein-coding	0.00813	0.521622
chr8	60420883	60421207	+	30	Intergenic	L1Md_F3|LINE|L1	-85079	NM_011834	23923	Mm.35020	NM_011834	ENSMUSG00000057228	Aadat	AI875679|Aadt|KATII|Kat2|Kyat2|mKat-2	aminoadipate aminotransferase	protein-coding	0.033951	0.563077
chr8	60426613	60426963	+	42	Intergenic	L1Md_F3|LINE|L1	-79336	NM_011834	23923	Mm.35020	NM_011834	ENSMUSG00000057228	Aadat	AI875679|Aadt|KATII|Kat2|Kyat2|mKat-2	aminoadipate aminotransferase	protein-coding	0.008571	0.490028
chr13	64309821	64310218	+	49	intron (NM_025370, intron 2 of 5)	B4|SINE|B4	2691	NM_025370	66129	Mm.491110	NM_025370	ENSMUSG00000021482	Aaed1	1110018J18Rik|AI849003	AhpC/TSA antioxidant enzyme domain containing 1	protein-coding	0.030227	0.505025
chr9	63661889	63662933	+	36	intron (NM_016769, intron 5 of 8)	intron (NM_016769, intron 5 of 8)	59756	NM_025857	66939	Mm.34338	NM_025857	ENSMUSG00000037257	Aagab	2310007F21Rik|p34	alpha- and gamma-adaptin binding protein	protein-coding	0.014368	0.501435
chr9	63665956	63666731	+	73	intron (NM_016769, intron 3 of 8)	intron (NM_016769, intron 3 of 8)	63688	NM_025857	66939	Mm.34338	NM_025857	ENSMUSG00000037257	Aagab	2310007F21Rik|p34	alpha- and gamma-adaptin binding protein	protein-coding	0.021935	0.54768
chr11	116599918	116600214	+	30	exon (NM_172572, exon 18 of 19)	exon (NM_172572, exon 18 of 19)	6379	NR_033223	11298	Mm.42233	NM_009591	ENSMUSG00000020804	Aanat	AA-NAT|Nat-2|Nat4|Snat	arylalkylamine N-acetyltransferase	protein-coding	0.013514	0.545455
chr2	156511964	156512268	+	30	intron (NM_001006664, intron 13 of 21)	intron (NM_001006664, intron 13 of 21)	-35460	NM_026661	68295	Mm.253648	NM_026661	ENSMUSG00000027628	Aar2	0610011L14Rik	AAR2 splicing factor homolog	protein-coding	0.019737	0.583607
chr2	156537162	156537813	+	30	intron (NM_001006664, intron 21 of 21)	intron (NM_001006664, intron 21 of 21)	-10089	NM_026661	68295	Mm.253648	NM_026661	ENSMUSG00000027628	Aar2	0610011L14Rik	AAR2 splicing factor homolog	protein-coding	0.004608	0.526074
chr2	156576309	156577250	+	30	Intergenic	Intergenic	29203	NM_001164818	68295	Mm.253648	NM_026661	ENSMUSG00000027628	Aar2	0610011L14Rik	AAR2 splicing factor homolog	protein-coding	0.014878	0.563694
chr17	45494189	45494541	+	49	Intergenic	Intergenic	-12476	NM_198608	224805	Mm.329063	NM_198608	ENSMUSG00000023938	Aars2	Aarsl|AlaRS|Gm89	alanyl-tRNA synthetase 2, mitochondrial	protein-coding	0.005682	0.521246
chr17	45505844	45506189	+	36	promoter-TSS (NM_198608)	promoter-TSS (NM_198608)	-825	NM_198608	224805	Mm.329063	NM_198608	ENSMUSG00000023938	Aars2	Aarsl|AlaRS|Gm89	alanyl-tRNA synthetase 2, mitochondrial	protein-coding	0.008696	0.491329
chr9	4260347	4260767	+	79	Intergenic	CpG	48937	NR_136940	67618	Mm.33970	NM_026276	ENSMUSG00000025894	Aasdhppt	2010309J24Rik|2810407B07Rik|AASD-PPT|CGI-80|LYS2|LYS5	aminoadipate-semialdehyde dehydrogenase-phosphopantetheinyl transferase	protein-coding	0.111905	0.741093
chr9	4216734	4217073	+	36	Intergenic	Lx|LINE|L1	92591	NR_136940	67618	Mm.33970	NM_026276	ENSMUSG00000025894	Aasdhppt	2010309J24Rik|2810407B07Rik|AASD-PPT|CGI-80|LYS2|LYS5	aminoadipate-semialdehyde dehydrogenase-phosphopantetheinyl transferase	protein-coding	0.00885	0.520588
chr9	4209242	4210046	+	36	Intergenic	RLTR6-int|LTR|ERV1	99850	NR_136940	67618	Mm.33970	NM_026276	ENSMUSG00000025894	Aasdhppt	2010309J24Rik|2810407B07Rik|AASD-PPT|CGI-80|LYS2|LYS5	aminoadipate-semialdehyde dehydrogenase-phosphopantetheinyl transferase	protein-coding	0.014925	0.503106
chr9	3948176	3948654	+	30	Intergenic	L1Md_F|LINE|L1	361079	NR_136940	67618	Mm.33970	NM_026276	ENSMUSG00000025894	Aasdhppt	2010309J24Rik|2810407B07Rik|AASD-PPT|CGI-80|LYS2|LYS5	aminoadipate-semialdehyde dehydrogenase-phosphopantetheinyl transferase	protein-coding	0.033473	0.565762
chr11	84426889	84427318	+	30	intron (NM_019816, intron 12 of 12)	intron (NM_019816, intron 12 of 12)	86398	NM_019816	56321	Mm.257482	NM_019816	ENSMUSG00000018697	Aatf	4933415H02Rik|5830465M17Rik|Che-1|Trb	apoptosis antagonizing transcription factor	protein-coding	0.011655	0.483721
chr11	84395069	84395371	+	51	intron (NM_133360, intron 52 of 53)	intron (NM_133360, intron 52 of 53)	118281	NM_019816	56321	Mm.257482	NM_019816	ENSMUSG00000018697	Aatf	4933415H02Rik|5830465M17Rik|Che-1|Trb	apoptosis antagonizing transcription factor	protein-coding	0.003311	0.49505
chr11	120046434	120046752	+	30	5' UTR (NM_007377, exon 1 of 14)	5' UTR (NM_007377, exon 1 of 14)	552	NM_001198785	11302	Mm.6826	NM_007377	ENSMUSG00000025375	Aatk	AATYK|aatyk1|mKIAA0641	apoptosis-associated tyrosine kinase	protein-coding	0.028302	0.652038
chr11	120030279	120031046	+	30	intron (NM_001198785, intron 1 of 13)	intron (NM_001198785, intron 1 of 13)	11119	NM_001198787	11302	Mm.6826	NM_007377	ENSMUSG00000025375	Aatk	AATYK|aatyk1|mKIAA0641	apoptosis-associated tyrosine kinase	protein-coding	0.013038	0.56901
chr11	120029353	120029673	+	39	intron (NM_001198785, intron 1 of 13)	MLT1E2|LTR|ERVL-MaLR	12268	NM_001198787	11302	Mm.6826	NM_007377	ENSMUSG00000025375	Aatk	AATYK|aatyk1|mKIAA0641	apoptosis-associated tyrosine kinase	protein-coding	0.00625	0.52648
chr16	8515571	8515989	+	36	intron (NM_172961, intron 1 of 15)	ID_B1|SINE|B4	2351	NM_172961	268860	Mm.259315	NM_172961	ENSMUSG00000057880	Abat	9630038C02Rik|AI255750|ENSMUSG00000051226|Gabaat|Gabat|Gm9851|I54|Laibat|X61497	4-aminobutyrate aminotransferase	protein-coding	0.009569	0.48926
chr16	8521448	8521776	+	30	intron (NM_172961, intron 1 of 15)	intron (NM_172961, intron 1 of 15)	8183	NM_172961	268860	Mm.259315	NM_172961	ENSMUSG00000057880	Abat	9630038C02Rik|AI255750|ENSMUSG00000051226|Gabaat|Gabat|Gm9851|I54|Laibat|X61497	4-aminobutyrate aminotransferase	protein-coding	0.012195	0.50152
chr16	8525993	8526909	+	30	intron (NM_172961, intron 1 of 15)	intron (NM_172961, intron 1 of 15)	13022	NM_172961	268860	Mm.259315	NM_172961	ENSMUSG00000057880	Abat	9630038C02Rik|AI255750|ENSMUSG00000051226|Gabaat|Gabat|Gm9851|I54|Laibat|X61497	4-aminobutyrate aminotransferase	protein-coding	0.018559	0.502726
chr16	8541027	8541335	+	30	intron (NM_172961, intron 1 of 15)	intron (NM_172961, intron 1 of 15)	27752	NM_172961	268860	Mm.259315	NM_172961	ENSMUSG00000057880	Abat	9630038C02Rik|AI255750|ENSMUSG00000051226|Gabaat|Gabat|Gm9851|I54|Laibat|X61497	4-aminobutyrate aminotransferase	protein-coding	0.003247	0.553398
chr16	8554303	8555045	+	30	intron (NM_172961, intron 1 of 15)	L1MA4|LINE|L1	41245	NM_172961	268860	Mm.259315	NM_172961	ENSMUSG00000057880	Abat	9630038C02Rik|AI255750|ENSMUSG00000051226|Gabaat|Gabat|Gm9851|I54|Laibat|X61497	4-aminobutyrate aminotransferase	protein-coding	0.006739	0.491252
chr4	53145988	53146539	+	65	intron (NM_013454, intron 1 of 49)	intron (NM_013454, intron 1 of 49)	13632	NM_013454	11303	Mm.277376	NM_013454	ENSMUSG00000015243	Abca1	ABC-1|Abc1	ATP-binding cassette, sub-family A (ABC1), member 1	protein-coding	0.018149	0.485507
chr11	9208424	9208732	+	30	intron (NM_178259, intron 1 of 61)	L1_Mus2|LINE|L1	16636	NM_178259	268379	Mm.39270	NM_178259	ENSMUSG00000004668	Abca13	9830132L24|A930002G16Rik|AI956815	ATP-binding cassette, sub-family A (ABC1), member 13	protein-coding	0.006494	0.556634
chr11	9414843	9415880	+	36	intron (NM_178259, intron 35 of 61)	Lx6|LINE|L1	223419	NM_178259	268379	Mm.39270	NM_178259	ENSMUSG00000004668	Abca13	9830132L24|A930002G16Rik|AI956815	ATP-binding cassette, sub-family A (ABC1), member 13	protein-coding	0.00675	0.513487
chr11	9495430	9495755	+	36	intron (NM_178259, intron 42 of 61)	RMER17B|LTR|ERVK	303650	NM_178259	268379	Mm.39270	NM_178259	ENSMUSG00000004668	Abca13	9830132L24|A930002G16Rik|AI956815	ATP-binding cassette, sub-family A (ABC1), member 13	protein-coding	0.018462	0.588957
chr11	9886399	9886884	+	30	Intergenic	RLTR6-int|LTR|ERV1	694699	NM_178259	268379	Mm.39270	NM_178259	ENSMUSG00000004668	Abca13	9830132L24|A930002G16Rik|AI956815	ATP-binding cassette, sub-family A (ABC1), member 13	protein-coding	0.024742	0.545267
chr7	120409555	120409902	+	30	promoter-TSS (NM_001278943)	promoter-TSS (NM_001278943)	81	NM_001278943	233810		NM_001278943	ENSMUSG00000051900	Abca16	AY243472	ATP-binding cassette, sub-family A (ABC1), member 16	protein-coding	0.028818	0.557471
chr2	25427953	25428276	+	36	promoter-TSS (NM_007379)	promoter-TSS (NM_007379)	-560	NM_007379	11305	Mm.2210	NM_007379	ENSMUSG00000026944	Abca2	AI413825|Abc2|D2H0S1474E|mKIAA1062	ATP-binding cassette, sub-family A (ABC1), member 2	protein-coding	0.027864	0.484568
chr2	25429917	25431523	+	30	intron (NM_007379, intron 1 of 47)	intron (NM_007379, intron 1 of 47)	2046	NM_007379	11305	Mm.2210	NM_007379	ENSMUSG00000026944	Abca2	AI413825|Abc2|D2H0S1474E|mKIAA1062	ATP-binding cassette, sub-family A (ABC1), member 2	protein-coding	0.013699	0.570006
chr2	25433431	25434105	+	57	exon (NM_007379, exon 5 of 48)	exon (NM_007379, exon 5 of 48)	5094	NM_007379	11305	Mm.2210	NM_007379	ENSMUSG00000026944	Abca2	AI413825|Abc2|D2H0S1474E|mKIAA1062	ATP-binding cassette, sub-family A (ABC1), member 2	protein-coding	0.019288	0.580741
chr17	24378535	24379108	+	58	intron (NM_013855, intron 11 of 32)	intron (NM_013855, intron 11 of 32)	26798	NM_013855	27410	Mm.239470	NM_013855	ENSMUSG00000024130	Abca3	1810036E22Rik|ABC-C|Abc3	ATP-binding cassette, sub-family A (ABC1), member 3	protein-coding	0.008726	0.508711
chr10	79998247	79998645	+	36	intron (NM_001347081, intron 4 of 45)	intron (NM_001347081, intron 4 of 45)	831	NM_013850	27403	Mm.103351	NM_013850	ENSMUSG00000035722	Abca7	ABCX|Abc51	ATP-binding cassette, sub-family A (ABC1), member 7	protein-coding	0.035176	0.626566
chr12	119041206	119041866	+	50	Intergenic	RMER1B|Other|Other	-75115	NM_029961	77706	Mm.261496	NM_029961	ENSMUSG00000072791	Abcb5	9230106F14Rik	ATP-binding cassette, sub-family B (MDR/TAP), member 5	protein-coding	0.006061	0.547655
chr5	24393983	24394391	+	50	promoter-TSS (NM_029020)	promoter-TSS (NM_029020)	31	NM_029020	74610	Mm.283914	NM_029020	ENSMUSG00000028973	Abcb8	4833412N02Rik|AA409895	ATP-binding cassette, sub-family B (MDR/TAP), member 8	protein-coding	0.026961	0.479218
chr5	124094240	124094717	+	36	intron (NM_019875, intron 1 of 11)	intron (NM_019875, intron 1 of 11)	1320	NM_019875	56325	Mm.254839	NM_019875	ENSMUSG00000029408	Abcb9	TAPL|mKIAA1520	ATP-binding cassette, sub-family B (MDR/TAP), member 9	protein-coding	0.016771	0.554393
chr5	124093120	124093663	+	42	intron (NM_019875, intron 1 of 11)	intron (NM_019875, intron 1 of 11)	2407	NM_019875	56325	Mm.254839	NM_019875	ENSMUSG00000029408	Abcb9	TAPL|mKIAA1520	ATP-binding cassette, sub-family B (MDR/TAP), member 9	protein-coding	0.016575	0.545956
chr5	124089503	124090217	+	30	exon (NM_019875, exon 2 of 12)	exon (NM_019875, exon 2 of 12)	5938	NM_019875	56325	Mm.254839	NM_019875	ENSMUSG00000029408	Abcb9	TAPL|mKIAA1520	ATP-binding cassette, sub-family B (MDR/TAP), member 9	protein-coding	0.047619	0.627972
chr5	124078938	124079389	+	42	intron (NM_019875, intron 6 of 11)	intron (NM_019875, intron 6 of 11)	16635	NM_019875	56325	Mm.254839	NM_019875	ENSMUSG00000029408	Abcb9	TAPL|mKIAA1520	ATP-binding cassette, sub-family B (MDR/TAP), member 9	protein-coding	0.006652	0.573009
chr16	14415152	14415455	+	49	intron (NM_008576, intron 10 of 30)	RMER17B2|LTR|ERVK	53745	NM_008576	17250	Mm.196634	NM_008576	ENSMUSG00000023088	Abcc1	Abcc1a|Abcc1b|MRP|Mdrap|Mrp1	ATP-binding cassette, sub-family C (CFTR/MRP), member 1	protein-coding	0.016502	0.565789
chr16	14443070	14443524	+	30	intron (NM_008576, intron 15 of 30)	intron (NM_008576, intron 15 of 30)	81739	NM_008576	17250	Mm.196634	NM_008576	ENSMUSG00000023088	Abcc1	Abcc1a|Abcc1b|MRP|Mdrap|Mrp1	ATP-binding cassette, sub-family C (CFTR/MRP), member 1	protein-coding	0.006608	0.547253
chr17	46324363	46324784	+	30	exon (NM_145140, exon 1 of 20)	exon (NM_145140, exon 1 of 20)	1193	NM_145140	224814	Mm.76543	NM_145140	ENSMUSG00000032842	Abcc10	Mrp7|mFLJ00002	ATP-binding cassette, sub-family C (CFTR/MRP), member 10	protein-coding	0.016627	0.587678
chr8	86531293	86532439	+	42	intron (NM_172912, intron 16 of 28)	intron (NM_172912, intron 16 of 28)	34724	NM_172912	244562	Mm.67485	NM_172912	ENSMUSG00000036872	Abcc12	4930467B22Rik|MRP9	ATP-binding cassette, sub-family C (CFTR/MRP), member 12	protein-coding	0.015707	0.495205
chr8	86508227	86508538	+	42	intron (NM_172912, intron 25 of 28)	intron (NM_172912, intron 25 of 28)	58208	NM_172912	244562	Mm.67485	NM_172912	ENSMUSG00000036872	Abcc12	4930467B22Rik|MRP9	ATP-binding cassette, sub-family C (CFTR/MRP), member 12	protein-coding	0.016077	0.541667
chr8	86474407	86474759	+	30	Intergenic	Intergenic	92007	NM_172912	244562	Mm.67485	NM_172912	ENSMUSG00000036872	Abcc12	4930467B22Rik|MRP9	ATP-binding cassette, sub-family C (CFTR/MRP), member 12	protein-coding	0.008523	0.535411
chr8	86428988	86429516	+	30	Intergenic	Intergenic	137338	NM_172912	244562	Mm.67485	NM_172912	ENSMUSG00000036872	Abcc12	4930467B22Rik|MRP9	ATP-binding cassette, sub-family C (CFTR/MRP), member 12	protein-coding	0	0.500945
chr8	86222852	86223303	+	30	Intergenic	RLTR27|LTR|ERVK	343513	NM_172912	244562	Mm.67485	NM_172912	ENSMUSG00000036872	Abcc12	4930467B22Rik|MRP9	ATP-binding cassette, sub-family C (CFTR/MRP), member 12	protein-coding	0.033259	0.539823
chr11	94421016	94421457	+	30	intron (NM_001177888, intron 25 of 34)	intron (NM_001177888, intron 25 of 34)	-28260	NM_029600	76408	Mm.23942	NM_029600	ENSMUSG00000020865	Abcc3	1700019L09Rik|ABC31|MLP2|MOAT-D|MRP3	ATP-binding cassette, sub-family C (CFTR/MRP), member 3	protein-coding	0.013605	0.558824
chr11	94404182	94404610	+	99	Intergenic	Intergenic	-11420	NM_029600	76408	Mm.23942	NM_029600	ENSMUSG00000020865	Abcc3	1700019L09Rik|ABC31|MLP2|MOAT-D|MRP3	ATP-binding cassette, sub-family C (CFTR/MRP), member 3	protein-coding	0.011682	0.51049
chr14	118737027	118737806	+	42	Intergenic	Intergenic	-31197	NM_001163676	239273	Mm.40537	NM_001033336	ENSMUSG00000032849	Abcc4	ABCC4-N1|D630049P08Rik|MOATB|MRP4	ATP-binding cassette, sub-family C (CFTR/MRP), member 4	protein-coding	0.019255	0.505128
chr14	118696261	118696669	+	33	intron (NM_001033336, intron 1 of 30)	intron (NM_001033336, intron 1 of 30)	9754	NM_001033336	239273	Mm.40537	NM_001033336	ENSMUSG00000032849	Abcc4	ABCC4-N1|D630049P08Rik|MOATB|MRP4	ATP-binding cassette, sub-family C (CFTR/MRP), member 4	protein-coding	0.031863	0.479218
chr14	118666590	118667047	+	36	intron (NM_001033336, intron 3 of 30)	intron (NM_001033336, intron 3 of 30)	10113	NM_001163675	239273	Mm.40537	NM_001033336	ENSMUSG00000032849	Abcc4	ABCC4-N1|D630049P08Rik|MOATB|MRP4	ATP-binding cassette, sub-family C (CFTR/MRP), member 4	protein-coding	0.017505	0.556769
[truncated: 23,477 more rows]

## Sheet: ERRa ChIPseq_3SA SKM
Chr	Start	End	Strand	Peak Score	Annotation	Detailed Annotation	Distance to TSS	Nearest PromoterID	Entrez ID	Nearest Unigene	Nearest Refseq	Nearest Ensembl	Gene Name	Gene Alias	Gene Description	Gene Type	CpG%	GC%
[truncated: 50,647 more rows]

## Sheet: ERRa ChIPseq targets SKM 20kb
ERRa WT SKM targets +/- 20kb TSS_8660	ERRa 3SA SKM targets +/- 20kb TSS_12182
[truncated: 12,182 more rows]
