# Supplementary material for: ERRα fosters running endurance by driving myofiber aerobic transformation and fuel efficiency
Source: Mol Metab. 2023 Oct 5;78:101814. doi: 10.1016/j.molmet.2023.101814 (PMC10590867; doi:10.1016/j.molmet.2023.101814)
Supplement: Multimedia component 2 [file mmc2.xlsx]

## Sheet: Suppl Table 2
Supplemental Table 2: ERRα ChIP-seq in WT and ERRα3SA mouse liver.
Total ERRa peaks identified in WT and 3SA liver are provided as well as unique target genes identified in both WT and 3SA harbouring binding events +/- 20kb of gene TSSs.

## Sheet: ERRa ChIPseq_WT Liver
Chr	Start	End	Strand	Peak Score	Annotation	Detailed Annotation	Distance to TSS	Nearest PromoterID	Entrez ID	Nearest Unigene	Nearest Refseq	Nearest Ensembl	Gene Name	Gene Alias	Gene Description	Gene Type	CpG%	GC%
chr7	45573959	45574970	+	249	non-coding (NR_038166, exon 3 of 5)	non-coding (NR_038166, exon 3 of 5)	712	NR_038165	71661	Mm.439894	NR_038165	ENSMUSG00000109644	0610005C13Rik	AI182092	RIKEN cDNA 0610005C13 gene	ncRNA	0.016815	0.522727
chr7	45590081	45591224	+	249	TTS (NM_001243053)	TTS (NM_001243053)	-15476	NR_038166	71661	Mm.439894	NR_038165	ENSMUSG00000109644	0610005C13Rik	AI182092	RIKEN cDNA 0610005C13 gene	ncRNA	0.011374	0.467657
chr11	120353082	120353928	+	135	Intergenic	Intergenic	4827	NR_038126	66838	Mm.375010	NR_038126	ENSMUSG00000043644	0610009L18Rik	-	RIKEN cDNA 0610009L18 gene	ncRNA	0.037825	0.62928
chr11	120348998	120350046	+	104	intron (NR_038126, intron 1 of 1)	CpG	844	NR_038126	66838	Mm.375010	NR_038126	ENSMUSG00000043644	0610009L18Rik	-	RIKEN cDNA 0610009L18 gene	ncRNA	0.03626	0.587226
chr11	23598866	23599258	+	33	intron (NM_027860, intron 12 of 21)	MTA_Mm|LTR|ERVL-MaLR	34569	NM_001347242	71675	Mm.48031	NM_027860	ENSMUSG00000042208	0610010F05Rik	Kiaa1841|mKIAA1841	RIKEN cDNA 0610010F05 gene	protein-coding	0	0.478372
chr16	31947842	31948518	+	49	promoter-TSS (NM_026554)	promoter-TSS (NM_026554)	341	NR_027897	106264	Mm.347369	NM_025320	ENSMUSG00000107002	0610012G03Rik	AI839730	RIKEN cDNA 0610012G03 gene	ncRNA	0.100592	0.642541
chr6	72347506	72347873	+	62	exon (NM_026696, exon 2 of 4)	exon (NM_026696, exon 2 of 4)	372	NM_026696	68364	Mm.52711	NM_026696	ENSMUSG00000058706	0610030E20Rik	1500031N04Rik|2810411C16Rik|AI461894	RIKEN cDNA 0610030E20 gene	protein-coding	0.103542	0.706522
chr4	107902870	107903478	+	44	TTS (NM_009949)	TTS (NM_009949)	13275	NM_028754	74098	Mm.274853	NM_028754	ENSMUSG00000028608	0610037L13Rik	1110008H16Rik	RIKEN cDNA 0610037L13 gene	protein-coding	0.009868	0.490969
chr8	77376496	77376906	+	112	intron (NM_030113, intron 13 of 22)	intron (NM_030113, intron 13 of 22)	-140355	NR_028125	70345	Mm.411813	NR_028125	ENSMUSG00000097882	0610038B21Rik	-	RIKEN cDNA 0610038B21 gene	ncRNA	0.012195	0.493917
chr8	77274360	77274919	+	33	intron (NM_030113, intron 20 of 22)	MER5A|DNA|hAT-Charlie	-242417	NR_028125	70345	Mm.411813	NR_028125	ENSMUSG00000097882	0610038B21Rik	-	RIKEN cDNA 0610038B21 gene	ncRNA	0.003578	0.508929
chr8	77270508	77271369	+	38	intron (NM_030113, intron 20 of 22)	B2_Mm2|SINE|B2	-246118	NR_028125	70345	Mm.411813	NR_028125	ENSMUSG00000097882	0610038B21Rik	-	RIKEN cDNA 0610038B21 gene	ncRNA	0.012776	0.488399
chr8	77252116	77252883	+	151	intron (NM_030113, intron 22 of 22)	intron (NM_030113, intron 22 of 22)	-264557	NR_028125	70345	Mm.411813	NR_028125	ENSMUSG00000097882	0610038B21Rik	-	RIKEN cDNA 0610038B21 gene	ncRNA	0.01043	0.494792
chr8	77247550	77247911	+	56	Intergenic	Intergenic	-269326	NR_028125	70345	Mm.411813	NR_028125	ENSMUSG00000097882	0610038B21Rik	-	RIKEN cDNA 0610038B21 gene	ncRNA	0.00554	0.505525
chr11	88639043	88639725	+	160	intron (NM_054043, intron 5 of 13)	ID_B1|SINE|B4	20133	NR_131025	68397	Mm.426889	NR_131025		0610039H22Rik	-	RIKEN cDNA 0610039H22 gene	ncRNA	0.010264	0.471449
chr11	88624449	88625305	+	203	intron (NM_054043, intron 5 of 13)	intron (NM_054043, intron 5 of 13)	5626	NR_131025	68397	Mm.426889	NR_131025		0610039H22Rik	-	RIKEN cDNA 0610039H22 gene	ncRNA	0.015187	0.476079
chr11	88611013	88611313	+	49	intron (NM_054043, intron 5 of 13)	MIRc|SINE|MIR	-8088	NR_131025	68397	Mm.426889	NR_131025		0610039H22Rik	-	RIKEN cDNA 0610039H22 gene	ncRNA	0.03	0.475083
chr11	88600690	88600958	+	44	intron (NM_054043, intron 5 of 13)	intron (NM_054043, intron 5 of 13)	-18427	NR_131025	68397	Mm.426889	NR_131025		0610039H22Rik	-	RIKEN cDNA 0610039H22 gene	ncRNA	0.014925	0.501859
chr11	88594920	88595354	+	89	intron (NM_054043, intron 5 of 13)	intron (NM_054043, intron 5 of 13)	-24114	NR_131025	68397	Mm.426889	NR_131025		0610039H22Rik	-	RIKEN cDNA 0610039H22 gene	ncRNA	0.023041	0.491954
chr11	88577107	88578013	+	231	intron (NM_054043, intron 6 of 13)	intron (NM_054043, intron 6 of 13)	-41691	NR_131025	68397	Mm.426889	NR_131025		0610039H22Rik	-	RIKEN cDNA 0610039H22 gene	ncRNA	0.018764	0.486218
chr11	88541805	88542065	+	38	intron (NM_054043, intron 6 of 13)	intron (NM_054043, intron 6 of 13)	-77316	NR_131025	68397	Mm.426889	NR_131025		0610039H22Rik	-	RIKEN cDNA 0610039H22 gene	ncRNA	0.007692	0.467433
chr11	88485968	88486306	+	38	intron (NM_054043, intron 6 of 13)	MER5B|DNA|hAT-Charlie	-133114	NR_131025	68397	Mm.426889	NR_131025		0610039H22Rik	-	RIKEN cDNA 0610039H22 gene	ncRNA	0	0.489676
chr6	108570615	108571227	+	49	Intergenic	Intergenic	52246	NR_040757	75394	Mm.395061	NR_040757	ENSMUSG00000087341	0610040F04Rik	-	RIKEN cDNA 0610040F04 gene	ncRNA	0.026144	0.58075
chr6	108605423	108607070	+	1060	intron (NR_104577, intron 3 of 6)	intron (NR_104577, intron 3 of 6)	16921	NR_040757	75394	Mm.395061	NR_040757	ENSMUSG00000087341	0610040F04Rik	-	RIKEN cDNA 0610040F04 gene	ncRNA	0.014572	0.459951
chr6	108674819	108675975	+	308	Intergenic	ID_B1|SINE|B4	-14463	NR_104577	75394	Mm.395061	NR_040757	ENSMUSG00000087341	0610040F04Rik	-	RIKEN cDNA 0610040F04 gene	ncRNA	0.007785	0.426102
chr6	108676647	108676944	+	62	Intergenic	Intergenic	-15861	NR_104577	75394	Mm.395061	NR_040757	ENSMUSG00000087341	0610040F04Rik	-	RIKEN cDNA 0610040F04 gene	ncRNA	0.006734	0.496644
chr6	108677821	108678498	+	38	Intergenic	Intergenic	-17225	NR_104577	75394	Mm.395061	NR_040757	ENSMUSG00000087341	0610040F04Rik	-	RIKEN cDNA 0610040F04 gene	ncRNA	0.011817	0.528024
chr6	108681479	108681848	+	33	Intergenic	ID_B1|SINE|B4	-20729	NR_104577	75394	Mm.395061	NR_040757	ENSMUSG00000087341	0610040F04Rik	-	RIKEN cDNA 0610040F04 gene	ncRNA	0.01084	0.448649
chr5	63837019	63837815	+	221	intron (NM_029554, intron 1 of 3)	MLT1B|LTR|ERVL-MaLR	24922	NM_029554	76261	Mm.38143	NM_029554	ENSMUSG00000060512	0610040J01Rik	AI662686	RIKEN cDNA 0610040J01 gene	protein-coding	0.01005	0.440402
chr5	63804616	63804906	+	33	exon (NM_177006, exon 7 of 7)	exon (NM_177006, exon 7 of 7)	-7734	NM_029554	76261	Mm.38143	NM_029554	ENSMUSG00000060512	0610040J01Rik	AI662686	RIKEN cDNA 0610040J01 gene	protein-coding	0.034483	0.525773
chr5	63789223	63789616	+	56	intron (NM_177006, intron 3 of 6)	intron (NM_177006, intron 3 of 6)	-23076	NM_029554	76261	Mm.38143	NM_029554	ENSMUSG00000060512	0610040J01Rik	AI662686	RIKEN cDNA 0610040J01 gene	protein-coding	0.012723	0.469543
chr5	63763858	63764229	+	49	intron (NM_177006, intron 3 of 6)	B3|SINE|B2	-48452	NM_029554	76261	Mm.38143	NM_029554	ENSMUSG00000060512	0610040J01Rik	AI662686	RIKEN cDNA 0610040J01 gene	protein-coding	0.002695	0.489247
chr18	11144029	11144266	+	62	Intergenic	(TG)n|Simple_repeat|Simple_repeat	-91580	NR_105023	68434	Mm.57626	NR_105022	ENSMUSG00000097222	1010001N08Rik	Gata6as	RIKEN cDNA 1010001N08 gene	ncRNA	0	0.466387
chr18	11205161	11205651	+	44	Intergenic	Intergenic	-152839	NR_105023	68434	Mm.57626	NR_105022	ENSMUSG00000097222	1010001N08Rik	Gata6as	RIKEN cDNA 1010001N08 gene	ncRNA	0.006122	0.523422
chr10	66812669	66812985	+	38	Intergenic	Intergenic	107557	NR_138560	68488	Mm.338835	NR_138560		1110002J07Rik	-	RIKEN cDNA 1110002J07 gene	ncRNA	0.018987	0.514196
chr10	66814860	66815249	+	42	Intergenic	Intergenic	105330	NR_138560	68488	Mm.338835	NR_138560		1110002J07Rik	-	RIKEN cDNA 1110002J07 gene	ncRNA	0.017995	0.502564
chr10	66852049	66852319	+	33	Intergenic	Intergenic	68200	NR_138560	68488	Mm.338835	NR_138560		1110002J07Rik	-	RIKEN cDNA 1110002J07 gene	ncRNA	0.018519	0.446494
chr10	66914179	66914862	+	65	intron (NR_138561, intron 4 of 4)	intron (NR_138561, intron 4 of 4)	5864	NR_138560	68488	Mm.338835	NR_138560		1110002J07Rik	-	RIKEN cDNA 1110002J07 gene	ncRNA	0.020498	0.49269
chr10	66917653	66917979	+	36	non-coding (NR_138560, exon 3 of 5)	non-coding (NR_138560, exon 3 of 5)	2568	NR_138560	68488	Mm.338835	NR_138560		1110002J07Rik	-	RIKEN cDNA 1110002J07 gene	ncRNA	0.006135	0.51682
chr10	66920557	66921509	+	97	promoter-TSS (NR_138560)	promoter-TSS (NR_138560)	-649	NR_138561	68488	Mm.338835	NR_138560		1110002J07Rik	-	RIKEN cDNA 1110002J07 gene	ncRNA	0.023109	0.500525
chr10	66955678	66956123	+	59	Intergenic	Intergenic	-35516	NR_138561	68488	Mm.338835	NR_138560		1110002J07Rik	-	RIKEN cDNA 1110002J07 gene	ncRNA	0.020225	0.5
chr16	90900385	90900788	+	38	intron (NR_133573, intron 6 of 6)	intron (NR_133573, intron 6 of 6)	34263	NM_026502	68001	Mm.45374	NM_026502	ENSMUSG00000022972	1110004E09Rik	-	RIKEN cDNA 1110004E09 gene	protein-coding	0.012407	0.509901
chr16	90924634	90925376	+	44	TTS (NM_026502)	TTS (NM_026502)	9844	NM_026502	68001	Mm.45374	NM_026502	ENSMUSG00000022972	1110004E09Rik	-	RIKEN cDNA 1110004E09 gene	protein-coding	0.01752	0.574697
chr5	115615821	115616428	+	44	intron (NM_172719, intron 51 of 57)	URR1A|DNA|hAT-Charlie	15692	NR_027810	66123	Mm.133063	NM_021417	ENSMUSG00000107121	1110006O24Rik	-	RIKEN cDNA 1110006O24 gene	ncRNA	0.018122	0.529605
chr2	156863245	156864792	+	2096	intron (NM_026124, intron 1 of 3)	intron (NM_026124, intron 1 of 3)	896	NM_026124	67388	Mm.29264	NM_026124	ENSMUSG00000027637	1110008F13Rik	AI316789	RIKEN cDNA 1110008F13 gene	protein-coding	0.044602	0.549742
chr12	55268272	55268775	+	49	Intergenic	B1_Mus2|SINE|Alu	-34114	NM_025373	66132	Mm.383213	NM_025373	ENSMUSG00000021023	1110008L16Rik	Kiaa0391|Mrpp3|mKIAA0391	RIKEN cDNA 1110008L16 gene	protein-coding	0.003976	0.428571
chr2	32380098	32380355	+	38	intron (NM_198001, intron 1 of 1)	intron (NM_198001, intron 1 of 1)	1689	NM_198001	73737	Mm.27608	NM_198001	ENSMUSG00000039195	1110008P14Rik	C79326	RIKEN cDNA 1110008P14 gene	protein-coding	0.019455	0.554264
chr3	4292648	4292952	+	38	Intergenic	L1_Mus1|LINE|L1	-505908	NR_045272	100503859	Mm.75172	NR_045272	ENSMUSG00000098659	1110015O18Rik	-	RIKEN cDNA 1110015O18 gene	ncRNA	0.003289	0.478689
chr4	41506003	41507088	+	177	intron (NM_001253788, intron 4 of 5)	intron (NM_001253788, intron 4 of 5)	1219	NR_045551	73721	Mm.45614	NM_028624	ENSMUSG00000028441	1110017D15Rik	Cbe1|Smrp1	RIKEN cDNA 1110017D15 gene	protein-coding	0.034101	0.540516
chr6	14205749	14206031	+	33	Intergenic	Lx3A|LINE|L1	334321	NR_045995	76311	Mm.367129	NR_045995	ENSMUSG00000097616	1110019D14Rik	-	RIKEN cDNA 1110019D14 gene	ncRNA	0	0.522968
chr6	14002013	14002361	+	38	Intergenic	L1Md_F2|LINE|L1	130618	NR_045995	76311	Mm.367129	NR_045995	ENSMUSG00000097616	1110019D14Rik	-	RIKEN cDNA 1110019D14 gene	ncRNA	0.008621	0.484241
chr11	87692146	87692945	+	177	intron (NM_172448, intron 2 of 9)	MER5A|DNA|hAT-Charlie	-6979	NR_045139	68690	Mm.342009	NR_045139		1110028F11Rik	-	RIKEN cDNA 1110028F11 gene	ncRNA	0.013767	0.49
chr11	87691222	87691518	+	36	intron (NM_172448, intron 2 of 9)	intron (NM_172448, intron 2 of 9)	-8154	NR_045139	68690	Mm.342009	NR_045139		1110028F11Rik	-	RIKEN cDNA 1110028F11 gene	ncRNA	0.013514	0.481481
chr11	87689586	87690798	+	203	intron (NM_172448, intron 2 of 9)	intron (NM_172448, intron 2 of 9)	-9332	NR_045139	68690	Mm.342009	NR_045139		1110028F11Rik	-	RIKEN cDNA 1110028F11 gene	ncRNA	0.021452	0.499588
chr11	87685000	87685903	+	62	intron (NM_172448, intron 2 of 9)	B1F|SINE|Alu	-14073	NR_045139	68690	Mm.342009	NR_045139		1110028F11Rik	-	RIKEN cDNA 1110028F11 gene	ncRNA	0.00443	0.461283
chr3	68780645	68781414	+	38	Intergenic	L2b|LINE|L2	-88557	NM_001167996	68725	Mm.45741	NM_001167996	ENSMUSG00000046999	1110032F04Rik	AI115547	RIKEN cDNA 1110032F04 gene	protein-coding	0.014304	0.512987
chr2	132702283	132703058	+	44	intron (NM_028637, intron 2 of 2)	B3A|SINE|B2	12387	NM_028637	73747	Mm.284114	NM_028637	ENSMUSG00000044991	1110034G24Rik	-	RIKEN cDNA 1110034G24 gene	protein-coding	0.019355	0.520619
chr2	132697377	132698116	+	127	intron (NM_028637, intron 2 of 2)	intron (NM_028637, intron 2 of 2)	7463	NM_028637	73747	Mm.284114	NM_028637	ENSMUSG00000044991	1110034G24Rik	-	RIKEN cDNA 1110034G24 gene	protein-coding	0.017591	0.537838
chr2	132695512	132696108	+	31	intron (NM_028637, intron 2 of 2)	intron (NM_028637, intron 2 of 2)	5527	NM_028637	73747	Mm.284114	NM_028637	ENSMUSG00000044991	1110034G24Rik	-	RIKEN cDNA 1110034G24 gene	protein-coding	0.011745	0.499162
chr2	132693662	132695204	+	967	intron (NM_028637, intron 2 of 2)	intron (NM_028637, intron 2 of 2)	4150	NM_028637	73747	Mm.284114	NM_028637	ENSMUSG00000044991	1110034G24Rik	-	RIKEN cDNA 1110034G24 gene	protein-coding	0.014916	0.475697
chr2	132689332	132690094	+	47	promoter-TSS (NM_028637)	promoter-TSS (NM_028637)	-570	NM_028637	73747	Mm.284114	NM_028637	ENSMUSG00000044991	1110034G24Rik	-	RIKEN cDNA 1110034G24 gene	protein-coding	0.018373	0.480996
chr2	132658579	132659231	+	38	Intergenic	ID_B1|SINE|B4	-31378	NM_028637	73747	Mm.284114	NM_028637	ENSMUSG00000044991	1110034G24Rik	-	RIKEN cDNA 1110034G24 gene	protein-coding	0.013804	0.45023
chr9	64062903	64063189	+	33	Intergenic	B4A|SINE|B4	13217	NR_040713	68697	Mm.491042	NR_040713	ENSMUSG00000097036	1110036E04Rik	-	RIKEN cDNA 1110036E04 gene	ncRNA	0.01049	0.547038
chr15	76953151	76953532	+	44	Intergenic	Intergenic	4797	NM_054099	117171	Mm.322968	NM_054099	ENSMUSG00000063236	1110038F14Rik	-	RIKEN cDNA 1110038F14 gene	protein-coding	0.013123	0.465969
chr19	21615785	21616110	+	62	intron (NM_025423, intron 2 of 3)	intron (NM_025423, intron 2 of 3)	36844	NM_025423	66206	Mm.272430	NM_025423	ENSMUSG00000035171	1110059E24Rik	-	RIKEN cDNA 1110059E24 gene	protein-coding	0.009231	0.509202
chr4	124850490	124850782	+	38	promoter-TSS (NM_001142727)	promoter-TSS (NM_001142727)	-72	NM_001347196	68920	Mm.272397	NM_001142727	ENSMUSG00000078570	1110065P20Rik	C530005M16Rik	RIKEN cDNA 1110065P20 gene	protein-coding	0.140411	0.754266
chr9	93947846	93948518	+	44	Intergenic	RMER1B|Other|Other	589899	NM_001033145	68861	Mm.258746	NM_001033145	ENSMUSG00000045414	1190002N15Rik	GoPro49|HASF	RIKEN cDNA 1190002N15 gene	protein-coding	0.00744	0.533432
chr9	94275670	94275956	+	33	Intergenic	RMER17A2|LTR|ERVK	262268	NM_001033145	68861	Mm.258746	NM_001033145	ENSMUSG00000045414	1190002N15Rik	GoPro49|HASF	RIKEN cDNA 1190002N15 gene	protein-coding	0.01049	0.560976
chr9	94471312	94471643	+	49	Intergenic	RLTR49|LTR|ERVK	66604	NM_001033145	68861	Mm.258746	NM_001033145	ENSMUSG00000045414	1190002N15Rik	GoPro49|HASF	RIKEN cDNA 1190002N15 gene	protein-coding	0.012085	0.478916
chr9	94473100	94473741	+	82	Intergenic	Intergenic	64661	NM_001033145	68861	Mm.258746	NM_001033145	ENSMUSG00000045414	1190002N15Rik	GoPro49|HASF	RIKEN cDNA 1190002N15 gene	protein-coding	0.021841	0.506231
chr9	94538598	94539119	+	44	promoter-TSS (NM_001033145)	promoter-TSS (NM_001033145)	-777	NM_001033145	68861	Mm.258746	NM_001033145	ENSMUSG00000045414	1190002N15Rik	GoPro49|HASF	RIKEN cDNA 1190002N15 gene	protein-coding	0.082534	0.668582
chr13	64564045	64564318	+	36	Intergenic	RLTR5_Mm|LTR|ERV1	-66389	NM_001195435	68880	Mm.390594	NM_001195435	ENSMUSG00000096537	1190003K10Rik	-	RIKEN cDNA 1190003K10 gene	protein-coding	0.014652	0.507299
chr8	120633625	120633958	+	33	intron (NM_001308449, intron 1 of 3)	CpG	591	NM_197988	68918	Mm.473736	NM_197988	ENSMUSG00000043687	1190005I06Rik	-	RIKEN cDNA 1190005I06 gene	protein-coding	0.072072	0.646707
chr8	120634534	120635284	+	221	promoter-TSS (NM_197988)	promoter-TSS (NM_197988)	-527	NM_197988	68918	Mm.473736	NM_197988	ENSMUSG00000043687	1190005I06Rik	-	RIKEN cDNA 1190005I06 gene	protein-coding	0.030667	0.54727
chr8	120642600	120643850	+	128	intron (NM_001308449, intron 1 of 3)	RSINE1|SINE|B4	-8843	NM_197988	68918	Mm.473736	NM_197988	ENSMUSG00000043687	1190005I06Rik	-	RIKEN cDNA 1190005I06 gene	protein-coding	0.0088	0.470024
chr16	21828145	21828631	+	288	Intergenic	C-rich|Low_complexity|Low_complexity	34041	NR_037957	100043489	Mm.326535	NR_037957	ENSMUSG00000097290	1300002E11Rik	1500026P21Rik	RIKEN cDNA 1300002E11 gene	ncRNA	0.00823	0.517454
chr16	21825588	21825954	+	82	Intergenic	Intergenic	31424	NR_037957	100043489	Mm.326535	NR_037957	ENSMUSG00000097290	1300002E11Rik	1500026P21Rik	RIKEN cDNA 1300002E11 gene	ncRNA	0.021858	0.512262
chr16	21813116	21814027	+	121	Intergenic	Intergenic	19224	NR_037957	100043489	Mm.326535	NR_037957	ENSMUSG00000097290	1300002E11Rik	1500026P21Rik	RIKEN cDNA 1300002E11 gene	ncRNA	0.009879	0.475877
chr9	103274665	103275206	+	180	intron (NM_027918, intron 6 of 16)	intron (NM_027918, intron 6 of 16)	13362	NM_027918	71775	Mm.18802	NM_027918	ENSMUSG00000033688	1300017J02Rik	Ica|mICA	RIKEN cDNA 1300017J02 gene	protein-coding	0.016636	0.494465
chr10	84019922	84020631	+	112	Intergenic	Intergenic	297411	NM_001145198	69784	Mm.271188	NM_001145198	ENSMUSG00000087651	1500009L16Rik	2700050C19Rik|OCC-1	RIKEN cDNA 1500009L16 gene	protein-coding	0.015515	0.459155
chr10	83933313	83933625	+	42	Intergenic	MIRb|SINE|MIR	210604	NM_001145198	69784	Mm.271188	NM_001145198	ENSMUSG00000087651	1500009L16Rik	2700050C19Rik|OCC-1	RIKEN cDNA 1500009L16 gene	protein-coding	0.016026	0.492013
chr10	83777342	83777640	+	44	Intergenic	Intergenic	54626	NM_001145198	69784	Mm.271188	NM_001145198	ENSMUSG00000087651	1500009L16Rik	2700050C19Rik|OCC-1	RIKEN cDNA 1500009L16 gene	protein-coding	0.016779	0.468227
chr10	83752754	83753052	+	33	intron (NM_001145198, intron 2 of 5)	ORR1A2|LTR|ERVL-MaLR	30038	NM_001145198	69784	Mm.271188	NM_001145198	ENSMUSG00000087651	1500009L16Rik	2700050C19Rik|OCC-1	RIKEN cDNA 1500009L16 gene	protein-coding	0.003356	0.501672
chr10	83691946	83692569	+	56	Intergenic	Intergenic	-30608	NM_001145198	69784	Mm.271188	NM_001145198	ENSMUSG00000087651	1500009L16Rik	2700050C19Rik|OCC-1	RIKEN cDNA 1500009L16 gene	protein-coding	0.024077	0.509615
chr5	114794972	114795905	+	231	intron (NM_026718, intron 6 of 14)	intron (NM_026718, intron 6 of 14)	18538	NR_027817	66236	Mm.268546	NR_027817	ENSMUSG00000072694	1500011B03Rik	AI415201|AV141149|AW556386	RIKEN cDNA 1500011B03 gene	ncRNA	0.018221	0.506424
chr1	43687902	43688179	+	33	Intergenic	RLTR44-int|LTR|ERVK	-42562	NM_024283	78896	Mm.50109	NM_024283	ENSMUSG00000026051	1500015O10Rik	Ecrg4	RIKEN cDNA 1500015O10 gene	protein-coding	0.025271	0.532374
chr19	36626848	36627649	+	135	intron (NR_033510, intron 3 of 4)	intron (NR_033510, intron 3 of 4)	62231	NR_033510	668215	Mm.394223	NR_033510	ENSMUSG00000087579	1500017E21Rik	-	RIKEN cDNA 1500017E21 gene	ncRNA	0.007491	0.497506
chr16	95801036	95801533	+	49	Intergenic	MLT1E2|LTR|ERVL-MaLR	97429	NR_040485	69776	Mm.120470	NR_040484	ENSMUSG00000086899	1600002D24Rik	-	RIKEN cDNA 1600002D24 gene	ncRNA	0.014085	0.538153
chr17	24221027	24222065	+	269	promoter-TSS (NM_028056)	promoter-TSS (NM_028056)	-777	NM_028056	72016	Mm.23881	NM_028056	ENSMUSG00000024118	1600002H07Rik	-	RIKEN cDNA 1600002H07 gene	protein-coding	0.010597	0.460058
chr17	24223454	24224393	+	52	exon (NM_007634, exon 17 of 17)	exon (NM_007634, exon 17 of 17)	-3154	NM_028056	72016	Mm.23881	NM_028056	ENSMUSG00000024118	1600002H07Rik	-	RIKEN cDNA 1600002H07 gene	protein-coding	0.013845	0.551064
chr7	110006783	110007112	+	38	promoter-TSS (NR_037959)	promoter-TSS (NR_037959)	-301	NR_037959	69781	Mm.440728	NR_037959	ENSMUSG00000101585	1600010M07Rik	-	RIKEN cDNA 1600010M07 gene	ncRNA	0.006079	0.487879
chr7	38192717	38193595	+	545	intron (NM_001085385, intron 2 of 3)	L1MD3|LINE|L1	9369	NM_028166	72244	Mm.187554	NM_028166		1600014C10Rik	AI428873	RIKEN cDNA 1600014C10 gene	protein-coding	0.012528	0.483504
chr17	45724184	45724776	+	49	Intergenic	Intergenic	9364	NM_028164	72240	Mm.482897	NM_028164	ENSMUSG00000094690	1600014C23Rik	-	RIKEN cDNA 1600014C23 gene	protein-coding	0.027027	0.539629
chr17	45733855	45735133	+	152	promoter-TSS (NM_028164)	promoter-TSS (NM_028164)	-650	NM_028164	72240	Mm.482897	NM_028164	ENSMUSG00000094690	1600014C23Rik	-	RIKEN cDNA 1600014C23 gene	protein-coding	0.040689	0.605942
chr17	45743207	45743505	+	38	Intergenic	Intergenic	-9512	NM_028164	72240	Mm.482897	NM_028164	ENSMUSG00000094690	1600014C23Rik	-	RIKEN cDNA 1600014C23 gene	protein-coding	0.013423	0.565217
chr17	45748913	45749291	+	33	Intergenic	Intergenic	-15258	NM_028164	72240	Mm.482897	NM_028164	ENSMUSG00000094690	1600014C23Rik	-	RIKEN cDNA 1600014C23 gene	protein-coding	0	0.519789
chr17	45777126	45777381	+	44	Intergenic	Intergenic	-43409	NM_028164	72240	Mm.482897	NM_028164	ENSMUSG00000094690	1600014C23Rik	-	RIKEN cDNA 1600014C23 gene	protein-coding	0.015686	0.535156
chr17	45805317	45805958	+	33	Intergenic	CpG	-71793	NM_028164	72240	Mm.482897	NM_028164	ENSMUSG00000094690	1600014C23Rik	-	RIKEN cDNA 1600014C23 gene	protein-coding	0.067083	0.64486
chr17	45812646	45813484	+	212	Intergenic	MIR|SINE|MIR	-79221	NM_028164	72240	Mm.482897	NM_028164	ENSMUSG00000094690	1600014C23Rik	-	RIKEN cDNA 1600014C23 gene	protein-coding	0.011933	0.54708
chr17	45826927	45827353	+	53	Intergenic	Intergenic	-93296	NM_028164	72240	Mm.482897	NM_028164	ENSMUSG00000094690	1600014C23Rik	-	RIKEN cDNA 1600014C23 gene	protein-coding	0.011737	0.484778
chr17	45869504	45869956	+	33	Intergenic	Intergenic	-135886	NM_028164	72240	Mm.482897	NM_028164	ENSMUSG00000094690	1600014C23Rik	-	RIKEN cDNA 1600014C23 gene	protein-coding	0.019912	0.600442
chr16	35506708	35507111	+	33	intron (NR_040481, intron 1 of 2)	intron (NR_040481, intron 1 of 2)	2510	NR_040481	69768	Mm.396136	NR_040481	ENSMUSG00000099429	1600019K03Rik	-	RIKEN cDNA 1600019K03 gene	ncRNA	0.002481	0.487624
chr16	35519085	35520069	+	212	Intergenic	Tigger10|DNA|TcMar-Tigger	-10158	NR_040481	69768	Mm.396136	NR_040481	ENSMUSG00000099429	1600019K03Rik	-	RIKEN cDNA 1600019K03 gene	ncRNA	0.011179	0.495431
chr8	103266770	103267159	+	33	Intergenic	Intergenic	80570	NR_036588	69794	Mm.396139	NR_036588	ENSMUSG00000110340	1600027J07Rik	-	RIKEN cDNA 1600027J07 gene	ncRNA	0.010283	0.451282
chr9	99499455	99499747	+	56	intron (NM_028768, intron 15 of 21)	intron (NM_028768, intron 15 of 21)	29180	NR_028123	69797	Mm.307159	NR_028123	ENSMUSG00000046242	1600029I14Rik	-	RIKEN cDNA 1600029I14 gene	ncRNA	0.010274	0.491468
chr17	47444094	47444795	+	97	intron (NM_145489, intron 1 of 4)	intron (NM_145489, intron 1 of 4)	-7069	NM_029296	75462	Mm.46129	NM_029296	ENSMUSG00000047150	1700001C19Rik	-	RIKEN cDNA 1700001C19 gene	protein-coding	0.014265	0.51567
chr14	43250676	43251268	+	34	Intergenic	Intergenic	96839	NM_027940	71826	Mm.335855	NM_027940	ENSMUSG00000095384	1700001F09Rik	Gm10377	RIKEN cDNA 1700001F09 gene	protein-coding	0.010135	0.56661
chr14	43253102	43253546	+	68	Intergenic	L1_Mus4|LINE|L1	94487	NM_027940	71826	Mm.335855	NM_027940	ENSMUSG00000095384	1700001F09Rik	Gm10377	RIKEN cDNA 1700001F09 gene	protein-coding	0.002252	0.505618
chr14	43257158	43257701	+	42	Intergenic	Intergenic	90382	NM_027940	71826	Mm.335855	NM_027940	ENSMUSG00000095384	1700001F09Rik	Gm10377	RIKEN cDNA 1700001F09 gene	protein-coding	0.005525	0.461397
chr14	43268497	43268799	+	32	Intergenic	Lx5|LINE|L1	79163	NM_027940	71826	Mm.335855	NM_027940	ENSMUSG00000095384	1700001F09Rik	Gm10377	RIKEN cDNA 1700001F09 gene	protein-coding	0.003311	0.475248
chr14	43269224	43269563	+	68	Intergenic	Intergenic	78418	NM_027940	71826	Mm.335855	NM_027940	ENSMUSG00000095384	1700001F09Rik	Gm10377	RIKEN cDNA 1700001F09 gene	protein-coding	0.0059	0.452941
chr14	43274959	43275333	+	60	Intergenic	Intergenic	72665	NM_027940	71826	Mm.335855	NM_027940	ENSMUSG00000095384	1700001F09Rik	Gm10377	RIKEN cDNA 1700001F09 gene	protein-coding	0.013369	0.528
chr14	43275612	43275927	+	37	Intergenic	Intergenic	72042	NM_027940	71826	Mm.335855	NM_027940	ENSMUSG00000095384	1700001F09Rik	Gm10377	RIKEN cDNA 1700001F09 gene	protein-coding	0.003175	0.452532
chr14	43277597	43277881	+	64	Intergenic	Intergenic	70072	NM_027940	71826	Mm.335855	NM_027940	ENSMUSG00000095384	1700001F09Rik	Gm10377	RIKEN cDNA 1700001F09 gene	protein-coding	0.003521	0.491228
chr14	43285686	43286091	+	94	Intergenic	RMER13A1|LTR|ERVK	61923	NM_027940	71826	Mm.335855	NM_027940	ENSMUSG00000095384	1700001F09Rik	Gm10377	RIKEN cDNA 1700001F09 gene	protein-coding	0	0.492611
chr14	43306687	43307022	+	75	Intergenic	Intergenic	40957	NM_027940	71826	Mm.335855	NM_027940	ENSMUSG00000095384	1700001F09Rik	Gm10377	RIKEN cDNA 1700001F09 gene	protein-coding	0	0.467262
chr14	43317456	43317723	+	36	Intergenic	Intergenic	30222	NM_027940	71826	Mm.335855	NM_027940	ENSMUSG00000095384	1700001F09Rik	Gm10377	RIKEN cDNA 1700001F09 gene	protein-coding	0	0.440299
chr14	43327953	43328189	+	41	Intergenic	RLTR14-int|LTR|ERV1	19740	NM_027940	71826	Mm.335855	NM_027940	ENSMUSG00000095384	1700001F09Rik	Gm10377	RIKEN cDNA 1700001F09 gene	protein-coding	0.004237	0.481013
chr14	43331070	43331860	+	96	Intergenic	L1Md_F|LINE|L1	16346	NM_027940	71826	Mm.335855	NM_027940	ENSMUSG00000095384	1700001F09Rik	Gm10377	RIKEN cDNA 1700001F09 gene	protein-coding	0.016456	0.506953
chr14	43343990	43344655	+	40	intron (NM_027940, intron 4 of 4)	intron (NM_027940, intron 4 of 4)	3489	NM_027940	71826	Mm.335855	NM_027940	ENSMUSG00000095384	1700001F09Rik	Gm10377	RIKEN cDNA 1700001F09 gene	protein-coding	0.003008	0.481982
chr14	43349516	43349791	+	31	Intergenic	Intergenic	-1842	NM_027940	71826	Mm.335855	NM_027940	ENSMUSG00000095384	1700001F09Rik	Gm10377	RIKEN cDNA 1700001F09 gene	protein-coding	0	0.5
chr14	43352976	43353227	+	67	Intergenic	L1Md_F3|LINE|L1	-5290	NM_027940	71826	Mm.335855	NM_027940	ENSMUSG00000095384	1700001F09Rik	Gm10377	RIKEN cDNA 1700001F09 gene	protein-coding	0.007968	0.488095
chr14	43361825	43362614	+	44	Intergenic	L1Md_A|LINE|L1	-14408	NM_027940	71826	Mm.335855	NM_027940	ENSMUSG00000095384	1700001F09Rik	Gm10377	RIKEN cDNA 1700001F09 gene	protein-coding	0.024081	0.521519
chr14	43367989	43368526	+	71	Intergenic	Intergenic	-20446	NM_027940	71826	Mm.335855	NM_027940	ENSMUSG00000095384	1700001F09Rik	Gm10377	RIKEN cDNA 1700001F09 gene	protein-coding	0	0.45539
chr5	146158200	146158655	+	33	Intergenic	Intergenic	26877	NM_001008547	69282	Mm.373573	NM_001008547	ENSMUSG00000095040	1700001J03Rik	-	RIKEN cDNA 1700001J03 gene	protein-coding	0.006593	0.541667
chr5	146179650	146180004	+	38	Intergenic	IAPEz-int|LTR|ERVK	5477	NM_001008547	69282	Mm.373573	NM_001008547	ENSMUSG00000095040	1700001J03Rik	-	RIKEN cDNA 1700001J03 gene	protein-coding	0.048023	0.512676
chr12	110670929	110671672	+	44	intron (NM_025488, intron 2 of 5)	intron (NM_025488, intron 2 of 5)	11319	NM_025488	66323	Mm.273316	NM_025488	ENSMUSG00000056508	1700001K19Rik	-	RIKEN cDNA 1700001K19 gene	protein-coding	0.012113	0.504032
chr19	53208321	53208580	+	38	intron (NM_013758, intron 2 of 15)	B1_Mus2|SINE|Alu	46755	NR_036590	69319	Mm.57452	NR_036590		1700001K23Rik	-	RIKEN cDNA 1700001K23 gene	ncRNA	0.023166	0.484615
chr15	83373318	83373880	+	33	Intergenic	Intergenic	-6302	NR_027980	69291	Mm.66794	NM_001033147		1700001L05Rik	-	RIKEN cDNA 1700001L05 gene	ncRNA	0.008897	0.488455
chr2	30772177	30773024	+	62	Intergenic	Intergenic	29137	NM_198000	73598	Mm.34166	NM_198000	ENSMUSG00000044320	1700001O22Rik	1700113K14Rik|4930549G18Rik	RIKEN cDNA 1700001O22 gene	protein-coding	0.01771	0.579009
chr2	30778571	30779074	+	33	Intergenic	Intergenic	22915	NM_198000	73598	Mm.34166	NM_198000	ENSMUSG00000044320	1700001O22Rik	1700113K14Rik|4930549G18Rik	RIKEN cDNA 1700001O22 gene	protein-coding	0.015905	0.525794
chr11	97777202	97778261	+	104	3' UTR (NM_022891, exon 5 of 5)	3' UTR (NM_022891, exon 5 of 5)	-1813	NM_028156	72215	Mm.269049	NM_028156	ENSMUSG00000018543	1700001P01Rik	-	RIKEN cDNA 1700001P01 gene	protein-coding	0.011331	0.459434
chr11	98355733	98357224	+	44	intron (NM_144828, intron 5 of 6)	B1F|SINE|Alu	1805	NR_045477	69338	Mm.398308	NR_045477	ENSMUSG00000085944	1700003D09Rik	-	RIKEN cDNA 1700003D09 gene	ncRNA	0.011402	0.513405
chr9	45325599	45325964	+	44	intron (NM_001013373, intron 1 of 12)	intron (NM_001013373, intron 1 of 12)	-3702	NR_040720	72229	Mm.234192	NR_040720	ENSMUSG00000085831	1700003G13Rik	-	RIKEN cDNA 1700003G13 gene	ncRNA	0.019178	0.52459
chr3	124621246	124621499	+	33	Intergenic	ORR1D2-int|LTR|ERVL-MaLR	-40281	NR_015460	384775	Mm.489851	NR_015460	ENSMUSG00000039174	1700003H04Rik	4930538K10Rik|4933400D22Rik	RIKEN cDNA 1700003H04 gene	ncRNA	0.019763	0.437008
chr1	55979684	55979980	+	38	Intergenic	Lx3A|LINE|L1	-39146	NR_126076	69356	Mm.393775	NR_126075	ENSMUSG00000100372	1700003I22Rik	-	RIKEN cDNA 1700003I22 gene	ncRNA	0.006757	0.515152
chr16	12936643	12937056	+	44	Intergenic	Intergenic	125459	NR_040507	75493	Mm.396146	NR_040507	ENSMUSG00000101565	1700003L19Rik	-	RIKEN cDNA 1700003L19 gene	ncRNA	0.002421	0.490338
chr13	118536980	118537334	+	33	Intergenic	Lx2A|LINE|L1	-19011	NR_045982	75890	Mm.141235	NR_045982	ENSMUSG00000100727	1700003P14Rik	1700030O10Rik|4930584L06Rik	RIKEN cDNA 1700003P14 gene	ncRNA	0.002825	0.51831
chr3	124421942	124422184	+	38	intron (NM_027939, intron 1 of 11)	intron (NM_027939, intron 1 of 11)	3965	NM_027939	71824	Mm.331353	NM_027939	ENSMUSG00000027973	1700006A11Rik	-	RIKEN cDNA 1700006A11 gene	protein-coding	0.016529	0.485597
chr14	119789395	119789638	+	38	intron (NM_015820, intron 1 of 1)	intron (NM_015820, intron 1 of 1)	40289	NR_045621	75432	Mm.443277	NR_045621	ENSMUSG00000100274	1700006F04Rik	-	RIKEN cDNA 1700006F04 gene	ncRNA	0.020576	0.413934
chr14	119760968	119761261	+	38	intron (NM_015820, intron 1 of 1)	L1Md_F2|LINE|L1	11887	NR_045621	75432	Mm.443277	NR_045621	ENSMUSG00000100274	1700006F04Rik	-	RIKEN cDNA 1700006F04 gene	ncRNA	0.023891	0.544218
chr14	119739681	119740103	+	97	intron (NM_015820, intron 1 of 1)	L1_Mus1|LINE|L1	-9335	NR_045621	75432	Mm.443277	NR_045621	ENSMUSG00000100274	1700006F04Rik	-	RIKEN cDNA 1700006F04 gene	ncRNA	0.007109	0.491726
chr14	119729345	119729662	+	44	intron (NM_015820, intron 1 of 1)	intron (NM_015820, intron 1 of 1)	-19724	NR_045621	75432	Mm.443277	NR_045621	ENSMUSG00000100274	1700006F04Rik	-	RIKEN cDNA 1700006F04 gene	ncRNA	0.012618	0.496855
chr14	119679857	119680184	+	44	intron (NM_015820, intron 1 of 1)	intron (NM_015820, intron 1 of 1)	-69207	NR_045621	75432	Mm.443277	NR_045621	ENSMUSG00000100274	1700006F04Rik	-	RIKEN cDNA 1700006F04 gene	ncRNA	0.024465	0.469512
chr8	75863074	75863312	+	38	intron (NM_001164235, intron 12 of 13)	Lx2|LINE|L1	414499	NM_027944	71831	Mm.443238	NM_027944	ENSMUSG00000031620	1700007B14Rik	-	RIKEN cDNA 1700007B14 gene	protein-coding	0.008403	0.518828
chr3	58122313	58123018	+	177	Intergenic	Intergenic	41142	NR_040538	67850	Mm.416968	NR_040538	ENSMUSG00000100666	1700007F19Rik	-	RIKEN cDNA 1700007F19 gene	ncRNA	0.019858	0.497167
chr3	58179060	58179343	+	33	Intergenic	Lx4B|LINE|L1	-15394	NR_040538	67850	Mm.416968	NR_040538	ENSMUSG00000100666	1700007F19Rik	-	RIKEN cDNA 1700007F19 gene	ncRNA	0.003534	0.507042
chr3	58235262	58235550	+	38	Intergenic	Intergenic	-71599	NR_040538	67850	Mm.416968	NR_040538	ENSMUSG00000100666	1700007F19Rik	-	RIKEN cDNA 1700007F19 gene	ncRNA	0.006944	0.456747
chr16	33322098	33322428	+	33	Intergenic	Intergenic	58473	NR_045709	100502742	Mm.217880	NR_045709	ENSMUSG00000097318	1700007L15Rik	linc-Iqcg|linc1609	RIKEN cDNA 1700007L15 gene	ncRNA	0.018182	0.498489
chr16	33336959	33337369	+	42	Intergenic	Intergenic	43572	NR_045709	100502742	Mm.217880	NR_045709	ENSMUSG00000097318	1700007L15Rik	linc-Iqcg|linc1609	RIKEN cDNA 1700007L15 gene	ncRNA	0.009756	0.498783
chr16	33363404	33363840	+	62	Intergenic	MTE2a|LTR|ERVL-MaLR	17114	NR_045709	100502742	Mm.217880	NR_045709	ENSMUSG00000097318	1700007L15Rik	linc-Iqcg|linc1609	RIKEN cDNA 1700007L15 gene	ncRNA	0.013761	0.475973
chr16	33373951	33374936	+	77	Intergenic	MER2B|DNA|TcMar-Tigger	6293	NR_045709	100502742	Mm.217880	NR_045709	ENSMUSG00000097318	1700007L15Rik	linc-Iqcg|linc1609	RIKEN cDNA 1700007L15 gene	ncRNA	0.008122	0.457404
chr16	33379617	33380648	+	221	promoter-TSS (NM_011749)	promoter-TSS (NM_011749)	604	NR_045709	100502742	Mm.217880	NR_045709	ENSMUSG00000097318	1700007L15Rik	linc-Iqcg|linc1609	RIKEN cDNA 1700007L15 gene	ncRNA	0.029098	0.485465
chr1	187090923	187091246	+	38	intron (NM_028848, intron 9 of 9)	L1M2|LINE|L1	-34054	NR_040554	69308	Mm.490882	NR_040554	ENSMUSG00000089730	1700007P06Rik	-	RIKEN cDNA 1700007P06 gene	ncRNA	0.04644	0.506173
chr12	50967409	50967746	+	32	Intergenic	Intergenic	-37579	NR_126468	75494	Mm.416848	NR_126468		1700008C04Rik	-	RIKEN cDNA 1700008C04 gene	ncRNA	0.002967	0.47929
chr12	50940223	50940487	+	38	Intergenic	Intergenic	-64801	NR_126468	75494	Mm.416848	NR_126468		1700008C04Rik	-	RIKEN cDNA 1700008C04 gene	ncRNA	0.018939	0.543396
chr7	127512771	127513110	+	38	promoter-TSS (NR_024331)	promoter-TSS (NR_024331)	-71	NR_024331	629159	Mm.256720	NR_024331	ENSMUSG00000101225	1700008J07Rik	AW048743	RIKEN cDNA 1700008J07 gene	ncRNA	0.097345	0.7
chr17	49077276	49078043	+	44	intron (NM_027452, intron 2 of 2)	intron (NM_027452, intron 2 of 2)	35874	NR_038141	69311	Mm.46140	NR_038141	ENSMUSG00000101012	1700008K24Rik	-	RIKEN cDNA 1700008K24 gene	ncRNA	0.001304	0.507812
chr17	49113377	49113623	+	33	promoter-TSS (NR_038142)	promoter-TSS (NR_038142)	33	NR_038141	69311	Mm.46140	NR_038141	ENSMUSG00000101012	1700008K24Rik	-	RIKEN cDNA 1700008K24 gene	ncRNA	0.012195	0.518219
chr17	49142508	49142775	+	33	Intergenic	L1Md_A|LINE|L1	-29108	NR_038144	69311	Mm.46140	NR_038141	ENSMUSG00000101012	1700008K24Rik	-	RIKEN cDNA 1700008K24 gene	ncRNA	0.022472	0.537313
chr4	39672633	39672988	+	75	Intergenic	Intergenic	222517	NM_001081095	75471	Mm.23522	NM_001081095	ENSMUSG00000028287	1700009N14Rik	AI429145	RIKEN cDNA 1700009N14 gene	protein-coding	0.016901	0.463483
chr4	39138789	39139089	+	38	Intergenic	Lx|LINE|L1	-311354	NM_001081095	75471	Mm.23522	NM_001081095	ENSMUSG00000028287	1700009N14Rik	AI429145	RIKEN cDNA 1700009N14 gene	protein-coding	0.003333	0.528239
chr4	38905405	38905689	+	33	Intergenic	L1Md_F2|LINE|L1	-544746	NM_001081095	75471	Mm.23522	NM_001081095	ENSMUSG00000028287	1700009N14Rik	AI429145	RIKEN cDNA 1700009N14 gene	protein-coding	0.021127	0.57193
chr4	38789531	38789820	+	38	Intergenic	Lx2B2|LINE|L1	-660618	NM_001081095	75471	Mm.23522	NM_001081095	ENSMUSG00000028287	1700009N14Rik	AI429145	RIKEN cDNA 1700009N14 gene	protein-coding	0	0.555172
chr4	38536267	38536583	+	44	Intergenic	Lx|LINE|L1	-913868	NM_001081095	75471	Mm.23522	NM_001081095	ENSMUSG00000028287	1700009N14Rik	AI429145	RIKEN cDNA 1700009N14 gene	protein-coding	0.003165	0.498423
chr2	173725612	173725965	+	69	Intergenic	B1_Mur2|SINE|Alu	6373	NM_029308	75485	Mm.308031	NM_029308	ENSMUSG00000057047	1700010B08Rik	-	RIKEN cDNA 1700010B08 gene	protein-coding	0.01983	0.511299
chr3	7908991	7909303	+	62	Intergenic	L1_Mus3|LINE|L1	45740	NR_040587	75476	Mm.491752	NR_040587	ENSMUSG00000100010	1700010I02Rik	-	RIKEN cDNA 1700010I02 gene	ncRNA	0.003205	0.517572
chr17	8932816	8933639	+	71	intron (NM_001347321, intron 5 of 21)	intron (NM_001347321, intron 5 of 21)	-55106	NM_001347544	66931	Mm.67591	NM_025851	ENSMUSG00000023873	1700010I14Rik	-	RIKEN cDNA 1700010I14 gene	protein-coding	0.018226	0.535194
chr10	112707437	112707784	+	33	Intergenic	L1_Mus4|LINE|L1	-19316	NR_040579	69355	Mm.84337	NR_040579	ENSMUSG00000100314	1700010J16Rik	-	RIKEN cDNA 1700010J16 gene	ncRNA	0	0.511494
chr13	35148697	35149113	+	160	Intergenic	MT2B2|LTR|ERVL	-32718	NR_045616	100503727	Mm.32214	NR_045616	ENSMUSG00000102099	1700011B04Rik	-	RIKEN cDNA 1700011B04 gene	ncRNA	0.004808	0.448441
chr14	49306497	49306759	+	33	intron (NM_029238, intron 4 of 7)	Lx5c|LINE|L1	-61200	NM_025956	67082	Mm.87439	NM_025956	ENSMUSG00000021850	1700011H14Rik	-	RIKEN cDNA 1700011H14 gene	protein-coding	0.007634	0.509506
chr14	49368350	49368842	+	33	intron (NM_029238, intron 1 of 7)	intron (NM_029238, intron 1 of 7)	-123168	NM_025956	67082	Mm.87439	NM_025956	ENSMUSG00000021850	1700011H14Rik	-	RIKEN cDNA 1700011H14 gene	protein-coding	0.00813	0.440162
chr6	32212692	32212983	+	33	intron (NM_175750, intron 12 of 31)	intron (NM_175750, intron 12 of 31)	162549	NM_029587	76382	Mm.23510	NM_029587	ENSMUSG00000029766	1700012A03Rik	AI429084	RIKEN cDNA 1700012A03 gene	protein-coding	0.010309	0.541096
chr6	32210310	32210643	+	44	intron (NM_175750, intron 13 of 31)	intron (NM_175750, intron 13 of 31)	160188	NM_029587	76382	Mm.23510	NM_029587	ENSMUSG00000029766	1700012A03Rik	AI429084	RIKEN cDNA 1700012A03 gene	protein-coding	0.018018	0.491018
chr11	109797271	109797735	+	33	intron (NM_027038, intron 2 of 4)	intron (NM_027038, intron 2 of 4)	30543	NM_001162428	69324	Mm.31700	NM_027038	ENSMUSG00000020617	1700012B07Rik	1700069D21Rik	RIKEN cDNA 1700012B07 gene	protein-coding	0.028017	0.483871
chr6	30452442	30452756	+	33	3' UTR (NM_029742, exon 10 of 10)	3' UTR (NM_029742, exon 10 of 10)	-8386	NR_131049	69337	Mm.396168	NR_131049	ENSMUSG00000085470	1700012C14Rik	-	RIKEN cDNA 1700012C14 gene	ncRNA	0	0.469841
chr11	112938175	112938800	+	44	Intergenic	MTEa|LTR|ERVL-MaLR	-113359	NR_130164	76393	Mm.86795	NR_130164		1700012H19Rik	-	RIKEN cDNA 1700012H19 gene	ncRNA	0.0192	0.525559
chr11	112945797	112946133	+	49	Intergenic	Intergenic	-120837	NR_130164	76393	Mm.86795	NR_130164		1700012H19Rik	-	RIKEN cDNA 1700012H19 gene	ncRNA	0.005952	0.51632
chr11	113011023	113011765	+	49	Intergenic	MIRb|SINE|MIR	-186266	NR_130164	76393	Mm.86795	NR_130164		1700012H19Rik	-	RIKEN cDNA 1700012H19 gene	ncRNA	0.012129	0.519515
chr15	67687983	67688286	+	33	Intergenic	RMER1B|Other|Other	461365	NR_045140	69334	Mm.63770	NR_045140	ENSMUSG00000102069	1700012I11Rik	-	RIKEN cDNA 1700012I11 gene	ncRNA	0.006601	0.542763
chr4	137458577	137458863	+	33	Intergenic	Intergenic	5424	NM_027063	69380	Mm.272519	NM_027063	ENSMUSG00000041399	1700013G24Rik	AI507018	RIKEN cDNA 1700013G24 gene	protein-coding	0.017483	0.494774
chr1	170422243	170422566	+	38	intron (NM_027528, intron 2 of 7)	MTD|LTR|ERVL-MaLR	113543	NM_001039593	76925	Mm.33631	NM_001039593	ENSMUSG00000042800	1700015E13Rik	-	RIKEN cDNA 1700015E13 gene	protein-coding	0.012384	0.487654
chr1	170410185	170410583	+	75	intron (NM_027528, intron 2 of 7)	intron (NM_027528, intron 2 of 7)	101523	NM_001039593	76925	Mm.33631	NM_001039593	ENSMUSG00000042800	1700015E13Rik	-	RIKEN cDNA 1700015E13 gene	protein-coding	0.002513	0.481203
chr1	170392851	170393736	+	33	intron (NM_027528, intron 2 of 7)	intron (NM_027528, intron 2 of 7)	84432	NM_001039593	76925	Mm.33631	NM_001039593	ENSMUSG00000042800	1700015E13Rik	-	RIKEN cDNA 1700015E13 gene	protein-coding	0.015819	0.496614
chr7	52863209	52863448	+	38	Intergenic	L1Md_F3|LINE|L1	-847612	NM_001195601	100503036	Mm.279725	NM_001195601	ENSMUSG00000094445	1700015G11Rik	Ccdc179	RIKEN cDNA 1700015G11 gene	protein-coding	0.012552	0.483333
chr1	177734414	177734725	+	44	intron (NM_027077, intron 2 of 5)	ORR1C2-int|LTR|ERVL-MaLR	4755	NM_027077	69428	Mm.84467	NM_027077	ENSMUSG00000015962	1700016C15Rik	-	RIKEN cDNA 1700016C15 gene	protein-coding	0.009646	0.458333
chr5	103699530	103699900	+	49	Intergenic	MER5A|DNA|hAT-Charlie	-43983	NM_001163550	74218	Mm.159141	NM_028824	ENSMUSG00000029320	1700016H13Rik	-	RIKEN cDNA 1700016H13 gene	protein-coding	0.010811	0.474394
chr1	80541621	80541869	+	33	intron (NM_175291, intron 33 of 55)	Lx8|LINE|L1	95813	NR_040460	72208	Mm.396181	NR_040460	ENSMUSG00000101483	1700016L21Rik	Jr3	RIKEN cDNA 1700016L21 gene	ncRNA	0.004032	0.51004
chr9	57253943	57254318	+	59	exon (NM_028820, exon 3 of 3)	exon (NM_028820, exon 3 of 3)	8469	NM_028820	74211	Mm.428905	NM_028820	ENSMUSG00000032300	1700017B05Rik	AA682102|D9Ertd278e	RIKEN cDNA 1700017B05 gene	protein-coding	0.024	0.593085
chr9	57261935	57263529	+	824	promoter-TSS (NM_028820)	promoter-TSS (NM_028820)	-133	NM_028820	74211	Mm.428905	NM_028820	ENSMUSG00000032300	1700017B05Rik	AA682102|D9Ertd278e	RIKEN cDNA 1700017B05 gene	protein-coding	0.061481	0.604389
chr9	57272802	57273224	+	33	Intergenic	Intergenic	-10414	NM_028820	74211	Mm.428905	NM_028820	ENSMUSG00000032300	1700017B05Rik	AA682102|D9Ertd278e	RIKEN cDNA 1700017B05 gene	protein-coding	0.014218	0.522459
chr19	11115554	11115876	+	33	intron (NM_027058, intron 2 of 6)	L1Md_F2|LINE|L1	15163	NM_027058	69369	Mm.391200	NM_027058	ENSMUSG00000024729	1700017D01Rik	-	RIKEN cDNA 1700017D01 gene	protein-coding	0.009317	0.50774
chr3	40131532	40131935	+	37	Intergenic	B1_Mur1|SINE|Alu	391179	NR_040445	100040882	Mm.272869	NR_040445	ENSMUSG00000037884	1700017G19Rik	-	RIKEN cDNA 1700017G19 gene	ncRNA	0.002481	0.472772
chr3	40185787	40186259	+	38	Intergenic	Intergenic	336889	NR_040445	100040882	Mm.272869	NR_040445	ENSMUSG00000037884	1700017G19Rik	-	RIKEN cDNA 1700017G19 gene	ncRNA	0.006356	0.484144
chr2	169223490	169223975	+	44	Intergenic	Intergenic	245463	NR_040326	75508	Mm.271256	NR_040326	ENSMUSG00000086348	1700017J07Rik	-	RIKEN cDNA 1700017J07 gene	ncRNA	0.010309	0.504115
chr2	169179903	169180262	+	38	Intergenic	CT-rich|Low_complexity|Low_complexity	201813	NR_040326	75508	Mm.271256	NR_040326	ENSMUSG00000086348	1700017J07Rik	-	RIKEN cDNA 1700017J07 gene	ncRNA	0.008357	0.522222
chr2	169064341	169064692	+	69	Intergenic	Intergenic	86247	NR_040326	75508	Mm.271256	NR_040326	ENSMUSG00000086348	1700017J07Rik	-	RIKEN cDNA 1700017J07 gene	ncRNA	0.019943	0.502841
chr5	77836809	77837076	+	33	Intergenic	L2a|LINE|L2	371454	NR_131050	69370	Mm.426881	NR_131050	ENSMUSG00000107232	1700017L05Rik	-	RIKEN cDNA 1700017L05 gene	ncRNA	0.003745	0.421642
chr5	77807872	77808152	+	47	Intergenic	Intergenic	342524	NR_131050	69370	Mm.426881	NR_131050	ENSMUSG00000107232	1700017L05Rik	-	RIKEN cDNA 1700017L05 gene	ncRNA	0.007143	0.476868
chr5	77478662	77478918	+	33	Intergenic	Intergenic	13302	NR_131050	69370	Mm.426881	NR_131050	ENSMUSG00000107232	1700017L05Rik	-	RIKEN cDNA 1700017L05 gene	ncRNA	0.003906	0.501946
chr13	31587148	31587701	+	62	Intergenic	Intergenic	-4911	NR_029439	71307	Mm.376184	NR_029439	ENSMUSG00000038408	1700018A04Rik	4930551G20Rik|4933439J11Rik	RIKEN cDNA 1700018A04 gene	ncRNA	0.01085	0.471119
chr8	121376549	121376797	+	38	Intergenic	Intergenic	165281	NM_029597	76405	Mm.165697	NM_029597	ENSMUSG00000031809	1700018B08Rik	1700084O22Rik	RIKEN cDNA 1700018B08 gene	protein-coding	0.004032	0.578313
chr8	121417818	121418377	+	163	Intergenic	Intergenic	123857	NM_029597	76405	Mm.165697	NM_029597	ENSMUSG00000031809	1700018B08Rik	1700084O22Rik	RIKEN cDNA 1700018B08 gene	protein-coding	0.008945	0.535714
chr3	48585727	48586484	+	97	Intergenic	L1_Mur2|LINE|L1	22995	NR_003617	66332	Mm.46124	NM_025493		1700018B24Rik	-	enhancer of rudimentary homolog pseudogene	pseudo	0.010568	0.476253
chr3	49160371	49160682	+	47	Intergenic	IAPLTR2b|LTR|ERVK	-551426	NR_003617	66332	Mm.46124	NM_025493		1700018B24Rik	-	enhancer of rudimentary homolog pseudogene	pseudo	0.022508	0.487179
chr4	63662625	63663026	+	62	Intergenic	Intergenic	-40396	NM_029324	75524	Mm.38543	NM_029324	ENSMUSG00000058935	1700018C11Rik	bM230C2.3	RIKEN cDNA 1700018C11 gene	protein-coding	0.002494	0.5199
chr19	29047237	29047866	+	56	promoter-TSS (NR_028360)	promoter-TSS (NR_028360)	68	NR_028360	67329	Mm.394933	NR_028360		1700018L02Rik	-	RIKEN cDNA 1700018L02 gene	ncRNA	0.071542	0.638095
chr8	3474528	3475023	+	89	intron (NM_029598, intron 1 of 8)	URR1B|DNA|hAT-Charlie	3913	NM_029598	76406	Mm.74996	NM_029598	ENSMUSG00000040340	1700019B03Rik	-	RIKEN cDNA 1700019B03 gene	protein-coding	0.006061	0.423387
chr2	47247117	47247485	+	49	Intergenic	Lx2B|LINE|L1	1550696	NR_040497	69405	Mm.396184	NR_040497	ENSMUSG00000086202	1700019E08Rik	-	RIKEN cDNA 1700019E08 gene	ncRNA	0.008152	0.501355
chr2	46144071	46144353	+	38	Intergenic	L1_Mus2|LINE|L1	447607	NR_040497	69405	Mm.396184	NR_040497	ENSMUSG00000086202	1700019E08Rik	-	RIKEN cDNA 1700019E08 gene	ncRNA	0.007092	0.431095
chr12	96285541	96285782	+	33	Intergenic	L1_Mus3|LINE|L1	-238439	NR_103800	69423	Mm.46121	NM_027076		1700019M22Rik	-	NFX-like protein	pseudo	0	0.471074
chr12	96741511	96741758	+	33	Intergenic	L1_Mus1|LINE|L1	-694412	NR_103800	69423	Mm.46121	NM_027076		1700019M22Rik	-	NFX-like protein	pseudo	0	0.471774
chr12	96782846	96783130	+	33	Intergenic	L1_Mus4|LINE|L1	-735766	NR_103800	69423	Mm.46121	NM_027076		1700019M22Rik	-	NFX-like protein	pseudo	0.003521	0.484211
chr12	96799044	96799303	+	33	Intergenic	Lx5|LINE|L1	-751951	NR_103800	69423	Mm.46121	NM_027076		1700019M22Rik	-	NFX-like protein	pseudo	0.003861	0.503846
chr12	96906568	96906981	+	33	Intergenic	L1VL2|LINE|L1	-859552	NR_103800	69423	Mm.46121	NM_027076		1700019M22Rik	-	NFX-like protein	pseudo	0.009685	0.533816
chr10	110899694	110899947	+	33	Intergenic	Intergenic	-3313	NR_045979	75630	Mm.392786	NR_045979	ENSMUSG00000101801	1700020G17Rik	4930480D05Rik	RIKEN cDNA 1700020G17 gene	ncRNA	0.019763	0.464567
chr2	119594310	119595147	+	433	intron (NR_015473, intron 1 of 2)	intron (NR_015473, intron 1 of 2)	432	NR_015473	66602	Mm.379181	NR_015473	ENSMUSG00000085438	1700020I14Rik	1190006L01Rik|4933437I03Rik|AI451541|AI585852|AW538376|AW558897|Cyrano	RIKEN cDNA 1700020I14 gene	ncRNA	0.0681	0.566826
chr2	119585495	119585825	+	38	3' UTR (NM_019769, exon 7 of 7)	3' UTR (NM_019769, exon 7 of 7)	-8636	NR_027832	66602	Mm.379181	NR_015473	ENSMUSG00000085438	1700020I14Rik	1190006L01Rik|4933437I03Rik|AI451541|AI585852|AW538376|AW558897|Cyrano	RIKEN cDNA 1700020I14 gene	ncRNA	0.009091	0.492447
chr2	119574991	119575267	+	34	intron (NM_019769, intron 4 of 6)	ID_B1|SINE|B4	-19167	NR_027832	66602	Mm.379181	NR_015473	ENSMUSG00000085438	1700020I14Rik	1190006L01Rik|4933437I03Rik|AI451541|AI585852|AW538376|AW558897|Cyrano	RIKEN cDNA 1700020I14 gene	ncRNA	0.01087	0.480144
chr9	120765345	120765936	+	44	Intergenic	ORR1C2|LTR|ERVL-MaLR	149610	NR_040742	76402	Mm.436588	NR_040742	ENSMUSG00000100146	1700020M21Rik	-	RIKEN cDNA 1700020M21 gene	ncRNA	0.013536	0.501689
chr9	120853748	120854336	+	42	Intergenic	B3A|SINE|B2	61208	NR_040742	76402	Mm.436588	NR_040742	ENSMUSG00000100146	1700020M21Rik	-	RIKEN cDNA 1700020M21 gene	ncRNA	0.020408	0.444822
chr10	21620162	21620783	+	49	intron (NR_027968, intron 2 of 2)	intron (NR_027968, intron 2 of 2)	27327	NR_027968	67692	Mm.54306	NM_183266	ENSMUSG00000050844	1700020N01Rik	-	RIKEN cDNA 1700020N01 gene	ncRNA	0.012882	0.491961
chr10	21613286	21613737	+	44	intron (NR_027968, intron 2 of 2)	intron (NR_027968, intron 2 of 2)	20366	NR_027968	67692	Mm.54306	NM_183266	ENSMUSG00000050844	1700020N01Rik	-	RIKEN cDNA 1700020N01 gene	ncRNA	0.006652	0.449115
chr10	43539881	43541117	+	348	intron (NM_026411, intron 1 of 3)	CpG	495	NM_026411	67851	Mm.209953	NM_026411	ENSMUSG00000019797	1700021F05Rik	-	RIKEN cDNA 1700021F05 gene	protein-coding	0.058252	0.571544
chr2	173501982	173502325	+	49	Intergenic	L1_Mus1|LINE|L1	-20439	NM_028158	72221	Mm.46132	NM_028158	ENSMUSG00000027518	1700021F07Rik	-	RIKEN cDNA 1700021F07 gene	protein-coding	0.008746	0.5
chr2	173455921	173456194	+	33	Intergenic	Intergenic	-66535	NM_028158	72221	Mm.46132	NM_028158	ENSMUSG00000027518	1700021F07Rik	-	RIKEN cDNA 1700021F07 gene	protein-coding	0.010989	0.485401
chr15	46180144	46180534	+	33	Intergenic	RMER17B|LTR|ERVK	-144246	NR_045509	71120	Mm.158571	NR_045509	ENSMUSG00000099751	1700022A22Rik	4933413D07Rik	RIKEN cDNA 1700022A22 gene	ncRNA	0.017949	0.575448
chr10	61665190	61665884	+	97	intron (NM_026438, intron 6 of 10)	intron (NM_026438, intron 6 of 10)	14753	NR_126477	75539		NR_126477		1700022H01Rik	-	RIKEN cDNA 1700022H01 gene	ncRNA	0.021614	0.469065
chr10	65140209	65140506	+	33	Intergenic	Lx2B2|LINE|L1	983707	NR_038039	69433	Mm.23366	NR_038039	ENSMUSG00000100000	1700023F02Rik	AV205046	RIKEN cDNA 1700023F02 gene	ncRNA	0.006734	0.553691
chr10	66052361	66052691	+	33	Intergenic	L1_Mus3|LINE|L1	71538	NR_038039	69433	Mm.23366	NR_038039	ENSMUSG00000100000	1700023F02Rik	AV205046	RIKEN cDNA 1700023F02 gene	ncRNA	0.006061	0.501511
chr14	123837674	123837946	+	44	intron (NM_145467, intron 3 of 10)	intron (NM_145467, intron 3 of 10)	-149825	NR_045479	69393	Mm.491348	NR_045479	ENSMUSG00000099994	1700024B18Rik	-	RIKEN cDNA 1700024B18 gene	ncRNA	0.011029	0.487179
chr13	63756967	63757660	+	143	Intergenic	Intergenic	-23015	NR_126476	75522	Mm.54259	NR_126476		1700024I08Rik	-	RIKEN cDNA 1700024I08 gene	ncRNA	0.010101	0.440922
chr4	104986495	104986877	+	89	intron (NR_104376, intron 6 of 20)	intron (NR_104376, intron 6 of 20)	73230	NM_001162980	242594	Mm.65181	NM_001162980	ENSMUSG00000078612	1700024P16Rik	C1orf168|Gm620	RIKEN cDNA 1700024P16 gene	protein-coding	0.007853	0.449086
chr4	104935102	104935758	+	97	intron (NM_001285953, intron 1 of 19)	intron (NM_001285953, intron 1 of 19)	21974	NM_001162980	242594	Mm.65181	NM_001162980	ENSMUSG00000078612	1700024P16Rik	C1orf168|Gm620	RIKEN cDNA 1700024P16 gene	protein-coding	0.006098	0.508371
chr4	104913911	104914306	+	56	intron (NM_001285953, intron 1 of 19)	intron (NM_001285953, intron 1 of 19)	652	NM_001162980	242594	Mm.65181	NM_001162980	ENSMUSG00000078612	1700024P16Rik	C1orf168|Gm620	RIKEN cDNA 1700024P16 gene	protein-coding	0.022785	0.510101
chr2	165143123	165143826	+	89	intron (NM_174988, intron 6 of 11)	intron (NM_174988, intron 6 of 11)	-52724	NR_033448	72211	Mm.482899	NR_033448	ENSMUSG00000078935	1700025C18Rik	-	RIKEN cDNA 1700025C18 gene	ncRNA	0.025605	0.558239
chr2	165162409	165162713	+	38	intron (NM_174988, intron 3 of 11)	intron (NM_174988, intron 3 of 11)	-71811	NR_033448	72211	Mm.482899	NR_033448	ENSMUSG00000078935	1700025C18Rik	-	RIKEN cDNA 1700025C18 gene	ncRNA	0.006579	0.590164
chr19	11148755	11149013	+	38	intron (NM_027074, intron 3 of 6)	Lx2|LINE|L1	16436	NM_027074	69416	Mm.72491	NM_027074	ENSMUSG00000024728	1700025F22Rik	-	RIKEN cDNA 1700025F22 gene	protein-coding	0.015504	0.548263
chr1	152150716	152151055	+	33	Intergenic	Intergenic	-60565	NM_197990	69399	Mm.278031	NM_197990	ENSMUSG00000032666	1700025G04Rik	2610510E02Rik|2900042O04Rik|ENSMUSG00000073540	RIKEN cDNA 1700025G04 gene	protein-coding	0.011799	0.479412
chr7	121639401	121639808	+	44	Intergenic	Intergenic	49701	NR_131051	69407		NR_131051	ENSMUSG00000108409	1700025J12Rik	-	RIKEN cDNA 1700025J12 gene	ncRNA	0.007371	0.477941
chr17	54354886	54355638	+	49	intron (NR_045825, intron 2 of 2)	intron (NR_045825, intron 2 of 2)	14812	NR_045825	69418	Mm.391004	NR_045825	ENSMUSG00000099747	1700025K24Rik	-	RIKEN cDNA 1700025K24 gene	ncRNA	0.009309	0.492696
chr17	54452921	54453167	+	38	Intergenic	RLTR1C|LTR|ERV1	-82970	NR_045825	69418	Mm.391004	NR_045825	ENSMUSG00000099747	1700025K24Rik	-	RIKEN cDNA 1700025K24 gene	ncRNA	0.01626	0.477733
chr17	54775665	54775951	+	33	Intergenic	MTA_Mm|LTR|ERVL-MaLR	-405734	NR_045825	69418	Mm.391004	NR_045825	ENSMUSG00000099747	1700025K24Rik	-	RIKEN cDNA 1700025K24 gene	ncRNA	0.003497	0.505226
chr17	54903140	54903569	+	33	Intergenic	L1_Mus1|LINE|L1	-533280	NR_045825	69418	Mm.391004	NR_045825	ENSMUSG00000099747	1700025K24Rik	-	RIKEN cDNA 1700025K24 gene	ncRNA	0.002331	0.472093
chr6	39013356	39013803	+	75	intron (NM_011539, intron 5 of 12)	intron (NM_011539, intron 5 of 12)	54007	NR_040523	69986	Mm.490941	NR_040523	ENSMUSG00000100121	1700025N23Rik	-	RIKEN cDNA 1700025N23 gene	ncRNA	0.013423	0.441964
chr6	39030067	39030366	+	32	intron (NM_011539, intron 9 of 12)	intron (NM_011539, intron 9 of 12)	37370	NR_040523	69986	Mm.490941	NR_040523	ENSMUSG00000100121	1700025N23Rik	-	RIKEN cDNA 1700025N23 gene	ncRNA	0.003344	0.523333
chr6	39059981	39060946	+	56	intron (NM_011539, intron 9 of 12)	ORR1F|LTR|ERVL-MaLR	7123	NR_040523	69986	Mm.490941	NR_040523	ENSMUSG00000100121	1700025N23Rik	-	RIKEN cDNA 1700025N23 gene	ncRNA	0.010363	0.510352
chr1	73149231	73149510	+	32	Intergenic	MTA_Mm|LTR|ERVL-MaLR	124784	NR_038002	69449	Mm.250447	NR_038001	ENSMUSG00000101968	1700027A15Rik	-	RIKEN cDNA 1700027A15 gene	ncRNA	0	0.489286
chr5	64359779	64360722	+	33	Intergenic	MLTR14|LTR|ERV1	107692	NR_040681	69999	Mm.261413	NR_040681	ENSMUSG00000100911	1700027F09Rik	-	RIKEN cDNA 1700027F09 gene	ncRNA	0.012725	0.507415
chr5	64400521	64401076	+	49	Intergenic	MLT1H|LTR|ERVL-MaLR	67144	NR_040681	69999	Mm.261413	NR_040681	ENSMUSG00000100911	1700027F09Rik	-	RIKEN cDNA 1700027F09 gene	ncRNA	0.010811	0.476619
chr10	43752202	43752441	+	33	intron (NR_040581, intron 1 of 3)	B4A|SINE|B4	6163	NR_040581	69443	Mm.484042	NR_040581	ENSMUSG00000111422	1700027J07Rik	-	RIKEN cDNA 1700027J07 gene	ncRNA	0.004184	0.5125
chr10	43727982	43729814	+	44	Intergenic	Intergenic	-17260	NR_040581	69443	Mm.484042	NR_040581	ENSMUSG00000111422	1700027J07Rik	-	RIKEN cDNA 1700027J07 gene	ncRNA	0.007096	0.479542
chr10	43715177	43715419	+	33	Intergenic	ORR1B1|LTR|ERVL-MaLR	-30860	NR_040581	69443	Mm.484042	NR_040581	ENSMUSG00000111422	1700027J07Rik	-	RIKEN cDNA 1700027J07 gene	ncRNA	0.004132	0.444444
chr10	43702931	43703325	+	33	Intergenic	Intergenic	-43030	NR_040581	69443	Mm.484042	NR_040581	ENSMUSG00000111422	1700027J07Rik	-	RIKEN cDNA 1700027J07 gene	ncRNA	0.01269	0.521519
chr5	112139117	112139401	+	38	Intergenic	Intergenic	-67504	NR_045378	75569	Mm.243721	NR_045377	ENSMUSG00000101683	1700028D13Rik	-	RIKEN cDNA 1700028D13 gene	ncRNA	0	0.491228
chr5	112134599	112134983	+	38	Intergenic	Intergenic	-71972	NR_045378	75569	Mm.243721	NR_045377	ENSMUSG00000101683	1700028D13Rik	-	RIKEN cDNA 1700028D13 gene	ncRNA	0.018229	0.519481
chr5	151381963	151382241	+	38	intron (NR_045700, intron 2 of 3)	B3|SINE|B2	13427	NR_045699	625175	Mm.443286	NR_045699	ENSMUSG00000097321	1700028E10Rik	A630054D14|Gm6561	RIKEN cDNA 1700028E10 gene	ncRNA	0	0.415771
chr10	82814644	82815041	+	44	intron (NR_038042, intron 1 of 2)	intron (NR_038042, intron 1 of 2)	2719	NR_038042	70003	Mm.48789	NR_038042	ENSMUSG00000056821	1700028I16Rik	-	RIKEN cDNA 1700028I16 gene	ncRNA	0.010076	0.48995
chr10	82811676	82812102	+	33	promoter-TSS (NR_038042)	promoter-TSS (NR_038042)	-234	NR_038042	70003	Mm.48789	NR_038042	ENSMUSG00000056821	1700028I16Rik	-	RIKEN cDNA 1700028I16 gene	ncRNA	0.053991	0.618267
chr7	44236212	44236833	+	49	promoter-TSS (NR_029436)	promoter-TSS (NR_029436)	-400	NR_029436	70004	Mm.158317	NR_029436	ENSMUSG00000038782	1700028J19Rik	-	RIKEN cDNA 1700028J19 gene	ncRNA	0.019324	0.506431
chr19	23613188	23613426	+	33	intron (NM_026188, intron 2 of 5)	intron (NM_026188, intron 2 of 5)	39505	NM_026188	67483	Mm.443287	NM_026188	ENSMUSG00000033053	1700028P14Rik	AV209940	RIKEN cDNA 1700028P14 gene	protein-coding	0.021008	0.443515
chr2	171428745	171429008	+	33	Intergenic	Intergenic	533923	NR_040509	75655	Mm.396203	NR_040509	ENSMUSG00000086823	1700028P15Rik	-	RIKEN cDNA 1700028P15 gene	ncRNA	0.015209	0.560606
chr2	171895507	171895823	+	33	Intergenic	Intergenic	67134	NR_040509	75655	Mm.396203	NR_040509	ENSMUSG00000086823	1700028P15Rik	-	RIKEN cDNA 1700028P15 gene	ncRNA	0.028481	0.460568
chr2	171966412	171966730	+	38	Intergenic	L1MA4A|LINE|L1	-3772	NR_040509	75655	Mm.396203	NR_040509	ENSMUSG00000086823	1700028P15Rik	-	RIKEN cDNA 1700028P15 gene	ncRNA	0.018868	0.470219
chr2	171972000	171972338	+	44	Intergenic	Intergenic	-9370	NR_040509	75655	Mm.396203	NR_040509	ENSMUSG00000086823	1700028P15Rik	-	RIKEN cDNA 1700028P15 gene	ncRNA	0.008876	0.533923
chr13	96985510	96986708	+	119	Intergenic	Intergenic	48253	NM_001284205	66479	Mm.390629	NM_025585	ENSMUSG00000052075	1700029F12Rik	-	RIKEN cDNA 1700029F12 gene	protein-coding	0.017529	0.490409
chr8	13571331	13571642	+	56	intron (NM_009025, intron 22 of 23)	B1F2|SINE|Alu	-9025	NM_001080781	66501	Mm.46136	NM_025601	ENSMUSG00000031452	1700029H14Rik	-	RIKEN cDNA 1700029H14 gene	protein-coding	0.012862	0.448718
chr8	13614532	13614846	+	33	intron (NM_009025, intron 2 of 23)	intron (NM_009025, intron 2 of 23)	-52228	NM_001080781	66501	Mm.46136	NM_025601	ENSMUSG00000031452	1700029H14Rik	-	RIKEN cDNA 1700029H14 gene	protein-coding	0.031847	0.501587
chr4	135607524	135607948	+	33	Intergenic	Intergenic	-18919	NR_027909	73937	Mm.292326	NM_028688	ENSMUSG00000086788	1700029M20Rik	4930406E24Rik	RIKEN cDNA 1700029M20 gene	ncRNA	0.023585	0.529412
chr4	135603767	135604549	+	168	Intergenic	Intergenic	-22497	NR_027909	73937	Mm.292326	NM_028688	ENSMUSG00000086788	1700029M20Rik	4930406E24Rik	RIKEN cDNA 1700029M20 gene	ncRNA	0.016624	0.501916
chr13	44462677	44462959	+	49	Intergenic	Intergenic	23091	NR_045489	69491	Mm.392410	NR_045489	ENSMUSG00000098144	1700029N11Rik	-	RIKEN cDNA 1700029N11 gene	ncRNA	0.010638	0.448763
chr13	44419806	44420315	+	104	Intergenic	Intergenic	-19667	NR_045489	69491	Mm.392410	NR_045489	ENSMUSG00000098144	1700029N11Rik	-	RIKEN cDNA 1700029N11 gene	ncRNA	0.019646	0.543137
chr13	44408538	44409253	+	194	Intergenic	Intergenic	-30832	NR_045489	69491	Mm.392410	NR_045489	ENSMUSG00000098144	1700029N11Rik	-	RIKEN cDNA 1700029N11 gene	ncRNA	0.015385	0.469274
chr13	44338912	44339593	+	56	Intergenic	L1MD2|LINE|L1	-100475	NR_045489	69491	Mm.392410	NR_045489	ENSMUSG00000098144	1700029N11Rik	-	RIKEN cDNA 1700029N11 gene	ncRNA	0.008811	0.454545
chr17	28900058	28900448	+	56	intron (NM_172450, intron 10 of 11)	intron (NM_172450, intron 10 of 11)	-5012	NR_045457	74179	Mm.248931	NR_045457	ENSMUSG00000085333	1700030A11Rik	-	RIKEN cDNA 1700030A11 gene	ncRNA	0.017949	0.542199
chr12	19673713	19674013	+	38	Intergenic	LTRIS_Mus|LTR|ERV1	1141916	NR_015521	69513	Mm.273972	NR_015521	ENSMUSG00000099759	1700030C10Rik	-	RIKEN cDNA 1700030C10 gene	ncRNA	0.016667	0.48505
chr12	19939949	19940190	+	33	Intergenic	Intergenic	875710	NR_015521	69513	Mm.273972	NR_015521	ENSMUSG00000099759	1700030C10Rik	-	RIKEN cDNA 1700030C10 gene	ncRNA	0	0.495868
chr12	20227590	20229242	+	52	Intergenic	MMERGLN-int|LTR|ERV1	587363	NR_015521	69513	Mm.273972	NR_015521	ENSMUSG00000099759	1700030C10Rik	-	RIKEN cDNA 1700030C10 gene	ncRNA	0.031477	0.520871
chr12	20229793	20230080	+	47	Intergenic	MMERGLN-int|LTR|ERV1	585843	NR_015521	69513	Mm.273972	NR_015521	ENSMUSG00000099759	1700030C10Rik	-	RIKEN cDNA 1700030C10 gene	ncRNA	0.017422	0.520833
chr12	20230632	20233671	+	105	Intergenic	MMERGLN-int|LTR|ERV1	583628	NR_015521	69513	Mm.273972	NR_015521	ENSMUSG00000099759	1700030C10Rik	-	RIKEN cDNA 1700030C10 gene	ncRNA	0.033235	0.523355
chr12	20233965	20234475	+	147	Intergenic	MMERGLN-int|LTR|ERV1	581559	NR_015521	69513	Mm.273972	NR_015521	ENSMUSG00000099759	1700030C10Rik	-	RIKEN cDNA 1700030C10 gene	ncRNA	0.058824	0.592955
chr12	20296151	20296542	+	44	Intergenic	ORR1A0-int|LTR|ERVL-MaLR	519433	NR_015521	69513	Mm.273972	NR_015521	ENSMUSG00000099759	1700030C10Rik	-	RIKEN cDNA 1700030C10 gene	ncRNA	0.005115	0.479592
chr12	20573230	20573541	+	33	Intergenic	MTD-int|LTR|ERVL-MaLR	242394	NR_015521	69513	Mm.273972	NR_015521	ENSMUSG00000099759	1700030C10Rik	-	RIKEN cDNA 1700030C10 gene	ncRNA	0.006431	0.519231
chr12	20855253	20855564	+	33	Intergenic	RMER10A|LTR|ERVL	-39629	NR_015521	69513	Mm.273972	NR_015521	ENSMUSG00000099759	1700030C10Rik	-	RIKEN cDNA 1700030C10 gene	ncRNA	0.003215	0.535256
chr12	20875220	20876244	+	33	Intergenic	Intergenic	-59953	NR_015521	69513	Mm.273972	NR_015521	ENSMUSG00000099759	1700030C10Rik	-	RIKEN cDNA 1700030C10 gene	ncRNA	0.005859	0.470244
chr12	20914197	20914593	+	33	Intergenic	Intergenic	-98616	NR_015521	69513	Mm.273972	NR_015521	ENSMUSG00000099759	1700030C10Rik	-	RIKEN cDNA 1700030C10 gene	ncRNA	0.025253	0.549118
chr6	117546936	117548244	+	221	Intergenic	MLT1B|LTR|ERVL-MaLR	204179	NR_045731	72263	Mm.443289	NR_045731	ENSMUSG00000099869	1700030F04Rik	-	RIKEN cDNA 1700030F04 gene	ncRNA	0.009174	0.467532
chr6	117652658	117653111	+	75	Intergenic	Intergenic	98885	NR_045731	72263	Mm.443289	NR_045731	ENSMUSG00000099869	1700030F04Rik	-	RIKEN cDNA 1700030F04 gene	ncRNA	0.028698	0.502203
chr6	117714975	117715612	+	33	intron (NR_045731, intron 2 of 3)	intron (NR_045731, intron 2 of 3)	36476	NR_045731	72263	Mm.443289	NR_045731	ENSMUSG00000099869	1700030F04Rik	-	RIKEN cDNA 1700030F04 gene	ncRNA	0.009419	0.498433
chr6	117739519	117740740	+	33	intron (NR_045731, intron 2 of 3)	intron (NR_045731, intron 2 of 3)	11640	NR_045731	72263	Mm.443289	NR_045731	ENSMUSG00000099869	1700030F04Rik	-	RIKEN cDNA 1700030F04 gene	ncRNA	0.006552	0.513912
chr6	117762084	117762320	+	47	Intergenic	MTEb|LTR|ERVL-MaLR	-10433	NR_045731	72263	Mm.443289	NR_045731	ENSMUSG00000099869	1700030F04Rik	-	RIKEN cDNA 1700030F04 gene	ncRNA	0.016949	0.531646
chr15	99938157	99939526	+	112	Intergenic	ID_B1|SINE|B4	-7183	NM_028180	72277	Mm.272766	NM_028180	ENSMUSG00000045350	1700030F18Rik	FAM186A	RIKEN cDNA 1700030F18 gene	protein-coding	0.008035	0.467883
chr8	116980793	116981508	+	69	TTS (NM_026572)	TTS (NM_026572)	-2207	NM_027103	69528	Mm.272846	NM_027103	ENSMUSG00000031847	1700030J22Rik	-	RIKEN cDNA 1700030J22 gene	protein-coding	0.00979	0.47486
chr10	116658612	116658875	+	33	Intergenic	ORR1B2|LTR|ERVL-MaLR	70434	NR_045345	72286	Mm.396207	NR_045345	ENSMUSG00000100198	1700030O20Rik	-	RIKEN cDNA 1700030O20 gene	ncRNA	0.003802	0.537879
chr5	81848891	81849280	+	49	Intergenic	L1_Mus2|LINE|L1	275628	NR_138557	67327	Mm.87058	NR_138557		1700031L13Rik	-	RIKEN cDNA 1700031L13 gene	ncRNA	0.002571	0.528205
chr5	81889230	81889560	+	33	Intergenic	RLTR10A|LTR|ERVK	235318	NR_138557	67327	Mm.87058	NR_138557		1700031L13Rik	-	RIKEN cDNA 1700031L13 gene	ncRNA	0.018182	0.528701
chr5	82272154	82272486	+	33	Intergenic	L1_Mus1|LINE|L1	-147607	NR_138557	67327	Mm.87058	NR_138557		1700031L13Rik	-	RIKEN cDNA 1700031L13 gene	ncRNA	0.006024	0.543544
chr5	82336966	82337275	+	38	Intergenic	Intergenic	-212407	NR_138557	67327	Mm.87058	NR_138557		1700031L13Rik	-	RIKEN cDNA 1700031L13 gene	ncRNA	0.022654	0.5
chr5	112660078	112660320	+	62	Intergenic	Intergenic	-70203	NR_045396	67325	Mm.490791	NR_045396	ENSMUSG00000097962	1700034G24Rik	-	RIKEN cDNA 1700034G24 gene	ncRNA	0.004132	0.514403
chr6	146953087	146953406	+	33	exon (NM_028509, exon 2 of 3)	exon (NM_028509, exon 2 of 3)	1175	NM_001164236	73344	Mm.391543	NM_028509	ENSMUSG00000040163	1700034J05Rik	-	RIKEN cDNA 1700034J05 gene	protein-coding	0.00627	0.475
chr9	92897133	92897373	+	33	Intergenic	RLTR23|LTR|ERV1	108480	NR_040756	78349	Mm.52612	NR_040756	ENSMUSG00000100294	1700034K08Rik	-	RIKEN cDNA 1700034K08 gene	ncRNA	0.004167	0.485477
chr9	93246675	93246936	+	33	Intergenic	Lx2|LINE|L1	-241072	NR_040756	78349	Mm.52612	NR_040756	ENSMUSG00000100294	1700034K08Rik	-	RIKEN cDNA 1700034K08 gene	ncRNA	0	0.48855
chr3	85384645	85385562	+	44	Intergenic	MLT1J2|LTR|ERVL-MaLR	67584	NR_040542	73283	Mm.489084	NR_040542	ENSMUSG00000099995	1700036G14Rik	-	RIKEN cDNA 1700036G14 gene	ncRNA	0.011996	0.491285
chr3	85337122	85337440	+	33	Intergenic	MTC|LTR|ERVL-MaLR	19762	NR_040542	73283	Mm.489084	NR_040542	ENSMUSG00000099995	1700036G14Rik	-	RIKEN cDNA 1700036G14 gene	ncRNA	0.006289	0.473354
chr3	85295911	85296307	+	62	Intergenic	ORR1E-int|LTR|ERVL-MaLR	-21410	NR_040542	73283	Mm.489084	NR_040542	ENSMUSG00000099995	1700036G14Rik	-	RIKEN cDNA 1700036G14 gene	ncRNA	0	0.491184
chr3	85280755	85281282	+	33	Intergenic	MIR|SINE|MIR	-36501	NR_040542	73283	Mm.489084	NR_040542	ENSMUSG00000099995	1700036G14Rik	-	RIKEN cDNA 1700036G14 gene	ncRNA	0.024668	0.511364
chr3	85269216	85269564	+	62	Intergenic	Intergenic	-48129	NR_040542	73283	Mm.489084	NR_040542	ENSMUSG00000099995	1700036G14Rik	-	RIKEN cDNA 1700036G14 gene	ncRNA	0.008621	0.426934
chr3	85257864	85258166	+	49	Intergenic	L1Md_F3|LINE|L1	-59504	NR_040542	73283	Mm.489084	NR_040542	ENSMUSG00000099995	1700036G14Rik	-	RIKEN cDNA 1700036G14 gene	ncRNA	0.009934	0.50495
chr3	85219949	85220458	+	49	Intergenic	MLT1I|LTR|ERVL-MaLR	-97316	NR_040542	73283	Mm.489084	NR_040542	ENSMUSG00000099995	1700036G14Rik	-	RIKEN cDNA 1700036G14 gene	ncRNA	0.003929	0.466667
chr3	85170276	85170740	+	33	Intergenic	Intergenic	-147011	NR_040542	73283	Mm.489084	NR_040542	ENSMUSG00000099995	1700036G14Rik	-	RIKEN cDNA 1700036G14 gene	ncRNA	0.006466	0.48172
chr3	85160194	85160736	+	33	Intergenic	Intergenic	-157054	NR_040542	73283	Mm.489084	NR_040542	ENSMUSG00000099995	1700036G14Rik	-	RIKEN cDNA 1700036G14 gene	ncRNA	0.01107	0.488029
chr10	68459828	68460094	+	45	intron (NM_028491, intron 5 of 7)	intron (NM_028491, intron 5 of 7)	81914	NM_028491	73287	Mm.141830	NM_028491	ENSMUSG00000019945	1700040L02Rik	-	RIKEN cDNA 1700040L02 gene	protein-coding	0.033835	0.565543
chr10	68540991	68542057	+	2159	intron (NM_028491, intron 1 of 7)	intron (NM_028491, intron 1 of 7)	351	NM_028491	73287	Mm.141830	NM_028491	ENSMUSG00000019945	1700040L02Rik	-	RIKEN cDNA 1700040L02 gene	protein-coding	0.020638	0.507966
chr16	76762920	76763172	+	33	Intergenic	Intergenic	247835	NR_040573	76601	Mm.396217	NR_040573	ENSMUSG00000100857	1700041M19Rik	-	RIKEN cDNA 1700041M19 gene	ncRNA	0.007937	0.438735
chr4	116170397	116171023	+	42	Intergenic	B1F1|SINE|Alu	-2662	NM_001099295	67323	Mm.45442	NM_001099295	ENSMUSG00000078593	1700042G07Rik	-	RIKEN cDNA 1700042G07 gene	protein-coding	0.011182	0.4689
chr4	57352948	57353273	+	44	Intergenic	Intergenic	11182	NR_038178	73349	Mm.393774	NR_038178		1700042G15Rik	-	RIKEN cDNA 1700042G15 gene	ncRNA	0.003077	0.527607
chr14	118357362	118357704	+	44	Intergenic	L1_Mur3|LINE|L1	-8345	NR_045624	73306	Mm.362328	NR_045624	ENSMUSG00000099911	1700044C05Rik	-	RIKEN cDNA 1700044C05 gene	ncRNA	0.011696	0.507289
chr18	49549675	49550369	+	249	Intergenic	Intergenic	26733	NR_033785	67321	Mm.245802	NR_033785	ENSMUSG00000100297	1700044K03Rik	-	RIKEN cDNA 1700044K03 gene	ncRNA	0.004323	0.496403
chr18	49488252	49488525	+	38	Intergenic	Intergenic	-34901	NR_033785	67321	Mm.245802	NR_033785	ENSMUSG00000100297	1700044K03Rik	-	RIKEN cDNA 1700044K03 gene	ncRNA	0.003663	0.49635
chr18	49081784	49082091	+	37	Intergenic	L1Md_F3|LINE|L1	-441352	NR_033785	67321	Mm.245802	NR_033785	ENSMUSG00000100297	1700044K03Rik	-	RIKEN cDNA 1700044K03 gene	ncRNA	0.022801	0.483766
chr4	150766156	150766446	+	62	Intergenic	Intergenic	88648	NR_040649	73348	Mm.396218	NR_040649	ENSMUSG00000078492	1700045H11Rik	-	RIKEN cDNA 1700045H11 gene	ncRNA	0.010345	0.484536
chr4	150780759	150781428	+	268	Intergenic	ID_B1|SINE|B4	73856	NR_040649	73348	Mm.396218	NR_040649	ENSMUSG00000078492	1700045H11Rik	-	RIKEN cDNA 1700045H11 gene	ncRNA	0.017937	0.562687
chr4	150800042	150800786	+	44	Intergenic	B3A|SINE|B2	54535	NR_040649	73348	Mm.396218	NR_040649	ENSMUSG00000078492	1700045H11Rik	-	RIKEN cDNA 1700045H11 gene	ncRNA	0.028226	0.499329
chr4	150823153	150823648	+	44	Intergenic	Intergenic	31549	NR_040649	73348	Mm.396218	NR_040649	ENSMUSG00000078492	1700045H11Rik	-	RIKEN cDNA 1700045H11 gene	ncRNA	0.008081	0.514113
chr4	150827012	150827328	+	33	Intergenic	Intergenic	27779	NR_040649	73348	Mm.396218	NR_040649	ENSMUSG00000078492	1700045H11Rik	-	RIKEN cDNA 1700045H11 gene	ncRNA	0.012658	0.492114
chr4	150853785	150854504	+	44	promoter-TSS (NM_133753)	promoter-TSS (NM_133753)	805	NR_040649	73348	Mm.396218	NR_040649	ENSMUSG00000078492	1700045H11Rik	-	RIKEN cDNA 1700045H11 gene	ncRNA	0.018081	0.534722
chr9	121939806	121940113	+	38	intron (NR_033553, intron 3 of 4)	intron (NR_033553, intron 3 of 4)	2684	NR_033553	69430	Mm.482910	NR_033553	ENSMUSG00000043773	1700048O20Rik	1700022O21Rik	RIKEN cDNA 1700048O20 gene	ncRNA	0.006515	0.451299
chr6	100572382	100572657	+	33	3' UTR (NM_181590, exon 11 of 11)	3' UTR (NM_181590, exon 11 of 11)	45119	NR_040525	73395	Mm.69413	NR_040525	ENSMUSG00000101553	1700049E22Rik	-	RIKEN cDNA 1700049E22 gene	ncRNA	0.010909	0.442029
chr6	100538050	100539008	+	33	Intergenic	Intergenic	11129	NR_040525	73395	Mm.69413	NR_040525	ENSMUSG00000101553	1700049E22Rik	-	RIKEN cDNA 1700049E22 gene	ncRNA	0.01357	0.524505
chr6	100537190	100537694	+	44	Intergenic	Intergenic	10042	NR_040525	73395	Mm.69413	NR_040525	ENSMUSG00000101553	1700049E22Rik	-	RIKEN cDNA 1700049E22 gene	ncRNA	0.009921	0.50099
chr6	100532288	100532740	+	75	intron (NR_040525, intron 2 of 3)	intron (NR_040525, intron 2 of 3)	5114	NR_040525	73395	Mm.69413	NR_040525	ENSMUSG00000101553	1700049E22Rik	-	RIKEN cDNA 1700049E22 gene	ncRNA	0.017699	0.565121
chr6	100490805	100491334	+	33	Intergenic	ORR1B1|LTR|ERVL-MaLR	-36331	NR_040525	73395	Mm.69413	NR_040525	ENSMUSG00000101553	1700049E22Rik	-	RIKEN cDNA 1700049E22 gene	ncRNA	0.003781	0.501887
chr6	100455441	100455751	+	38	Intergenic	(TCCC)n|Simple_repeat|Simple_repeat	-71804	NR_040525	73395	Mm.69413	NR_040525	ENSMUSG00000101553	1700049E22Rik	-	RIKEN cDNA 1700049E22 gene	ncRNA	0.019355	0.543408
chr6	100449997	100450441	+	44	Intergenic	B4A|SINE|B4	-77181	NR_040525	73395	Mm.69413	NR_040525	ENSMUSG00000101553	1700049E22Rik	-	RIKEN cDNA 1700049E22 gene	ncRNA	0.015766	0.514607
chr6	100428602	100429515	+	135	Intergenic	Intergenic	-98342	NR_040525	73395	Mm.69413	NR_040525	ENSMUSG00000101553	1700049E22Rik	-	RIKEN cDNA 1700049E22 gene	ncRNA	0.014239	0.454048
chr10	71808800	71809236	+	49	Intergenic	RLTR17|LTR|ERVK	171672	NR_003644	108950	Mm.212793	NM_175390	ENSMUSG00000043859	1700049L16Rik	-	hematological and neurological expressed 1-like pseudogene	pseudo	0.011468	0.457666
chr10	71926004	71926579	+	82	Intergenic	B3A|SINE|B2	54399	NR_003644	108950	Mm.212793	NM_175390	ENSMUSG00000043859	1700049L16Rik	-	hematological and neurological expressed 1-like pseudogene	pseudo	0.006957	0.435764
chr11	72283249	72283679	+	44	Intergenic	Intergenic	16620	NR_045922	73366	Mm.396157	NR_045922	ENSMUSG00000086951	1700051A21Rik	-	RIKEN cDNA 1700051A21 gene	ncRNA	0.013953	0.482599
chr11	72275568	72275862	+	38	Intergenic	(TG)n|Simple_repeat|Simple_repeat	8871	NR_045922	73366	Mm.396157	NR_045922	ENSMUSG00000086951	1700051A21Rik	-	RIKEN cDNA 1700051A21 gene	ncRNA	0	0.491525
chr12	80879093	80879347	+	38	3' UTR (NM_178682, exon 6 of 6)	3' UTR (NM_178682, exon 6 of 6)	45227	NR_033786	67340	Mm.386790	NR_033786	ENSMUSG00000101912	1700052I22Rik	-	RIKEN cDNA 1700052I22 gene	ncRNA	0.011811	0.482353
chr12	80886959	80887271	+	38	Intergenic	Intergenic	37332	NR_033786	67340	Mm.386790	NR_033786	ENSMUSG00000101912	1700052I22Rik	-	RIKEN cDNA 1700052I22 gene	ncRNA	0.003205	0.517572
chr12	80909793	80910296	+	97	Intergenic	(TG)n|Simple_repeat|Simple_repeat	14403	NR_033786	67340	Mm.386790	NR_033786	ENSMUSG00000101912	1700052I22Rik	-	RIKEN cDNA 1700052I22 gene	ncRNA	0.017893	0.46627
chr12	80910741	80910980	+	38	Intergenic	Intergenic	13587	NR_033786	67340	Mm.386790	NR_033786	ENSMUSG00000101912	1700052I22Rik	-	RIKEN cDNA 1700052I22 gene	ncRNA	0.016736	0.520833
chr12	80925966	80926508	+	97	Intergenic	Intergenic	-1790	NR_033786	67340	Mm.386790	NR_033786	ENSMUSG00000101912	1700052I22Rik	-	RIKEN cDNA 1700052I22 gene	ncRNA	0.02214	0.495396
chr12	80931618	80932377	+	47	Intergenic	RMER10A|LTR|ERVL	-7550	NR_033786	67340	Mm.386790	NR_033786	ENSMUSG00000101912	1700052I22Rik	-	RIKEN cDNA 1700052I22 gene	ncRNA	0.006588	0.467105
chr6	111593973	111594245	+	38	Intergenic	L1Md_F3|LINE|L1	-616599	NR_027865	67336	Mm.378014	NR_027865	ENSMUSG00000100219	1700054K19Rik	-	RIKEN cDNA 1700054K19 gene	ncRNA	0.011029	0.494505
chr1	183990610	183991351	+	160	Intergenic	ID_B1|SINE|B4	43018	NM_028516	73363	Mm.50115	NM_028516	ENSMUSG00000044854	1700056E22Rik	-	RIKEN cDNA 1700056E22 gene	protein-coding	0.002699	0.428571
chr4	124286432	124286966	+	106	Intergenic	ID_B1|SINE|B4	199260	NR_040774	78460	Mm.452060	NR_040774		1700057H15Rik	-	RIKEN cDNA 1700057H15 gene	ncRNA	0.009363	0.433645
chr4	124400389	124400878	+	38	Intergenic	MIR3|SINE|MIR	85326	NR_040774	78460	Mm.452060	NR_040774		1700057H15Rik	-	RIKEN cDNA 1700057H15 gene	ncRNA	0.014315	0.502041
chr4	124420353	124421047	+	112	Intergenic	L1M2|LINE|L1	65259	NR_040774	78460	Mm.452060	NR_040774		1700057H15Rik	-	RIKEN cDNA 1700057H15 gene	ncRNA	0.018732	0.430216
chr4	124440640	124440924	+	38	Intergenic	RLTR24|LTR|ERV1	45177	NR_040774	78460	Mm.452060	NR_040774		1700057H15Rik	-	RIKEN cDNA 1700057H15 gene	ncRNA	0.017606	0.498246
chr2	51513017	51513542	+	97	Intergenic	L1Md_F2|LINE|L1	-75379	NR_130155	73375	Mm.396227	NR_130155	ENSMUSG00000086007	1700057H21Rik	-	RIKEN cDNA 1700057H21 gene	ncRNA	0.020952	0.545627
chr6	143484954	143485356	+	143	Intergenic	Intergenic	166133	NR_045732	73425	Mm.417844	NR_045732	ENSMUSG00000086887	1700060C16Rik	-	RIKEN cDNA 1700060C16 gene	ncRNA	0.014925	0.406948
chr6	143515809	143516161	+	75	Intergenic	Intergenic	135303	NR_045732	73425	Mm.417844	NR_045732	ENSMUSG00000086887	1700060C16Rik	-	RIKEN cDNA 1700060C16 gene	ncRNA	0.014205	0.470255
chr6	143609206	143609950	+	104	intron (NR_045732, intron 4 of 4)	intron (NR_045732, intron 4 of 4)	41710	NR_045732	73425	Mm.417844	NR_045732	ENSMUSG00000086887	1700060C16Rik	-	RIKEN cDNA 1700060C16 gene	ncRNA	0.009409	0.452349
chr2	158181688	158182263	+	33	TTS (NM_001131021)	TTS (NM_001131021)	-10033	NR_036606	73399	Mm.416861	NR_036606	ENSMUSG00000078957	1700060C20Rik	-	RIKEN cDNA 1700060C20 gene	ncRNA	0.013913	0.53125
chr2	158174762	158175700	+	38	Intergenic	Intergenic	-16777	NR_036606	73399	Mm.416861	NR_036606	ENSMUSG00000078957	1700060C20Rik	-	RIKEN cDNA 1700060C20 gene	ncRNA	0.023454	0.542066
chr2	158173847	158174507	+	33	Intergenic	Intergenic	-17831	NR_036606	73399	Mm.416861	NR_036606	ENSMUSG00000078957	1700060C20Rik	-	RIKEN cDNA 1700060C20 gene	ncRNA	0.007576	0.511346
chr2	9456510	9456940	+	33	Intergenic	Intergenic	267210	NR_038180	73438	Mm.23558	NR_038180	ENSMUSG00000085580	1700061F12Rik	-	RIKEN cDNA 1700061F12 gene	ncRNA	0.013953	0.452436
chr2	9444485	9444754	+	33	Intergenic	ORR1E|LTR|ERVL-MaLR	255104	NR_038180	73438	Mm.23558	NR_038180	ENSMUSG00000085580	1700061F12Rik	-	RIKEN cDNA 1700061F12 gene	ncRNA	0.011152	0.455556
chr2	8482703	8483011	+	38	Intergenic	Lx5|LINE|L1	-706658	NR_038180	73438	Mm.23558	NR_038180	ENSMUSG00000085580	1700061F12Rik	-	RIKEN cDNA 1700061F12 gene	ncRNA	0.003247	0.472492
chr2	8357998	8358234	+	33	Intergenic	L1_Mus3|LINE|L1	-831399	NR_038180	73438	Mm.23558	NR_038180	ENSMUSG00000085580	1700061F12Rik	-	RIKEN cDNA 1700061F12 gene	ncRNA	0	0.548523
chr3	117061085	117061599	+	112	non-coding (NR_038029, exon 8 of 9)	non-coding (NR_038029, exon 8 of 9)	16423	NR_038029	433646	Mm.158997	NR_038029	ENSMUSG00000028009	1700061I17Rik	-	RIKEN cDNA 1700061I17 gene	ncRNA	0.015564	0.460194
chr3	117119957	117120382	+	42	Intergenic	Intergenic	-42404	NR_038029	433646	Mm.158997	NR_038029	ENSMUSG00000028009	1700061I17Rik	-	RIKEN cDNA 1700061I17 gene	ncRNA	0.018824	0.49061
chr3	117143741	117144024	+	33	Intergenic	Lx|LINE|L1	-66117	NR_038029	433646	Mm.158997	NR_038029	ENSMUSG00000028009	1700061I17Rik	-	RIKEN cDNA 1700061I17 gene	ncRNA	0.010601	0.538732
chr1	96287290	96287599	+	38	Intergenic	L1_Mus2|LINE|L1	-265686	NR_040467	73454	Mm.396229	NR_040467	ENSMUSG00000100062	1700063A18Rik	-	RIKEN cDNA 1700063A18 gene	ncRNA	0.009709	0.46129
chr9	41229732	41230026	+	33	Intergenic	Intergenic	23724	NR_040392	78500	Mm.275715	NR_040392	ENSMUSG00000100837	1700063D05Rik	-	RIKEN cDNA 1700063D05 gene	ncRNA	0.020408	0.444068
chr5	91744611	91744852	+	33	Intergenic	Lx2A1|LINE|L1	22569	NR_045383	73452	Mm.396233	NR_045383	ENSMUSG00000101978	1700063O14Rik	-	RIKEN cDNA 1700063O14 gene	ncRNA	0	0.553719
chr10	119161984	119162538	+	56	Intergenic	Intergenic	69356	NR_045348	73400	Mm.416864	NR_045348	ENSMUSG00000100681	1700064J06Rik	-	RIKEN cDNA 1700064J06 gene	ncRNA	0.019856	0.468468
chr10	119095118	119096075	+	92	intron (NR_045348, intron 2 of 3)	ORR1B2|LTR|ERVL-MaLR	2691	NR_045348	73400	Mm.416864	NR_045348	ENSMUSG00000100681	1700064J06Rik	-	RIKEN cDNA 1700064J06 gene	ncRNA	0.015674	0.481211
chr12	99688580	99688841	+	33	Intergenic	L1_Mus3|LINE|L1	-60736	NR_045288	73457	Mm.383439	NR_045288	ENSMUSG00000100211	1700064M15Rik	-	RIKEN cDNA 1700064M15 gene	ncRNA	0.003831	0.530534
chr6	35423096	35423583	+	49	Intergenic	Intergenic	92493	NR_040526	73409	Mm.69443	NR_040526	ENSMUSG00000107341	1700065J11Rik	-	RIKEN cDNA 1700065J11 gene	ncRNA	0.01232	0.454918
chr6	35335564	35335813	+	33	intron (NR_040526, intron 2 of 2)	intron (NR_040526, intron 2 of 2)	4842	NR_040526	73409	Mm.69443	NR_040526	ENSMUSG00000107341	1700065J11Rik	-	RIKEN cDNA 1700065J11 gene	ncRNA	0.012048	0.492
chr1	192833201	192833554	+	38	Intergenic	Intergenic	-8328	NR_040468	73455	Mm.414869	NR_040468		1700065J18Rik	-	RIKEN cDNA 1700065J18 gene	ncRNA	0.014164	0.539548
chr1	192827659	192827930	+	49	Intergenic	Intergenic	-13911	NR_040468	73455	Mm.414869	NR_040468		1700065J18Rik	-	RIKEN cDNA 1700065J18 gene	ncRNA	0.00738	0.485294
chr1	192811595	192812055	+	33	Intergenic	Intergenic	-29880	NR_040468	73455	Mm.414869	NR_040468		1700065J18Rik	-	RIKEN cDNA 1700065J18 gene	ncRNA	0.01087	0.481562
chr6	73785086	73785385	+	33	Intergenic	L1Md_F2|LINE|L1	-314214	NR_108032	73408	Mm.233629	NR_108032	ENSMUSG00000107408	1700065L07Rik	-	RIKEN cDNA 1700065L07 gene	ncRNA	0.013378	0.49
chr6	74435725	74435997	+	33	Intergenic	L1Md_F|LINE|L1	-964840	NR_108032	73408	Mm.233629	NR_108032	ENSMUSG00000107408	1700065L07Rik	-	RIKEN cDNA 1700065L07 gene	ncRNA	0.018382	0.545788
chr1	39859209	39859847	+	119	Intergenic	Intergenic	-12198	NR_040465	73426	Mm.396239	NR_040465	ENSMUSG00000101634	1700066B17Rik	-	RIKEN cDNA 1700066B17 gene	ncRNA	0.017241	0.538341
chr18	35730486	35730822	+	44	3' UTR (NM_001033168, exon 2 of 2)	3' UTR (NM_001033168, exon 2 of 2)	3665	NM_001033168	73449	Mm.379225	NM_001033168	ENSMUSG00000073598	1700066B19Rik	-	RIKEN cDNA 1700066B19 gene	protein-coding	0.020833	0.537092
chr1	89025110	89025648	+	82	Intergenic	Intergenic	9266	NR_040471	73475	Mm.491040	NR_040471	ENSMUSG00000099378	1700067G17Rik	-	RIKEN cDNA 1700067G17 gene	ncRNA	0.01487	0.489796
chr1	88979163	88979525	+	44	Intergenic	Intergenic	-36769	NR_040471	73475	Mm.491040	NR_040471	ENSMUSG00000099378	1700067G17Rik	-	RIKEN cDNA 1700067G17 gene	ncRNA	0.008287	0.493113
chr1	88958853	88959877	+	49	Intergenic	Intergenic	-56748	NR_040471	73475	Mm.491040	NR_040471	ENSMUSG00000099378	1700067G17Rik	-	RIKEN cDNA 1700067G17 gene	ncRNA	0.006836	0.497561
chr11	81374032	81374392	+	69	intron (NM_001034013, intron 1 of 9)	intron (NM_001034013, intron 1 of 9)	199327	NM_001033765	237880	Mm.435528	NM_001033765		1700071K01Rik	-	RIKEN cDNA 1700071K01 gene	protein-coding	0.005556	0.495845
chr11	81377692	81378335	+	62	intron (NM_001034013, intron 1 of 9)	intron (NM_001034013, intron 1 of 9)	195526	NM_001033765	237880	Mm.435528	NM_001033765		1700071K01Rik	-	RIKEN cDNA 1700071K01 gene	protein-coding	0.012442	0.493789
chr11	81499683	81500878	+	390	intron (NM_001034013, intron 1 of 9)	intron (NM_001034013, intron 1 of 9)	73259	NM_001033765	237880	Mm.435528	NM_001033765		1700071K01Rik	-	RIKEN cDNA 1700071K01 gene	protein-coding	0.008368	0.501672
chr11	81680869	81681357	+	62	intron (NM_001034013, intron 1 of 9)	B4A|SINE|B4	-107574	NM_001033765	237880	Mm.435528	NM_001033765		1700071K01Rik	-	RIKEN cDNA 1700071K01 gene	protein-coding	0.010246	0.443763
chr6	120591064	120591384	+	44	Intergenic	Intergenic	36428	NR_045733	73505	Mm.416867	NR_045733		1700072O05Rik	-	RIKEN cDNA 1700072O05 gene	ncRNA	0.009375	0.520249
chr6	120574886	120575156	+	33	TTS (NR_045733)	TTS (NR_045733)	20225	NR_045733	73505	Mm.416867	NR_045733		1700072O05Rik	-	RIKEN cDNA 1700072O05 gene	ncRNA	0	0.494465
chr6	145386380	145386677	+	33	Intergenic	Intergenic	-1097	NR_003625	381827	Mm.179075	NM_001001987		1700073E17Rik	-	ribosomal protein L7 pseudogene	pseudo	0.003367	0.483221
chr6	145369382	145370138	+	135	Intergenic	Intergenic	-17865	NR_003625	381827	Mm.179075	NM_001001987		1700073E17Rik	-	ribosomal protein L7 pseudogene	pseudo	0.011905	0.484808
chr6	145338141	145338878	+	89	Intergenic	Intergenic	-49116	NR_003625	381827	Mm.179075	NM_001001987		1700073E17Rik	-	ribosomal protein L7 pseudogene	pseudo	0.012212	0.49187
chr6	145336041	145336664	+	44	Intergenic	Intergenic	-51273	NR_003625	381827	Mm.179075	NM_001001987		1700073E17Rik	-	ribosomal protein L7 pseudogene	pseudo	0.014446	0.532051
chr5	119115684	119116291	+	75	Intergenic	(CAA)n|Simple_repeat|Simple_repeat	7751	NR_040693	73477	Mm.410863	NR_040693	ENSMUSG00000100573	1700081H04Rik	-	RIKEN cDNA 1700081H04 gene	ncRNA	0.008237	0.449013
chr12	71354916	71355371	+	44	Intergenic	Intergenic	29065	NR_136902	67348	Mm.54261	NR_136902	ENSMUSG00000100668	1700083H02Rik	100041190|Gm3190	RIKEN cDNA 1700083H02 gene	ncRNA	0.015385	0.469298
chr12	71413979	71414296	+	56	Intergenic	Intergenic	-29929	NR_136902	67348	Mm.54261	NR_136902	ENSMUSG00000100668	1700083H02Rik	100041190|Gm3190	RIKEN cDNA 1700083H02 gene	ncRNA	0.009464	0.424528
chr12	71449123	71449399	+	33	Intergenic	Intergenic	-65053	NR_136902	67348	Mm.54261	NR_136902	ENSMUSG00000100668	1700083H02Rik	100041190|Gm3190	RIKEN cDNA 1700083H02 gene	ncRNA	0.01087	0.465704
chr12	71450219	71450958	+	33	Intergenic	Intergenic	-66380	NR_136902	67348	Mm.54261	NR_136902	ENSMUSG00000100668	1700083H02Rik	100041190|Gm3190	RIKEN cDNA 1700083H02 gene	ncRNA	0.020298	0.504054
chr13	113151412	113151934	+	61	Intergenic	Intergenic	15597	NR_131045	76720	Mm.54263	NR_131045		1700084D21Rik	-	RIKEN cDNA 1700084D21 gene	ncRNA	0.015326	0.462715
chr2	30236927	30237336	+	33	promoter-TSS (NM_177725)	promoter-TSS (NM_177725)	500	NR_028299	67350	Mm.402683	NR_028299		1700084E18Rik	-	RIKEN cDNA 1700084E18 gene	ncRNA	0.056235	0.5
chr15	33521510	33521771	+	38	intron (NM_176073, intron 7 of 7)	L1_Mus1|LINE|L1	-115701	NR_033608	73486	Mm.483393	NM_028551	ENSMUSG00000058101	1700084J12Rik	-	ribosomal protein L7-like 1 pseudogene	pseudo	0.003831	0.48855
chr12	82841634	82841880	+	33	intron (NM_001310478, intron 2 of 17)	intron (NM_001310478, intron 2 of 17)	97398	NR_046045	74283	Mm.398247	NR_046045	ENSMUSG00000100890	1700085C21Rik	-	RIKEN cDNA 1700085C21 gene	ncRNA	0.020325	0.506073
chr12	83000132	83000467	+	49	intron (NM_001310478, intron 3 of 17)	MTEa|LTR|ERVL-MaLR	-61144	NR_046045	74283	Mm.398247	NR_046045	ENSMUSG00000100890	1700085C21Rik	-	RIKEN cDNA 1700085C21 gene	ncRNA	0.014925	0.547619
chr12	83002250	83002723	+	38	intron (NM_001310478, intron 3 of 17)	intron (NM_001310478, intron 3 of 17)	-63331	NR_046045	74283	Mm.398247	NR_046045	ENSMUSG00000100890	1700085C21Rik	-	RIKEN cDNA 1700085C21 gene	ncRNA	0.006342	0.49789
chr12	83055513	83056129	+	49	intron (NM_001310478, intron 6 of 17)	intron (NM_001310478, intron 6 of 17)	-116666	NR_046045	74283	Mm.398247	NR_046045	ENSMUSG00000100890	1700085C21Rik	-	RIKEN cDNA 1700085C21 gene	ncRNA	0.011364	0.487844
chr12	83186297	83186566	+	56	Intergenic	B3A|SINE|B2	-247276	NR_046045	74283	Mm.398247	NR_046045	ENSMUSG00000100890	1700085C21Rik	-	RIKEN cDNA 1700085C21 gene	ncRNA	0.003717	0.42963
chr18	38249885	38250532	+	38	promoter-TSS (NM_024179)	promoter-TSS (NM_024179)	-10	NR_027903	73516	Mm.48776	NR_015475	ENSMUSG00000097080	1700086O06Rik	-	RIKEN cDNA 1700086O06 gene	ncRNA	0.064915	0.617284
chr18	38254762	38255292	+	97	intron (NM_024179, intron 7 of 12)	MLT1J|LTR|ERVL-MaLR	-4462	NR_027904	73516	Mm.48776	NR_015475	ENSMUSG00000097080	1700086O06Rik	-	RIKEN cDNA 1700086O06 gene	ncRNA	0.015094	0.489642
chr18	38267180	38267428	+	33	3' UTR (NM_017378, exon 4 of 4)	3' UTR (NM_017378, exon 4 of 4)	-16739	NR_027904	73516	Mm.48776	NR_015475	ENSMUSG00000097080	1700086O06Rik	-	RIKEN cDNA 1700086O06 gene	ncRNA	0.016129	0.522088
chr14	41968813	41969122	+	56	Intergenic	RLTR14-int|LTR|ERV1	126310	NR_073362	73553	Mm.243777	NM_028570	ENSMUSG00000090462	1700091H14Rik	100041930|Gm3578	RIKEN cDNA 1700091H14 gene	ncRNA	0.006472	0.458065
chr13	26410120	26410359	+	32	Intergenic	RLTR34C_MM|LTR|ERVK	-97833	NR_045933	73576	Mm.45473	NR_045933		1700092E19Rik	-	RIKEN cDNA 1700092E19 gene	ncRNA	0	0.475
chr11	114246994	114247261	+	44	Intergenic	Intergenic	48869	NR_045930	73536	Mm.54275	NR_045930	ENSMUSG00000078600	1700092K14Rik	-	RIKEN cDNA 1700092K14 gene	ncRNA	0.003745	0.514925
chr10	76391145	76391742	+	38	intron (NR_040580, intron 2 of 4)	intron (NR_040580, intron 2 of 4)	2428	NR_040580	67523	Mm.437833	NR_040580	ENSMUSG00000101695	1700094J05Rik	-	RIKEN cDNA 1700094J05 gene	ncRNA	0.018425	0.525084
chr6	52486441	52486839	+	35	Intergenic	Intergenic	-5811	NR_046049	74304	Mm.490579	NR_046049	ENSMUSG00000107895	1700094M24Rik	-	RIKEN cDNA 1700094M24 gene	ncRNA	0.015075	0.493734
chr6	52472998	52473280	+	33	Intergenic	Intergenic	-19312	NR_046049	74304	Mm.490579	NR_046049	ENSMUSG00000107895	1700094M24Rik	-	RIKEN cDNA 1700094M24 gene	ncRNA	0.01773	0.508834
chr4	146535943	146536351	+	71	intron (NM_001243138, intron 4 of 4)	Lx2|LINE|L1	10726	NR_045468	67524	Mm.444300	NR_045468	ENSMUSG00000086046	1700095A21Rik	-	RIKEN cDNA 1700095A21 gene	ncRNA	0	0.462103
chr4	146710668	146711326	+	107	Intergenic	RMER17A|LTR|ERVK	-164124	NR_045468	67524	Mm.444300	NR_045468	ENSMUSG00000086046	1700095A21Rik	-	RIKEN cDNA 1700095A21 gene	ncRNA	0.007599	0.47041
chr4	146733469	146733762	+	44	Intergenic	MTA_Mm|LTR|ERVL-MaLR	-186742	NR_045468	67524	Mm.444300	NR_045468	ENSMUSG00000086046	1700095A21Rik	-	RIKEN cDNA 1700095A21 gene	ncRNA	0.006826	0.462585
chr4	146744413	146744684	+	45	Intergenic	RLTR26_Mus|LTR|ERVK	-197675	NR_045468	67524	Mm.444300	NR_045468	ENSMUSG00000086046	1700095A21Rik	-	RIKEN cDNA 1700095A21 gene	ncRNA	0.01107	0.529412
chr5	112842774	112843477	+	185	intron (NM_028901, intron 14 of 43)	MIRb|SINE|MIR	49833	NR_040675	67360	Mm.59218	NR_040675	ENSMUSG00000098230	1700095B10Rik	-	RIKEN cDNA 1700095B10 gene	ncRNA	0.01138	0.492898
chr5	112780233	112780502	+	38	intron (NM_028901, intron 33 of 43)	RLTR20B5_MM|LTR|ERVK	-12925	NR_040676	67360	Mm.59218	NR_040675	ENSMUSG00000098230	1700095B10Rik	-	RIKEN cDNA 1700095B10 gene	ncRNA	0.011152	0.511111
chr5	112762436	112762737	+	69	intron (NM_028901, intron 36 of 43)	intron (NM_028901, intron 36 of 43)	-30706	NR_040676	67360	Mm.59218	NR_040675	ENSMUSG00000098230	1700095B10Rik	-	RIKEN cDNA 1700095B10 gene	ncRNA	0.023256	0.536424
chr5	112754389	112754818	+	38	intron (NM_028901, intron 39 of 43)	ORR1E|LTR|ERVL-MaLR	-38689	NR_040676	67360	Mm.59218	NR_040675	ENSMUSG00000098230	1700095B10Rik	-	RIKEN cDNA 1700095B10 gene	ncRNA	0.006993	0.527907
chr4	138144442	138144699	+	44	intron (NM_172703, intron 12 of 34)	intron (NM_172703, intron 12 of 34)	-6052	NR_126429	73563	Mm.444294	NR_126429	ENSMUSG00000084804	1700095J12Rik	-	RIKEN cDNA 1700095J12 gene	ncRNA	0	0.492248
chr5	25581246	25581494	+	38	Intergenic	IAPEz-int|LTR|ERVK	51352	NR_027388	73571	Mm.105263	NR_027388	ENSMUSG00000101856	1700096K18Rik	-	RIKEN cDNA 1700096K18 gene	ncRNA	0.048387	0.562249
chr13	102813950	102814241	+	69	intron (NM_175171, intron 5 of 28)	intron (NM_175171, intron 5 of 28)	53840	NR_130318	76624	Mm.426384	NR_130171	ENSMUSG00000091906	1700099I09Rik	-	RIKEN cDNA 1700099I09 gene	ncRNA	0.027491	0.513699
chr14	114945591	114946008	+	38	non-coding (NR_126548, exon 1 of 2)	non-coding (NR_126548, exon 1 of 2)	149	NR_126550	74982		NR_126548		1700100I10Rik	1700085D13Rik|4930481K08Rik	RIKEN cDNA 1700100I10 gene	ncRNA	0.023981	0.533493
chr14	114959954	114960316	+	62	Intergenic	Intergenic	-14187	NR_126549	74982		NR_126548		1700100I10Rik	1700085D13Rik|4930481K08Rik	RIKEN cDNA 1700100I10 gene	ncRNA	0.005525	0.509642
chr13	70500574	70500945	+	33	Intergenic	MLT1D|LTR|ERVL-MaLR	-72482	NR_045934	73584	Mm.442491	NR_045934	ENSMUSG00000101051	1700100L14Rik	-	RIKEN cDNA 1700100L14 gene	ncRNA	0.008086	0.478495
chr13	70443786	70444095	+	36	Intergenic	L1M2b|LINE|L1	-129301	NR_045934	73584	Mm.442491	NR_045934	ENSMUSG00000101051	1700100L14Rik	-	RIKEN cDNA 1700100L14 gene	ncRNA	0.016181	0.480645
chr12	7008329	7008742	+	39	Intergenic	ORR1A4-int|LTR|ERVL-MaLR	371795	NR_045045	73575	Mm.179463	NR_045045	ENSMUSG00000102096	1700101O22Rik	-	RIKEN cDNA 1700101O22 gene	ncRNA	0	0.456522
chr12	7134692	7135041	+	49	Intergenic	L1_Mus1|LINE|L1	245464	NR_045045	73575	Mm.179463	NR_045045	ENSMUSG00000102096	1700101O22Rik	-	RIKEN cDNA 1700101O22 gene	ncRNA	0.011461	0.522857
chr12	7262095	7262415	+	49	Intergenic	MLT1H2-int|LTR|ERVL-MaLR	118075	NR_045045	73575	Mm.179463	NR_045045	ENSMUSG00000102096	1700101O22Rik	-	RIKEN cDNA 1700101O22 gene	ncRNA	0.009375	0.461059
chr12	7356969	7357260	+	38	Intergenic	L1Md_F2|LINE|L1	23216	NR_045045	73575	Mm.179463	NR_045045	ENSMUSG00000102096	1700101O22Rik	-	RIKEN cDNA 1700101O22 gene	ncRNA	0.006873	0.506849
chr17	3623492	3623856	+	49	Intergenic	L1_Mus1|LINE|L1	65850	NR_045302	68230	Mm.431352	NR_045302		1700102H20Rik	-	RIKEN cDNA 1700102H20 gene	ncRNA	0.016484	0.580822
chr17	3570310	3571117	+	369	Intergenic	Intergenic	12889	NR_045302	68230	Mm.431352	NR_045302		1700102H20Rik	-	RIKEN cDNA 1700102H20 gene	ncRNA	0.022305	0.431931
chr14	76818251	76818687	+	44	Intergenic	Intergenic	140901	NR_015485	73272	Mm.116804	NR_015485	ENSMUSG00000101009	1700108F19Rik	1700020I02Rik|BB065030	RIKEN cDNA 1700108F19 gene	ncRNA	0.018349	0.551487
chr14	76817485	76817866	+	82	Intergenic	Intergenic	140107	NR_015485	73272	Mm.116804	NR_015485	ENSMUSG00000101009	1700108F19Rik	1700020I02Rik|BB065030	RIKEN cDNA 1700108F19 gene	ncRNA	0.007874	0.520942
chr14	76804644	76805188	+	62	Intergenic	Intergenic	127348	NR_015485	73272	Mm.116804	NR_015485	ENSMUSG00000101009	1700108F19Rik	1700020I02Rik|BB065030	RIKEN cDNA 1700108F19 gene	ncRNA	0.011029	0.440367
chr14	76666115	76666729	+	38	Intergenic	Intergenic	-11146	NR_015485	73272	Mm.116804	NR_015485	ENSMUSG00000101009	1700108F19Rik	1700020I02Rik|BB065030	RIKEN cDNA 1700108F19 gene	ncRNA	0.014658	0.517073
chr14	76624642	76625459	+	119	Intergenic	Intergenic	-52518	NR_015485	73272	Mm.116804	NR_015485	ENSMUSG00000101009	1700108F19Rik	1700020I02Rik|BB065030	RIKEN cDNA 1700108F19 gene	ncRNA	0.008568	0.507335
chr14	122209204	122209617	+	97	intron (NM_029556, intron 1 of 7)	RMER19B|LTR|ERVK	24228	NR_015532	68245	Mm.443285	NR_015532	ENSMUSG00000100585	1700108J01Rik	-	RIKEN cDNA 1700108J01 gene	ncRNA	0.009685	0.480676
chr11	84626818	84627419	+	80	Intergenic	ID_B1|SINE|B4	93314	NR_046197	78471	Mm.47152	NR_046197	ENSMUSG00000085044	1700109G15Rik	-	RIKEN cDNA 1700109G15 gene	ncRNA	0.003328	0.458472
chr11	84629612	84630228	+	33	Intergenic	Intergenic	90512	NR_046197	78471	Mm.47152	NR_046197	ENSMUSG00000085044	1700109G15Rik	-	RIKEN cDNA 1700109G15 gene	ncRNA	0.003247	0.513776
chr17	10359061	10360380	+	203	Intergenic	Intergenic	35118	NR_045461	76634	Mm.491052	NR_045461	ENSMUSG00000099384	1700110C19Rik	-	RIKEN cDNA 1700110C19 gene	ncRNA	0.015921	0.490909
chr17	10341905	10342956	+	47	Intergenic	Intergenic	17828	NR_045461	76634	Mm.491052	NR_045461	ENSMUSG00000099384	1700110C19Rik	-	RIKEN cDNA 1700110C19 gene	ncRNA	0.013321	0.518061
chr7	41124595	41124843	+	33	Intergenic	Intergenic	-34876	NR_131068	77001	Mm.489049	NR_131068	ENSMUSG00000108490	1700110I07Rik	-	RIKEN cDNA 1700110I07 gene	ncRNA	0	0.538153
chr14	22273456	22273807	+	38	intron (NM_028275, intron 2 of 6)	intron (NM_028275, intron 2 of 6)	253919	NM_028275	76633	Mm.489898	NM_028275	ENSMUSG00000063458	1700112E06Rik	2700009F18Rik	RIKEN cDNA 1700112E06 gene	protein-coding	0.022792	0.497159
chr14	22125866	22126391	+	49	intron (NM_028275, intron 2 of 6)	intron (NM_028275, intron 2 of 6)	106416	NM_028275	76633	Mm.489898	NM_028275	ENSMUSG00000063458	1700112E06Rik	2700009F18Rik	RIKEN cDNA 1700112E06 gene	protein-coding	0.005714	0.456274
chr1	184586690	184586926	+	44	Intergenic	Lx5|LINE|L1	-29117	NR_040472	73590	Mm.82792	NR_040472	ENSMUSG00000101574	1700112H15Rik	-	RIKEN cDNA 1700112H15 gene	ncRNA	0.004237	0.506329
chr1	184600076	184600399	+	38	Intergenic	Intergenic	-42546	NR_040472	73590	Mm.82792	NR_040472	ENSMUSG00000101574	1700112H15Rik	-	RIKEN cDNA 1700112H15 gene	ncRNA	0.012384	0.45679
chr7	67083424	67083707	+	38	intron (NM_001033877, intron 19 of 22)	intron (NM_001033877, intron 19 of 22)	138893	NR_131044	76628	Mm.384589	NR_131043	ENSMUSG00000097527	1700112J16Rik	-	RIKEN cDNA 1700112J16 gene	ncRNA	0.021201	0.53169
chr7	67184775	67185474	+	33	Intergenic	L1_Mur2|LINE|L1	37334	NR_131044	76628	Mm.384589	NR_131043	ENSMUSG00000097527	1700112J16Rik	-	RIKEN cDNA 1700112J16 gene	ncRNA	0.010014	0.491429
chr3	88165097	88165640	+	49	intron (NM_133665, intron 8 of 10)	intron (NM_133665, intron 8 of 10)	12417	NR_045997	76642	Mm.424420	NR_045997	ENSMUSG00000096935	1700113A16Rik	2210408E11Rik|AA408983	RIKEN cDNA 1700113A16 gene	ncRNA	0.018416	0.496324
chr3	88166155	88167351	+	75	intron (NM_133665, intron 8 of 10)	intron (NM_133665, intron 8 of 10)	11032	NR_045997	76642	Mm.424420	NR_045997	ENSMUSG00000096935	1700113A16Rik	2210408E11Rik|AA408983	RIKEN cDNA 1700113A16 gene	ncRNA	0.011706	0.493734
chr3	88170528	88170822	+	33	TTS (NR_045997)	TTS (NR_045997)	7110	NR_045997	76642	Mm.424420	NR_045997	ENSMUSG00000096935	1700113A16Rik	2210408E11Rik|AA408983	RIKEN cDNA 1700113A16 gene	ncRNA	0.003401	0.542373
chr16	51355743	51356004	+	38	Intergenic	MTE2b|LTR|ERVL-MaLR	572464	NR_131006	78639	Mm.160109	NR_131005	ENSMUSG00000092276	1700116B05Rik	-	RIKEN cDNA 1700116B05 gene	ncRNA	0.011494	0.484733
chr16	50994357	50994638	+	45	Intergenic	LTRIS2|LTR|ERV1	211088	NR_131006	78639	Mm.160109	NR_131005	ENSMUSG00000092276	1700116B05Rik	-	RIKEN cDNA 1700116B05 gene	ncRNA	0.053381	0.56383
chr16	34894013	34895107	+	49	intron (NM_139300, intron 9 of 31)	intron (NM_139300, intron 9 of 31)	44769	NR_040536	76649	Mm.420532	NR_040536	ENSMUSG00000100593	1700119H24Rik	-	RIKEN cDNA 1700119H24 gene	ncRNA	0.010055	0.493151
chr16	34930786	34931512	+	38	intron (NM_139300, intron 17 of 31)	intron (NM_139300, intron 17 of 31)	8180	NR_040536	76649	Mm.420532	NR_040536	ENSMUSG00000100593	1700119H24Rik	-	RIKEN cDNA 1700119H24 gene	ncRNA	0.011019	0.455296
chr16	34935975	34937221	+	89	intron (NR_040536, intron 2 of 2)	intron (NR_040536, intron 2 of 2)	2731	NR_040536	76649	Mm.420532	NR_040536	ENSMUSG00000100593	1700119H24Rik	-	RIKEN cDNA 1700119H24 gene	ncRNA	0.011236	0.511628
chr15	99250447	99250736	+	49	intron (NM_016766, intron 1 of 14)	intron (NM_016766, intron 1 of 14)	-1197	NR_045627	73600	Mm.475134	NR_045627	ENSMUSG00000100599	1700120C14Rik	-	RIKEN cDNA 1700120C14 gene	ncRNA	0.020761	0.555172
chr18	74490174	74490472	+	49	intron (NM_201600, intron 1 of 38)	intron (NM_201600, intron 1 of 38)	40801	NR_045368	73606	Mm.444734	NR_045368		1700120E14Rik	-	RIKEN cDNA 1700120E14 gene	ncRNA	0.013423	0.478261
chr18	74498747	74499188	+	75	intron (NR_045368, intron 3 of 3)	intron (NR_045368, intron 3 of 3)	32157	NR_045368	73606	Mm.444734	NR_045368		1700120E14Rik	-	RIKEN cDNA 1700120E14 gene	ncRNA	0.011338	0.495475
chr18	74622668	74623593	+	259	intron (NM_201600, intron 5 of 38)	intron (NM_201600, intron 5 of 38)	-92006	NR_045368	73606	Mm.444734	NR_045368		1700120E14Rik	-	RIKEN cDNA 1700120E14 gene	ncRNA	0.019459	0.49892
chr18	74635592	74635982	+	33	intron (NM_201600, intron 8 of 38)	intron (NM_201600, intron 8 of 38)	-104663	NR_045368	73606	Mm.444734	NR_045368		1700120E14Rik	-	RIKEN cDNA 1700120E14 gene	ncRNA	0.010256	0.554987
chr7	135089365	135089934	+	33	intron (NM_001033420, intron 31 of 51)	intron (NM_001033420, intron 31 of 51)	106353	NR_046050	74314	Mm.415339	NR_046050	ENSMUSG00000100717	1700120G07Rik	-	RIKEN cDNA 1700120G07 gene	ncRNA	0.00703	0.494737
chr7	127599094	127599583	+	221	intron (NM_172281, intron 17 of 19)	ID_B1|SINE|B4	5107	NR_027915	68232	Mm.347960	NM_026628	ENSMUSG00000099579	1700120K04Rik	-	RIKEN cDNA 1700120K04 gene	ncRNA	0.00409	0.473469
chr12	106441348	106442089	+	112	TTS (NR_036593)	TTS (NR_036593)	5948	NR_036593	76639	Mm.375609	NR_036593	ENSMUSG00000092066	1700121N20Rik	-	RIKEN cDNA 1700121N20 gene	ncRNA	0.004049	0.483827
chr12	106509753	106510092	+	62	Intergenic	Intergenic	-62256	NR_036593	76639	Mm.375609	NR_036593	ENSMUSG00000092066	1700121N20Rik	-	RIKEN cDNA 1700121N20 gene	ncRNA	0.00295	0.505882
chr19	37487778	37488097	+	38	Intergenic	Intergenic	22683	NR_131009	78640	Mm.234265	NR_131008		1700122C19Rik	-	RIKEN cDNA 1700122C19 gene	ncRNA	0.009404	0.45
chr17	48031608	48032036	+	38	Intergenic	CpG	6471	NM_029689	76651	Mm.76918	NM_029689	ENSMUSG00000094928	1700122O11Rik	-	RIKEN cDNA 1700122O11 gene	protein-coding	0.07243	0.675991
chr17	48037729	48038027	+	49	intron (NM_029689, intron 1 of 2)	PB1D10|SINE|Alu	415	NM_029689	76651	Mm.76918	NM_029689	ENSMUSG00000094928	1700122O11Rik	-	RIKEN cDNA 1700122O11 gene	protein-coding	0.003356	0.474916
chr17	48041545	48042353	+	33	Intergenic	Intergenic	-3656	NM_029689	76651	Mm.76918	NM_029689	ENSMUSG00000094928	1700122O11Rik	-	RIKEN cDNA 1700122O11 gene	protein-coding	0.032178	0.532756
chr7	126225418	126225690	+	33	non-coding (NR_131047, exon 4 of 4)	non-coding (NR_131047, exon 4 of 4)	12050	NR_131047	76728	Mm.76920	NR_131046	ENSMUSG00000108676	1700123J17Rik	-	RIKEN cDNA 1700123J17 gene	ncRNA	0.003676	0.465201
chr6	96497660	96497905	+	56	intron (NM_182808, intron 2 of 4)	intron (NM_182808, intron 2 of 4)	-331577	NR_003643	78482	Mm.391486	NM_030107	ENSMUSG00000072878	1700123L14Rik	-	nucleoporin 50 pseudogene	pseudo	0	0.50813
chr4	12025393	12026298	+	127	Intergenic	RLTR9B2|LTR|ERVK	59271	NR_040577	100503636	Mm.209078	NR_040577		1700123M08Rik	1600025K15Rik	RIKEN cDNA 1700123M08 gene	ncRNA	0.00884	0.495585
chr4	12017476	12017743	+	49	Intergenic	Intergenic	51035	NR_040577	100503636	Mm.209078	NR_040577		1700123M08Rik	1600025K15Rik	RIKEN cDNA 1700123M08 gene	ncRNA	0.007491	0.466418
chr4	10444134	10444398	+	49	Intergenic	MTE2b|LTR|ERVL-MaLR	353536	NR_045185	73624	Mm.67392	NR_045185	ENSMUSG00000086080	1700123O12Rik	-	RIKEN cDNA 1700123O12 gene	ncRNA	0.007576	0.471698
chr4	10478004	10478349	+	33	Intergenic	L1Md_F2|LINE|L1	319626	NR_045185	73624	Mm.67392	NR_045185	ENSMUSG00000086080	1700123O12Rik	-	RIKEN cDNA 1700123O12 gene	ncRNA	0.057971	0.638728
chr4	10781148	10781499	+	38	intron (NR_045185, intron 1 of 4)	L1_Mus1|LINE|L1	16479	NR_045185	73624	Mm.67392	NR_045185	ENSMUSG00000086080	1700123O12Rik	-	RIKEN cDNA 1700123O12 gene	ncRNA	0.002849	0.471591
chr14	54682981	54683237	+	49	intron (NM_001085473, intron 2 of 18)	PB1D9|SINE|Alu	-3062	NM_021437	58248	Mm.197509	NM_021437	ENSMUSG00000040822	1700123O20Rik	MNCb-2990	RIKEN cDNA 1700123O20 gene	protein-coding	0.015625	0.513619
chr16	6031633	6031938	+	38	intron (NM_021477, intron 1 of 16)	intron (NM_021477, intron 1 of 16)	56198	NR_045799	68238	Mm.434605	NR_045799	ENSMUSG00000101481	1700123O21Rik	-	RIKEN cDNA 1700123O21 gene	ncRNA	0.006557	0.457516
chr6	83756979	83757337	+	69	intron (NM_134157, intron 11 of 13)	intron (NM_134157, intron 11 of 13)	5350	NR_105027	67934	Mm.126190	NR_105027	ENSMUSG00000099354	1700124L16Rik	-	RIKEN cDNA 1700124L16 gene	ncRNA	0.002793	0.476323
chr4	124900540	124900886	+	38	intron (NM_001256432, intron 6 of 16)	B1_Mur3|SINE|Alu	-5931	NR_040651	73628	Mm.398337	NR_040651	ENSMUSG00000085263	1700125G02Rik	-	RIKEN cDNA 1700125G02 gene	ncRNA	0.008671	0.481268
chr11	85161982	85162267	+	44	Intergenic	L1Md_F2|LINE|L1	-8972	NM_028589	73634	Mm.48850	NM_028589	ENSMUSG00000018479	1700125H20Rik	-	RIKEN cDNA 1700125H20 gene	protein-coding	0.007018	0.5
chr14	106527975	106528417	+	33	Intergenic	Lx|LINE|L1	-41676	NR_045938	73631	Mm.48862	NR_045938	ENSMUSG00000099794	1700128A07Rik	-	RIKEN cDNA 1700128A07 gene	ncRNA	0.004525	0.539503
chr14	106616265	106616565	+	33	Intergenic	Lx|LINE|L1	-129895	NR_045938	73631	Mm.48862	NR_045938	ENSMUSG00000099794	1700128A07Rik	-	RIKEN cDNA 1700128A07 gene	ncRNA	0.003333	0.571429
chr14	106718731	106719207	+	42	Intergenic	L1_Mus3|LINE|L1	-232449	NR_045938	73631	Mm.48862	NR_045938	ENSMUSG00000099794	1700128A07Rik	-	RIKEN cDNA 1700128A07 gene	ncRNA	0.002101	0.490566
chr14	107216213	107216555	+	38	Intergenic	L1_Mus1|LINE|L1	-729864	NR_045938	73631	Mm.48862	NR_045938	ENSMUSG00000099794	1700128A07Rik	-	RIKEN cDNA 1700128A07 gene	ncRNA	0.008772	0.51895
chr14	107341858	107342196	+	38	Intergenic	L1_Mus3|LINE|L1	-855507	NR_045938	73631	Mm.48862	NR_045938	ENSMUSG00000099794	1700128A07Rik	-	RIKEN cDNA 1700128A07 gene	ncRNA	0.002959	0.466077
chr14	107578467	107578739	+	49	Intergenic	Lx|LINE|L1	-1092083	NR_045938	73631	Mm.48862	NR_045938	ENSMUSG00000099794	1700128A07Rik	-	RIKEN cDNA 1700128A07 gene	ncRNA	0.007353	0.465201
chr14	58868117	58868551	+	44	Intergenic	Intergenic	274559	NM_026461	67932	Mm.65550	NM_026461	ENSMUSG00000021977	1700129C05Rik	-	RIKEN cDNA 1700129C05 gene	protein-coding	0.023041	0.498851
chr14	58947919	58948442	+	38	Intergenic	L1Md_T|LINE|L1	194713	NM_026461	67932	Mm.65550	NM_026461	ENSMUSG00000021977	1700129C05Rik	-	RIKEN cDNA 1700129C05 gene	protein-coding	0.030593	0.545802
chr14	58997237	58997609	+	69	Intergenic	Intergenic	145470	NM_026461	67932	Mm.65550	NM_026461	ENSMUSG00000021977	1700129C05Rik	-	RIKEN cDNA 1700129C05 gene	protein-coding	0.016129	0.49866
chr1	98264042	98264400	+	33	Intergenic	Intergenic	132754	NR_040439	69030	Mm.402692	NR_040439	ENSMUSG00000100182	1810006J02Rik	-	RIKEN cDNA 1810006J02 gene	ncRNA	0	0.490251
chr12	49517560	49517806	+	33	Intergenic	RMER1A|Other|Other	-36821	NR_045472	69054	Mm.417838	NR_045472	ENSMUSG00000100844	1810007C17Rik	-	RIKEN cDNA 1810007C17 gene	ncRNA	0.00813	0.574899
chr7	145087019	145088615	+	97	Intergenic	Intergenic	120302	NR_033626	100040049	Mm.102235	NR_033626	ENSMUSG00000109305	1810010D01Rik	Gm2572	RIKEN cDNA 1810010D01 gene	ncRNA	0.007519	0.511584
chr7	145172154	145172458	+	34	Intergenic	Intergenic	35813	NR_033626	100040049	Mm.102235	NR_033626	ENSMUSG00000109305	1810010D01Rik	Gm2572	RIKEN cDNA 1810010D01 gene	ncRNA	0.009868	0.563934
chr7	145230684	145231196	+	38	intron (NR_132644, intron 24 of 24)	B1_Mur2|SINE|Alu	-22821	NR_033626	100040049	Mm.102235	NR_033626	ENSMUSG00000109305	1810010D01Rik	Gm2572	RIKEN cDNA 1810010D01 gene	ncRNA	0.005859	0.477583
chr11	107028200	107029842	+	511	intron (NM_001163473, intron 2 of 2)	ID_B1|SINE|B4	798	NM_001163473	69066	Mm.40679	NM_001163473	ENSMUSG00000078607	1810010H24Rik	OTTMUSG00000003581	RIKEN cDNA 1810010H24 gene	protein-coding	0.044458	0.52039
chr11	107022884	107023144	+	33	Intergenic	MTD|LTR|ERVL-MaLR	-5209	NM_001163473	69066	Mm.40679	NM_001163473	ENSMUSG00000078607	1810010H24Rik	OTTMUSG00000003581	RIKEN cDNA 1810010H24 gene	protein-coding	0.023077	0.494253
chr8	24394619	24394950	+	44	Intergenic	Intergenic	44162	NM_026931	69068	Mm.25775	NM_026931	ENSMUSG00000056313	1810011O10Rik	1110065B09Rik|AW121743|AW321058	RIKEN cDNA 1810011O10 gene	protein-coding	0.012085	0.448795
chr8	24395990	24396720	+	33	Intergenic	Intergenic	42591	NM_026931	69068	Mm.25775	NM_026931	ENSMUSG00000056313	1810011O10Rik	1110065B09Rik|AW121743|AW321058	RIKEN cDNA 1810011O10 gene	protein-coding	0.021918	0.512996
chr17	28258739	28259037	+	33	intron (NM_011145, intron 2 of 7)	intron (NM_011145, intron 2 of 7)	-12820	NR_045427	69050	Mm.486938	NR_045427	ENSMUSG00000002250	1810013A23Rik	-	RIKEN cDNA 1810013A23 gene	ncRNA	0.013423	0.571906
chr16	9366051	9366744	+	38	Intergenic	Intergenic	536297	NM_001081400	69053	Mm.390868	NM_001081400	ENSMUSG00000022507	1810013L24Rik	1110017P05Rik|3010002C02Rik|AA792997|AW124177|Gm19906|R74903	RIKEN cDNA 1810013L24 gene	protein-coding	0.012987	0.485591
chr16	9360207	9360455	+	38	Intergenic	Intergenic	530231	NM_001081400	69053	Mm.390868	NM_001081400	ENSMUSG00000022507	1810013L24Rik	1110017P05Rik|3010002C02Rik|AA792997|AW124177|Gm19906|R74903	RIKEN cDNA 1810013L24 gene	protein-coding	0.008065	0.453815
chr16	9284486	9284976	+	69	Intergenic	Intergenic	454631	NM_001081400	69053	Mm.390868	NM_001081400	ENSMUSG00000022507	1810013L24Rik	1110017P05Rik|3010002C02Rik|AA792997|AW124177|Gm19906|R74903	RIKEN cDNA 1810013L24 gene	protein-coding	0.008163	0.427699
chr16	9267180	9267516	+	36	Intergenic	RLTR9A3|LTR|ERVK	437248	NM_001081400	69053	Mm.390868	NM_001081400	ENSMUSG00000022507	1810013L24Rik	1110017P05Rik|3010002C02Rik|AA792997|AW124177|Gm19906|R74903	RIKEN cDNA 1810013L24 gene	protein-coding	0.002976	0.462908
chr16	9041193	9041575	+	33	Intergenic	Intergenic	211284	NM_001081400	69053	Mm.390868	NM_001081400	ENSMUSG00000022507	1810013L24Rik	1110017P05Rik|3010002C02Rik|AA792997|AW124177|Gm19906|R74903	RIKEN cDNA 1810013L24 gene	protein-coding	0.007853	0.451697
chr16	8893603	8893978	+	38	Intergenic	B4|SINE|B4	63690	NM_001081400	69053	Mm.390868	NM_001081400	ENSMUSG00000022507	1810013L24Rik	1110017P05Rik|3010002C02Rik|AA792997|AW124177|Gm19906|R74903	RIKEN cDNA 1810013L24 gene	protein-coding	0.010667	0.50266
chr16	8870488	8870893	+	56	Intergenic	MT2C_Mm|LTR|ERVL	40590	NM_001081400	69053	Mm.390868	NM_001081400	ENSMUSG00000022507	1810013L24Rik	1110017P05Rik|3010002C02Rik|AA792997|AW124177|Gm19906|R74903	RIKEN cDNA 1810013L24 gene	protein-coding	0.012346	0.477833
chr7	73557716	73558360	+	112	intron (NR_037569, intron 1 of 4)	CpG	357	NR_037569	69170	Mm.34539	NR_037569	ENSMUSG00000101970	1810026B05Rik	-	RIKEN cDNA 1810026B05 gene	ncRNA	0.139752	0.739535
chr13	64247999	64249283	+	185	promoter-TSS (NR_045798)	promoter-TSS (NR_045798)	-59	NR_045798	66503	Mm.443331	NR_045798	ENSMUSG00000097101	1810034E14Rik	-	RIKEN cDNA 1810034E14 gene	ncRNA	0.036604	0.54786
chr15	84404835	84405381	+	38	intron (NM_001347543, intron 5 of 5)	intron (NM_001347543, intron 5 of 5)	41502	NM_001347543	72301	Mm.275387	NM_001163145	ENSMUSG00000062760	1810041L15Rik	Kiaa1644	RIKEN cDNA 1810041L15 gene	protein-coding	0.010989	0.553931
chr15	84487393	84487661	+	62	Intergenic	Intergenic	-40430	NM_001163145	72301	Mm.275387	NM_001163145	ENSMUSG00000062760	1810041L15Rik	Kiaa1644	RIKEN cDNA 1810041L15 gene	protein-coding	0.014925	0.472119
chr16	93203833	93204743	+	49	Intergenic	Intergenic	148901	NR_040486	69857	Mm.81192	NR_040486	ENSMUSG00000100277	1810053B23Rik	1810008L18Rik|1810056K14Rik	RIKEN cDNA 1810053B23 gene	ncRNA	0.013187	0.485181
chr16	93346982	93347648	+	279	intron (NR_040487, intron 2 of 2)	intron (NR_040487, intron 2 of 2)	5874	NR_040486	69857	Mm.81192	NR_040486	ENSMUSG00000100277	1810053B23Rik	1810008L18Rik|1810056K14Rik	RIKEN cDNA 1810053B23 gene	ncRNA	0.007508	0.502249
chr16	93352311	93352608	+	38	intron (NR_040487, intron 2 of 2)	intron (NR_040487, intron 2 of 2)	730	NR_040486	69857	Mm.81192	NR_040486	ENSMUSG00000100277	1810053B23Rik	1810008L18Rik|1810056K14Rik	RIKEN cDNA 1810053B23 gene	ncRNA	0.010101	0.57047
chr6	35273403	35273687	+	49	intron (NM_172892, intron 13 of 15)	intron (NM_172892, intron 13 of 15)	20813	NR_027875	67705	Mm.228046	NR_015608	ENSMUSG00000073155	1810058I24Rik	AI414869|AI848234	RIKEN cDNA 1810058I24 gene	ncRNA	0.010563	0.463158
chr6	35252689	35253104	+	44	non-coding (NR_027875, exon 1 of 3)	non-coding (NR_027875, exon 1 of 3)	164	NR_027875	67705	Mm.228046	NR_015608	ENSMUSG00000073155	1810058I24Rik	AI414869|AI848234	RIKEN cDNA 1810058I24 gene	ncRNA	0.074699	0.600962
chr11	59901805	59902359	+	59	Intergenic	Intergenic	-19417	NR_130986	69854	Mm.57859	NR_130986	ENSMUSG00000085551	1810063I02Rik	-	RIKEN cDNA 1810063I02 gene	ncRNA	0.012635	0.502703
chr11	59899967	59900308	+	33	Intergenic	Intergenic	-21362	NR_130986	69854	Mm.57859	NR_130986	ENSMUSG00000085551	1810063I02Rik	-	RIKEN cDNA 1810063I02 gene	ncRNA	0.014663	0.578947
chr11	59885139	59885473	+	49	Intergenic	L2|LINE|L2	-36193	NR_130986	69854	Mm.57859	NR_130986	ENSMUSG00000085551	1810063I02Rik	-	RIKEN cDNA 1810063I02 gene	ncRNA	0.026946	0.555224
chr11	58402028	58402848	+	97	Intergenic	RLTR51A_Mm|LTR|ERVK?	-18673	NM_027239	69864	Mm.45641	NM_027239	ENSMUSG00000013653	1810065E05Rik	AV047390	RIKEN cDNA 1810065E05 gene	protein-coding	0.019512	0.503045
chr11	57744336	57744717	+	75	intron (NM_134189, intron 4 of 11)	intron (NM_134189, intron 4 of 11)	56941	NR_131042	76516	Mm.28485	NR_131042	ENSMUSG00000087165	2010001A14Rik	-	RIKEN cDNA 2010001A14 gene	ncRNA	0.023622	0.473822
chr2	158065152	158065406	+	38	intron (NM_001291134, intron 6 of 6)	intron (NM_001291134, intron 6 of 6)	26518	NR_040609	72340	Mm.443395	NR_040609	ENSMUSG00000100860	2010009K17Rik	-	RIKEN cDNA 2010009K17 gene	ncRNA	0.019685	0.533333
chr2	158101154	158101524	+	128	Intergenic	(CAGG)n|Simple_repeat|Simple_repeat	-9542	NR_040609	72340	Mm.443395	NR_040609	ENSMUSG00000100860	2010009K17Rik	-	RIKEN cDNA 2010009K17 gene	ncRNA	0	0.506739
chr18	75277813	75278322	+	33	intron (NM_027727, intron 16 of 16)	intron (NM_027727, intron 16 of 16)	19250	NR_045394	100503117	Mm.250517	NR_045393	ENSMUSG00000102047	2010010A06Rik	5033420E22Rik	RIKEN cDNA 2010010A06 gene	ncRNA	0.021611	0.523529
chr17	86352296	86352589	+	44	intron (NM_011104, intron 1 of 14)	intron (NM_011104, intron 1 of 14)	-65264	NR_045435	72104	Mm.443401	NR_045435	ENSMUSG00000100738	2010106C02Rik	-	RIKEN cDNA 2010106C02 gene	ncRNA	0.003413	0.496599
chr17	86414491	86414967	+	119	intron (NM_011104, intron 2 of 14)	intron (NM_011104, intron 2 of 14)	-127551	NR_045435	72104	Mm.443401	NR_045435	ENSMUSG00000100738	2010106C02Rik	-	RIKEN cDNA 2010106C02 gene	ncRNA	0.018908	0.492662
chr17	86445082	86445449	+	65	intron (NM_011104, intron 2 of 14)	PB1D10|SINE|Alu	-158087	NR_045435	72104	Mm.443401	NR_045435	ENSMUSG00000100738	2010106C02Rik	-	RIKEN cDNA 2010106C02 gene	ncRNA	0.013624	0.513587
chr17	86488072	86488812	+	59	intron (NM_011104, intron 7 of 14)	intron (NM_011104, intron 7 of 14)	-201264	NR_045435	72104	Mm.443401	NR_045435	ENSMUSG00000100738	2010106C02Rik	-	RIKEN cDNA 2010106C02 gene	ncRNA	0.02027	0.464238
chr17	86492014	86492310	+	36	intron (NM_011104, intron 8 of 14)	intron (NM_011104, intron 8 of 14)	-204984	NR_045435	72104	Mm.443401	NR_045435	ENSMUSG00000100738	2010106C02Rik	-	RIKEN cDNA 2010106C02 gene	ncRNA	0.023649	0.521886
chr12	111965308	111966096	+	33	intron (NM_027360, intron 1 of 3)	intron (NM_027360, intron 1 of 3)	1275	NM_027360	70257	Mm.318	NM_027360	ENSMUSG00000021290	2010107E04Rik	9430003J03Rik|AU043134|AV124504|Mp68	RIKEN cDNA 2010107E04 gene	protein-coding	0.008883	0.465146
chr12	111966367	111967482	+	1527	promoter-TSS (NM_027360)	promoter-TSS (NM_027360)	53	NM_027360	70257	Mm.318	NM_027360	ENSMUSG00000021290	2010107E04Rik	9430003J03Rik|AU043134|AV124504|Mp68	RIKEN cDNA 2010107E04 gene	protein-coding	0.043049	0.558244
chr15	74881694	74882031	+	33	promoter-TSS (NM_025929)	promoter-TSS (NM_025929)	-158	NM_025929	67038	Mm.154566	NM_025929	ENSMUSG00000063522	2010109I03Rik	Ly6m	RIKEN cDNA 2010109I03 gene	protein-coding	0.014837	0.523669
chr13	63266879	63267198	+	33	intron (NR_110520, intron 2 of 5)	intron (NR_110520, intron 2 of 5)	27009	NR_110520	72061	Mm.188105	NM_028079	ENSMUSG00000021458	2010111I01Rik	2300006M17Rik|AP-O|AW742919|Aopep|ApO|mir-23b|mir-24-1|mir-27b	RIKEN cDNA 2010111I01 gene	protein-coding	0.00627	0.4625
chr13	63254161	63254477	+	33	intron (NR_110520, intron 2 of 5)	intron (NR_110520, intron 2 of 5)	14290	NR_110520	72061	Mm.188105	NM_028079	ENSMUSG00000021458	2010111I01Rik	2300006M17Rik|AP-O|AW742919|Aopep|ApO|mir-23b|mir-24-1|mir-27b	RIKEN cDNA 2010111I01 gene	protein-coding	0.006329	0.463722
chr13	63230992	63231755	+	112	intron (NM_001289926, intron 11 of 15)	intron (NM_001289926, intron 11 of 15)	-8656	NR_110521	72061	Mm.188105	NM_028079	ENSMUSG00000021458	2010111I01Rik	2300006M17Rik|AP-O|AW742919|Aopep|ApO|mir-23b|mir-24-1|mir-27b	RIKEN cDNA 2010111I01 gene	protein-coding	0.010485	0.462042
chr13	63129678	63130360	+	82	intron (NM_001289926, intron 5 of 15)	AT_rich|Low_complexity|Low_complexity	-110010	NR_110521	72061	Mm.188105	NM_028079	ENSMUSG00000021458	2010111I01Rik	2300006M17Rik|AP-O|AW742919|Aopep|ApO|mir-23b|mir-24-1|mir-27b	RIKEN cDNA 2010111I01 gene	protein-coding	0.005865	0.439239
chr13	63126221	63126480	+	33	intron (NM_001289926, intron 5 of 15)	intron (NM_001289926, intron 5 of 15)	-113679	NR_110521	72061	Mm.188105	NM_028079	ENSMUSG00000021458	2010111I01Rik	2300006M17Rik|AP-O|AW742919|Aopep|ApO|mir-23b|mir-24-1|mir-27b	RIKEN cDNA 2010111I01 gene	protein-coding	0.007722	0.5
chr13	63114066	63114607	+	121	intron (NM_001289926, intron 5 of 15)	intron (NM_001289926, intron 5 of 15)	-125693	NR_110521	72061	Mm.188105	NM_028079	ENSMUSG00000021458	2010111I01Rik	2300006M17Rik|AP-O|AW742919|Aopep|ApO|mir-23b|mir-24-1|mir-27b	RIKEN cDNA 2010111I01 gene	protein-coding	0.005545	0.448339
chr1	37644684	37644923	+	38	intron (NM_028096, intron 1 of 9)	intron (NM_028096, intron 1 of 9)	75008	NM_028096	72097	Mm.142607	NM_028096	ENSMUSG00000026090	2010300C02Rik	-	RIKEN cDNA 2010300C02 gene	protein-coding	0.033473	0.529167
chr9	124256357	124257836	+	578	Intergenic	Intergenic	55598	NM_001243117	630836	Mm.458553	NM_001243117	ENSMUSG00000074829	2010315B03Rik	BC029716	RIKEN cDNA 2010315B03 gene	protein-coding	0.001352	0.492568
chr9	124281847	124282138	+	43	Intergenic	Intergenic	30702	NM_001243117	630836	Mm.458553	NM_001243117	ENSMUSG00000074829	2010315B03Rik	BC029716	RIKEN cDNA 2010315B03 gene	protein-coding	0.037801	0.571918
chr8	70777068	70777327	+	33	promoter-TSS (NM_008841)	promoter-TSS (NM_008841)	335	NR_029440	72093	Mm.271208	NR_029440		2010320M18Rik	-	RIKEN cDNA 2010320M18 gene	ncRNA	0.092664	0.611538
chr7	29249078	29249426	+	49	promoter-TSS (NM_028179)	promoter-TSS (NM_028179)	-785	NM_028179	72275	Mm.441142	NM_028179	ENSMUSG00000030587	2200002D01Rik	2010005J02Rik|H2RSP|IMUP|IMUP-1|IMUP-2	RIKEN cDNA 2200002D01 gene	protein-coding	0.008621	0.489971
chr7	30702073	30702522	+	33	Intergenic	Intergenic	3371	NM_026961	69147	Mm.307035	NM_026961	ENSMUSG00000013083	2200002J24Rik	-	RIKEN cDNA 2200002J24 gene	protein-coding	0.008909	0.5
chr5	114932324	114933209	+	135	exon (NM_145209, exon 5 of 7)	exon (NM_145209, exon 5 of 7)	-9436	NM_028211	72357	Mm.292672	NM_028211	ENSMUSG00000029559	2210016L21Rik	-	RIKEN cDNA 2210016L21 gene	protein-coding	0.015819	0.527088
chr5	36461223	36461521	+	33	intron (NR_126490, intron 1 of 1)	intron (NR_126490, intron 1 of 1)	3482	NR_126489	76710	Mm.165495	NR_126488	ENSMUSG00000039563	2210406O10Rik	-	RIKEN cDNA 2210406O10 gene	ncRNA	0.006711	0.488294
chr6	31263132	31263375	+	33	intron (NR_040257, intron 2 of 7)	B1_Mus1|SINE|Alu	42902	NR_040260	73652	Mm.441297	NR_040257	ENSMUSG00000087380	2210408F21Rik	-	RIKEN cDNA 2210408F21 gene	ncRNA	0.004115	0.553279
chr6	31244072	31244775	+	104	intron (NR_040257, intron 2 of 7)	intron (NR_040257, intron 2 of 7)	24072	NR_040260	73652	Mm.441297	NR_040257	ENSMUSG00000087380	2210408F21Rik	-	RIKEN cDNA 2210408F21 gene	ncRNA	0.00569	0.455966
chr6	31227782	31228272	+	38	intron (NR_040260, intron 1 of 5)	RLTR25B|LTR|ERVK	7676	NR_040260	73652	Mm.441297	NR_040257	ENSMUSG00000087380	2210408F21Rik	-	RIKEN cDNA 2210408F21 gene	ncRNA	0.006122	0.452138
chr11	88970063	88970680	+	90	Intergenic	RMER6BA|LTR|ERVK	-2267	NR_003492	72381	Mm.288885	NR_003492	ENSMUSG00000081766	2210409E12Rik	AU021711|C76890|OTTMUSG00000001303	transcription elongation factor B (SIII), polypeptide 2 pseudogene	pseudo	0.004862	0.467638
chr5	148740031	148741997	+	993	promoter-TSS (NR_028285)	promoter-TSS (NR_028285)	-826	NR_028285	70138	Mm.417834	NR_028285	ENSMUSG00000086494	2210417A02Rik	AV081004	RIKEN cDNA 2210417A02 gene	ncRNA	0.022889	0.505338
chr5	148690736	148691164	+	33	Intergenic	Intergenic	-50890	NR_028285	70138	Mm.417834	NR_028285	ENSMUSG00000086494	2210417A02Rik	AV081004	RIKEN cDNA 2210417A02 gene	ncRNA	0.021028	0.538462
chr9	63398546	63399304	+	318	exon (NM_027090, exon 1 of 2)	exon (NM_027090, exon 1 of 2)	319	NM_027090	69478	Mm.113942	NM_027090	ENSMUSG00000032403	2300009A05Rik	-	RIKEN cDNA 2300009A05 gene	protein-coding	0.077836	0.667984
chr6	129237054	129237319	+	56	intron (NR_040265, intron 1 of 2)	ORR1E|LTR|ERVL-MaLR	859	NR_040265	76432	Mm.261738	NR_040265	ENSMUSG00000097354	2310001H17Rik	AI646108	RIKEN cDNA 2310001H17 gene	ncRNA	0.003774	0.469925
chr2	163463002	163463936	+	104	Intergenic	Intergenic	-9076	NR_028122	69517	Mm.395343	NR_028122	ENSMUSG00000053353	2310001K24Rik	-	RIKEN cDNA 2310001K24 gene	ncRNA	0.019272	0.512299
chr9	50145300	50145748	+	44	Intergenic	Intergenic	87658	NR_131161	71873		NR_131161	ENSMUSG00000110916	2310003N18Rik	-	RIKEN cDNA 2310003N18 gene	ncRNA	0.015625	0.501114
chr9	50186271	50186638	+	56	Intergenic	Intergenic	46728	NR_131161	71873		NR_131161	ENSMUSG00000110916	2310003N18Rik	-	RIKEN cDNA 2310003N18 gene	ncRNA	0.002725	0.508152
chr2	155090991	155091758	+	56	Intergenic	Intergenic	8705	NR_040634	100504268	Mm.410858	NR_040634	ENSMUSG00000087254	2310005A03Rik	-	RIKEN cDNA 2310005A03 gene	ncRNA	0.011734	0.514323
chr13	98408568	98409233	+	33	Intergenic	Intergenic	26165	NR_045498	70090	Mm.410857	NR_045498	ENSMUSG00000099446	2310005E17Rik	-	RIKEN cDNA 2310005E17 gene	ncRNA	0.003008	0.454955
chr8	26883618	26884319	+	38	Intergenic	Intergenic	-59545	NR_045904	72316	Mm.490534	NR_045904	ENSMUSG00000100335	2310008N11Rik	-	RIKEN cDNA 2310008N11 gene	ncRNA	0.009986	0.534188
chr12	80124163	80124559	+	38	non-coding (NR_033514, exon 3 of 3)	non-coding (NR_033514, exon 3 of 3)	8483	NR_033514	69548	Mm.269712	NR_033514	ENSMUSG00000097729	2310015A10Rik	5330419I17Rik	RIKEN cDNA 2310015A10 gene	ncRNA	0.007576	0.584383
chr12	80181484	80181906	+	82	intron (NM_001346669, intron 10 of 20)	intron (NM_001346669, intron 10 of 20)	-48851	NR_033514	69548	Mm.269712	NR_033514	ENSMUSG00000097729	2310015A10Rik	5330419I17Rik	RIKEN cDNA 2310015A10 gene	ncRNA	0.009479	0.524823
chr12	80188347	80189047	+	89	intron (NM_001346669, intron 8 of 20)	intron (NM_001346669, intron 8 of 20)	-55853	NR_033514	69548	Mm.269712	NR_033514	ENSMUSG00000097729	2310015A10Rik	5330419I17Rik	RIKEN cDNA 2310015A10 gene	ncRNA	0.012857	0.512126
chr13	99037131	99037555	+	89	Intergenic	ORR1B2|LTR|ERVL-MaLR	50578	NR_045495	69603	Mm.390632	NR_045495	ENSMUSG00000100410	2310020H05Rik	-	RIKEN cDNA 2310020H05 gene	ncRNA	0.009434	0.505882
chr13	99099798	99100218	+	31	Intergenic	Intergenic	-12087	NR_045495	69603	Mm.390632	NR_045495	ENSMUSG00000100410	2310020H05Rik	-	RIKEN cDNA 2310020H05 gene	ncRNA	0.007143	0.441805
chr7	27562727	27563594	+	308	intron (NM_175107, intron 3 of 9)	ID_B1|SINE|B4	2684	NM_001122767	66367	Mm.29831	NM_175107	ENSMUSG00000049643	2310022A10Rik	-	RIKEN cDNA 2310022A10 gene	protein-coding	0.009227	0.498848
chr16	88759037	88759465	+	32	exon (NM_054100, exon 1 of 1)	exon (NM_054100, exon 1 of 1)	404	NM_054100	117172	Mm.160339	NM_054100	ENSMUSG00000068078	2310034C09Rik	-	RIKEN cDNA 2310034C09 gene	protein-coding	0.011682	0.582751
chr5	100234597	100235082	+	33	Intergenic	RLTR44-int|LTR|ERVK	24147	NR_040679	69571	Mm.396412	NR_040679	ENSMUSG00000100157	2310034O05Rik	-	RIKEN cDNA 2310034O05 gene	ncRNA	0.026804	0.522634
chr5	100203762	100204918	+	1451	Intergenic	Intergenic	-6352	NR_040679	69571	Mm.396412	NR_040679	ENSMUSG00000100157	2310034O05Rik	-	RIKEN cDNA 2310034O05 gene	ncRNA	0.006055	0.486603
chr1	105712674	105713170	+	69	intron (NM_173187, intron 11 of 28)	RLTR25A|LTR|ERVK	49061	NM_029349	227446	Mm.337339	NM_029349	ENSMUSG00000026319	2310035C23Rik	6430401N10|Kiaa1468|mKIAA1468	RIKEN cDNA 2310035C23 gene	protein-coding	0.004032	0.416499
chr17	46771599	46772589	+	268	promoter-TSS (NM_025966)	promoter-TSS (NM_025966)	-541	NM_025966	67101	Mm.358702	NM_025966	ENSMUSG00000062619	2310039H08Rik	-	RIKEN cDNA 2310039H08 gene	protein-coding	0.035354	0.486377
chr6	86497077	86498036	+	168	Intergenic	MLT1O|LTR|ERVL-MaLR	-9329	NR_040292	381792	Mm.333223	NR_040292	ENSMUSG00000101655	2310040G24Rik	-	RIKEN cDNA 2310040G24 gene	ncRNA	0.019812	0.530208
chr6	86505620	86506820	+	127	Intergenic	Intergenic	-17993	NR_040292	381792	Mm.333223	NR_040292	ENSMUSG00000101655	2310040G24Rik	-	RIKEN cDNA 2310040G24 gene	ncRNA	0.010833	0.509575
chr1	177620474	177621140	+	38	Intergenic	Intergenic	22136	NR_037994	75589	Mm.86666	NR_037994	ENSMUSG00000101746	2310043L19Rik	-	RIKEN cDNA 2310043L19 gene	ncRNA	0.022523	0.550225
chr15	38569520	38569964	+	69	intron (NR_045757, intron 2 of 2)	ID2|SINE|ID	25192	NR_045757	69679	Mm.416890	NR_045757	ENSMUSG00000102106	2310043O21Rik	-	RIKEN cDNA 2310043O21 gene	ncRNA	0.011261	0.440449
chr15	38592853	38593276	+	49	intron (NR_045757, intron 1 of 2)	LTR16A|LTR|ERVL	1870	NR_045757	69679	Mm.416890	NR_045757	ENSMUSG00000102106	2310043O21Rik	-	RIKEN cDNA 2310043O21 gene	ncRNA	0.009456	0.497642
chr17	35896599	35897517	+	687	TTS (NM_001142744)	TTS (NM_001142744)	320	NM_001033630	69662	Mm.260159	NM_001033630	ENSMUSG00000050705	2310061I04Rik	-	RIKEN cDNA 2310061I04 gene	protein-coding	0.100218	0.695321
chr16	88702659	88702919	+	33	Intergenic	L1_Mus1|LINE|L1	5173	NM_027155	69661	Mm.58243	NM_027155	ENSMUSG00000050704	2310061N02Rik	-	RIKEN cDNA 2310061N02 gene	protein-coding	0.003846	0.509579
chr16	88710749	88711037	+	66	Intergenic	Intergenic	-2931	NM_027155	69661	Mm.58243	NM_027155	ENSMUSG00000050704	2310061N02Rik	-	RIKEN cDNA 2310061N02 gene	protein-coding	0.010417	0.487889
chr6	82882202	82883286	+	1323	promoter-TSS (NR_040520)	promoter-TSS (NR_040520)	-891	NR_040520	69652	Mm.96357	NR_040520	ENSMUSG00000100291	2310069B03Rik	-	RIKEN cDNA 2310069B03 gene	ncRNA	0.013838	0.474654
chr15	44787409	44787993	+	33	promoter-TSS (NR_040309)	promoter-TSS (NR_040309)	-62	NR_040309	69659	Mm.352401	NR_040309	ENSMUSG00000097102	2310069G16Rik	-	RIKEN cDNA 2310069G16 gene	ncRNA	0.068493	0.637607
chr3	145940106	145940410	+	44	intron (NM_025555, intron 2 of 2)	intron (NM_025555, intron 2 of 2)	2226	NM_025555	66421	Mm.25137	NM_025555	ENSMUSG00000036873	2410004B18Rik	4930572C24Rik	RIKEN cDNA 2410004B18 gene	protein-coding	0.013158	0.455738
chr11	102963287	102963988	+	62	intron (NR_037963, intron 1 of 2)	intron (NR_037963, intron 1 of 2)	517	NR_037963	69739	Mm.276539	NR_037963	ENSMUSG00000085338	2410004I01Rik	-	RIKEN cDNA 2410004I01 gene	ncRNA	0.029957	0.578348
chr11	102979447	102979975	+	32	Intergenic	ID4|SINE|ID	-15557	NR_037963	69739	Mm.276539	NR_037963	ENSMUSG00000085338	2410004I01Rik	-	RIKEN cDNA 2410004I01 gene	ncRNA	0.005682	0.449905
chr12	17028441	17028778	+	33	Intergenic	Intergenic	-16882	NM_001201333	73667	Mm.159048	NM_001201332	ENSMUSG00000071398	2410004P03Rik	-	RIKEN cDNA 2410004P03 gene	protein-coding	0.008902	0.494083
chr11	62601417	62602432	+	104	promoter-TSS (NR_030738)	promoter-TSS (NR_030738)	-953	NR_030738	69221	Mm.270874	NR_030738	ENSMUSG00000086841	2410006H16Rik	-	RIKEN cDNA 2410006H16 gene	ncRNA	0.012808	0.455709
chr14	70832500	70832783	+	33	Intergenic	MTE2a|LTR|ERVL-MaLR	-20292	NR_045939	73648	Mm.410851	NR_045939	ENSMUSG00000099528	2410012E07Rik	-	RIKEN cDNA 2410012E07 gene	ncRNA	0.021201	0.5
chr17	56605485	56606201	+	49	exon (NM_001163300, exon 20 of 21)	exon (NM_001163300, exon 20 of 21)	3928	NM_153152	224904	Mm.34002	NM_153152	ENSMUSG00000049760	2410015M20Rik	Mic13|QIL1|sr104	RIKEN cDNA 2410015M20 gene	protein-coding	0.02514	0.567643
chr17	36145018	36145680	+	62	intron (NR_033517, intron 1 of 3)	CpG	331	NR_033517	675325	Mm.75890	NR_033517	ENSMUSG00000038311	2410017I17Rik	-	RIKEN cDNA 2410017I17 gene	ncRNA	0.102719	0.639517
chr12	22976249	22976513	+	33	intron (NR_015504, intron 2 of 3)	intron (NR_015504, intron 2 of 3)	33862	NR_015504	69732	Mm.391403	NM_028362	ENSMUSG00000073164	2410018L13Rik	2810480C08Rik	RIKEN cDNA 2410018L13 gene	ncRNA	0	0.532075
chr17	69244456	69244761	+	38	intron (NM_013813, intron 6 of 21)	intron (NM_013813, intron 6 of 21)	32598	NR_045428	69750	Mm.439063	NR_045428	ENSMUSG00000100572	2410021H03Rik	-	RIKEN cDNA 2410021H03 gene	ncRNA	0.022951	0.5
chr15	8278352	8278620	+	33	Intergenic	MMVL30-int|LTR|ERV1	109380	NM_001162906	73692	Mm.164436	NM_001162906	ENSMUSG00000039801	2410089E03Rik	4732468D17Rik|Hug|Jbts17|b2b012Clo	RIKEN cDNA 2410089E03 gene	protein-coding	0.007463	0.446097
chr16	92487135	92487839	+	44	intron (NM_029740, intron 1 of 2)	intron (NM_029740, intron 1 of 2)	8745	NM_029740	76785	Mm.444318	NM_029740		2410124H12Rik	-	RIKEN cDNA 2410124H12 gene	protein-coding	0.012784	0.473759
chr5	118332609	118333116	+	33	Intergenic	Intergenic	87635	NM_001081236	76792	Mm.103428	NM_001081236	ENSMUSG00000032840	2410131K14Rik	-	RIKEN cDNA 2410131K14 gene	protein-coding	0.011834	0.44685
chr5	118321399	118322441	+	97	Intergenic	Intergenic	76693	NM_001081236	76792	Mm.103428	NM_001081236	ENSMUSG00000032840	2410131K14Rik	-	RIKEN cDNA 2410131K14 gene	protein-coding	0.018234	0.511985
chr5	118317454	118317759	+	38	Intergenic	Intergenic	72379	NM_001081236	76792	Mm.103428	NM_001081236	ENSMUSG00000032840	2410131K14Rik	-	RIKEN cDNA 2410131K14 gene	protein-coding	0.003279	0.506536
chr5	118286508	118286762	+	42	Intergenic	ID4|SINE|ID	41408	NM_001081236	76792	Mm.103428	NM_001081236	ENSMUSG00000032840	2410131K14Rik	-	RIKEN cDNA 2410131K14 gene	protein-coding	0.015748	0.501961
chr13	66280143	66280424	+	63	Intergenic	RLTR9E|LTR|ERVK	160835	NM_001290196	76803	Mm.183391	NM_183119	ENSMUSG00000074832	2410141K09Rik	4930482J15Rik|Ayu21-35|Gt(pU21)35Imeg	RIKEN cDNA 2410141K09 gene	protein-coding	0.003559	0.5
chr13	66286593	66286880	+	34	Intergenic	Lx4B|LINE|L1	154382	NM_001290196	76803	Mm.183391	NM_183119	ENSMUSG00000074832	2410141K09Rik	4930482J15Rik|Ayu21-35|Gt(pU21)35Imeg	RIKEN cDNA 2410141K09 gene	protein-coding	0.006969	0.486111
chr13	66290002	66290537	+	64	Intergenic	Intergenic	150849	NM_001290196	76803	Mm.183391	NM_183119	ENSMUSG00000074832	2410141K09Rik	4930482J15Rik|Ayu21-35|Gt(pU21)35Imeg	RIKEN cDNA 2410141K09 gene	protein-coding	0.005607	0.434701
chr13	66291123	66291636	+	45	Intergenic	Intergenic	149739	NM_001290196	76803	Mm.183391	NM_183119	ENSMUSG00000074832	2410141K09Rik	4930482J15Rik|Ayu21-35|Gt(pU21)35Imeg	RIKEN cDNA 2410141K09 gene	protein-coding	0.013645	0.529183
chr13	66297710	66298104	+	33	Intergenic	Intergenic	143211	NM_001290196	76803	Mm.183391	NM_183119	ENSMUSG00000074832	2410141K09Rik	4930482J15Rik|Ayu21-35|Gt(pU21)35Imeg	RIKEN cDNA 2410141K09 gene	protein-coding	0.005076	0.501266
chr13	66298435	66298966	+	58	Intergenic	B4A|SINE|B4	142418	NM_001290196	76803	Mm.183391	NM_183119	ENSMUSG00000074832	2410141K09Rik	4930482J15Rik|Ayu21-35|Gt(pU21)35Imeg	RIKEN cDNA 2410141K09 gene	protein-coding	0.003766	0.479323
chr13	66300056	66300458	+	109	Intergenic	Intergenic	140861	NM_001290196	76803	Mm.183391	NM_183119	ENSMUSG00000074832	2410141K09Rik	4930482J15Rik|Ayu21-35|Gt(pU21)35Imeg	RIKEN cDNA 2410141K09 gene	protein-coding	0.002488	0.488834
chr13	66311942	66312345	+	39	Intergenic	Intergenic	128975	NM_001290196	76803	Mm.183391	NM_183119	ENSMUSG00000074832	2410141K09Rik	4930482J15Rik|Ayu21-35|Gt(pU21)35Imeg	RIKEN cDNA 2410141K09 gene	protein-coding	0.012407	0.527228
chr13	66323053	66323480	+	35	Intergenic	Intergenic	117852	NM_001290196	76803	Mm.183391	NM_183119	ENSMUSG00000074832	2410141K09Rik	4930482J15Rik|Ayu21-35|Gt(pU21)35Imeg	RIKEN cDNA 2410141K09 gene	protein-coding	0.014052	0.549065
chr13	66326590	66326982	+	56	Intergenic	Intergenic	114332	NM_001290196	76803	Mm.183391	NM_183119	ENSMUSG00000074832	2410141K09Rik	4930482J15Rik|Ayu21-35|Gt(pU21)35Imeg	RIKEN cDNA 2410141K09 gene	protein-coding	0.053571	0.631043
chr13	66379555	66380198	+	38	Intergenic	RLTR45-int|LTR|ERVK	61242	NM_001290196	76803	Mm.183391	NM_183119	ENSMUSG00000074832	2410141K09Rik	4930482J15Rik|Ayu21-35|Gt(pU21)35Imeg	RIKEN cDNA 2410141K09 gene	protein-coding	0.018663	0.479814
chr13	66380754	66381316	+	81	Intergenic	RLTR45|LTR|ERVK	60083	NM_001290196	76803	Mm.183391	NM_183119	ENSMUSG00000074832	2410141K09Rik	4930482J15Rik|Ayu21-35|Gt(pU21)35Imeg	RIKEN cDNA 2410141K09 gene	protein-coding	0.044484	0.522202
chr13	66393892	66394143	+	56	Intergenic	B1_Mus1|SINE|Alu	47101	NM_001290196	76803	Mm.183391	NM_183119	ENSMUSG00000074832	2410141K09Rik	4930482J15Rik|Ayu21-35|Gt(pU21)35Imeg	RIKEN cDNA 2410141K09 gene	protein-coding	0.011952	0.436508
chr13	66417543	66417993	+	49	TTS (NM_183119)	TTS (NM_183119)	23350	NM_001290196	76803	Mm.183391	NM_183119	ENSMUSG00000074832	2410141K09Rik	4930482J15Rik|Ayu21-35|Gt(pU21)35Imeg	RIKEN cDNA 2410141K09 gene	protein-coding	0.022222	0.521064
chr13	66418375	66418684	+	41	intron (NM_183119, intron 4 of 4)	intron (NM_183119, intron 4 of 4)	22589	NM_001290196	76803	Mm.183391	NM_183119	ENSMUSG00000074832	2410141K09Rik	4930482J15Rik|Ayu21-35|Gt(pU21)35Imeg	RIKEN cDNA 2410141K09 gene	protein-coding	0.045307	0.474194
chr13	66436388	66436666	+	34	intron (NM_183119, intron 1 of 4)	Lx4B|LINE|L1	4591	NM_001290196	76803	Mm.183391	NM_183119	ENSMUSG00000074832	2410141K09Rik	4930482J15Rik|Ayu21-35|Gt(pU21)35Imeg	RIKEN cDNA 2410141K09 gene	protein-coding	0.003597	0.483871
chr13	66439578	66440225	+	45	intron (NM_183119, intron 1 of 4)	L1_Mur3|LINE|L1	1217	NM_001290196	76803	Mm.183391	NM_183119	ENSMUSG00000074832	2410141K09Rik	4930482J15Rik|Ayu21-35|Gt(pU21)35Imeg	RIKEN cDNA 2410141K09 gene	protein-coding	0.004637	0.453704
chr13	66441029	66441530	+	68	promoter-TSS (NM_001290196)	promoter-TSS (NM_001290196)	-161	NM_183119	76803	Mm.183391	NM_183119	ENSMUSG00000074832	2410141K09Rik	4930482J15Rik|Ayu21-35|Gt(pU21)35Imeg	RIKEN cDNA 2410141K09 gene	protein-coding	0.011976	0.492032
chr13	66445226	66445553	+	104	Intergenic	MTA_Mm|LTR|ERVL-MaLR	-4271	NM_183119	76803	Mm.183391	NM_183119	ENSMUSG00000074832	2410141K09Rik	4930482J15Rik|Ayu21-35|Gt(pU21)35Imeg	RIKEN cDNA 2410141K09 gene	protein-coding	0.009174	0.463415
chr13	66447354	66447740	+	35	Intergenic	Intergenic	-6429	NM_183119	76803	Mm.183391	NM_183119	ENSMUSG00000074832	2410141K09Rik	4930482J15Rik|Ayu21-35|Gt(pU21)35Imeg	RIKEN cDNA 2410141K09 gene	protein-coding	0.005181	0.490956
chr13	66448068	66448353	+	60	Intergenic	B4A|SINE|B4	-7092	NM_183119	76803	Mm.183391	NM_183119	ENSMUSG00000074832	2410141K09Rik	4930482J15Rik|Ayu21-35|Gt(pU21)35Imeg	RIKEN cDNA 2410141K09 gene	protein-coding	0.003509	0.475524
chr13	66466486	66466889	+	54	Intergenic	LTRIS4A|LTR|ERV1	-25569	NM_183119	76803	Mm.183391	NM_183119	ENSMUSG00000074832	2410141K09Rik	4930482J15Rik|Ayu21-35|Gt(pU21)35Imeg	RIKEN cDNA 2410141K09 gene	protein-coding	0.002481	0.472772
chr13	66470615	66471086	+	61	Intergenic	L1_Mus4|LINE|L1	-29732	NM_183119	76803	Mm.183391	NM_183119	ENSMUSG00000074832	2410141K09Rik	4930482J15Rik|Ayu21-35|Gt(pU21)35Imeg	RIKEN cDNA 2410141K09 gene	protein-coding	0.008493	0.527542
chr13	66475316	66475593	+	39	Intergenic	RLTR18-int|LTR|ERVK	-34336	NM_183119	76803	Mm.183391	NM_183119	ENSMUSG00000074832	2410141K09Rik	4930482J15Rik|Ayu21-35|Gt(pU21)35Imeg	RIKEN cDNA 2410141K09 gene	protein-coding	0.00722	0.467626
chr13	66476425	66476687	+	36	Intergenic	C-rich|Low_complexity|Low_complexity	-35438	NM_183119	76803	Mm.183391	NM_183119	ENSMUSG00000074832	2410141K09Rik	4930482J15Rik|Ayu21-35|Gt(pU21)35Imeg	RIKEN cDNA 2410141K09 gene	protein-coding	0.01145	0.479087
chr13	66480903	66481151	+	38	Intergenic	Intergenic	-39909	NM_183119	76803	Mm.183391	NM_183119	ENSMUSG00000074832	2410141K09Rik	4930482J15Rik|Ayu21-35|Gt(pU21)35Imeg	RIKEN cDNA 2410141K09 gene	protein-coding	0.004032	0.473896
chr13	66541842	66542141	+	33	Intergenic	Intergenic	-100873	NM_183119	76803	Mm.183391	NM_183119	ENSMUSG00000074832	2410141K09Rik	4930482J15Rik|Ayu21-35|Gt(pU21)35Imeg	RIKEN cDNA 2410141K09 gene	protein-coding	0.050167	0.663333
chr13	66590186	66590441	+	31	Intergenic	Intergenic	-149195	NM_183119	76803	Mm.183391	NM_183119	ENSMUSG00000074832	2410141K09Rik	4930482J15Rik|Ayu21-35|Gt(pU21)35Imeg	RIKEN cDNA 2410141K09 gene	protein-coding	0.007843	0.480469
chr13	66638045	66638388	+	33	Intergenic	Intergenic	-197098	NM_183119	76803	Mm.183391	NM_183119	ENSMUSG00000074832	2410141K09Rik	4930482J15Rik|Ayu21-35|Gt(pU21)35Imeg	RIKEN cDNA 2410141K09 gene	protein-coding	0.014577	0.526163
chr8	57488584	57489344	+	143	intron (NR_126553, intron 1 of 3)	MT2B|LTR|ERVL	1001	NR_126555	78353	Mm.426240	NR_126553	ENSMUSG00000096917	2500002B13Rik	-	RIKEN cDNA 2500002B13 gene	ncRNA	0.022368	0.446781
chr16	21639703	21640720	+	82	intron (NM_001285893, intron 45 of 46)	intron (NM_001285893, intron 45 of 46)	54454	NM_001001881	72190	Mm.131606	NM_001001881	ENSMUSG00000043391	2510009E07Rik	AI194952	RIKEN cDNA 2510009E07 gene	protein-coding	0.010816	0.508841
chr16	21710458	21710757	+	49	Intergenic	Intergenic	-15942	NM_001001881	72190	Mm.131606	NM_001001881	ENSMUSG00000043391	2510009E07Rik	AI194952	RIKEN cDNA 2510009E07 gene	protein-coding	0.003344	0.506667
chr8	20394638	20395338	+	66	intron (NR_028428, intron 5 of 5)	LTRIS2|LTR|ERV1	29826	NR_028428	381598	Mm.359054	NM_001024708	ENSMUSG00000071793	2610005L07Rik	2810038F24Rik|6720476A01Rik	cadherin 11 pseudogene	pseudo	0.025714	0.492154
chr8	20408554	20409021	+	51	intron (NR_028428, intron 2 of 5)	intron (NR_028428, intron 2 of 5)	16027	NR_028428	381598	Mm.359054	NM_001024708	ENSMUSG00000071793	2610005L07Rik	2810038F24Rik|6720476A01Rik	cadherin 11 pseudogene	pseudo	0.014989	0.476496
chr8	20410352	20410767	+	95	non-coding (NR_028428, exon 2 of 6)	non-coding (NR_028428, exon 2 of 6)	14255	NR_028428	381598	Mm.359054	NM_001024708	ENSMUSG00000071793	2610005L07Rik	2810038F24Rik|6720476A01Rik	cadherin 11 pseudogene	pseudo	0.007229	0.519231
chr8	20424176	20425231	+	120	non-coding (NR_028428, exon 1 of 6)	non-coding (NR_028428, exon 1 of 6)	111	NR_028428	381598	Mm.359054	NM_001024708	ENSMUSG00000071793	2610005L07Rik	2810038F24Rik|6720476A01Rik	cadherin 11 pseudogene	pseudo	0.068246	0.601326
chr8	20430797	20431060	+	56	Intergenic	ORR1E|LTR|ERVL-MaLR	-6114	NR_028428	381598	Mm.359054	NM_001024708	ENSMUSG00000071793	2610005L07Rik	2810038F24Rik|6720476A01Rik	cadherin 11 pseudogene	pseudo	0.003802	0.507576
chr8	20436717	20437366	+	105	Intergenic	L1_Mus2|LINE|L1	-12227	NR_028428	381598	Mm.359054	NM_001024708	ENSMUSG00000071793	2610005L07Rik	2810038F24Rik|6720476A01Rik	cadherin 11 pseudogene	pseudo	0.015408	0.538462
chr8	20498250	20498501	+	38	Intergenic	L1VL4|LINE|L1	-73561	NR_028428	381598	Mm.359054	NM_001024708	ENSMUSG00000071793	2610005L07Rik	2810038F24Rik|6720476A01Rik	cadherin 11 pseudogene	pseudo	0	0.480159
chr8	20513892	20514160	+	76	Intergenic	Intergenic	-89212	NR_028428	381598	Mm.359054	NM_001024708	ENSMUSG00000071793	2610005L07Rik	2810038F24Rik|6720476A01Rik	cadherin 11 pseudogene	pseudo	0.003731	0.531599
chr8	20516534	20517204	+	155	Intergenic	RMER13B|LTR|ERVK	-92055	NR_028428	381598	Mm.359054	NM_001024708	ENSMUSG00000071793	2610005L07Rik	2810038F24Rik|6720476A01Rik	cadherin 11 pseudogene	pseudo	0.004478	0.540984
chr8	20517650	20517911	+	49	Intergenic	L1_Mus3|LINE|L1	-92966	NR_028428	381598	Mm.359054	NM_001024708	ENSMUSG00000071793	2610005L07Rik	2810038F24Rik|6720476A01Rik	cadherin 11 pseudogene	pseudo	0.003831	0.473282
chr19	25649781	25650120	+	44	Intergenic	RSINE1|SINE|B4	22289	NR_045347	100503074	Mm.140012	NR_045347	ENSMUSG00000101089	2610016A17Rik	2610317C19Rik	RIKEN cDNA 2610016A17 gene	ncRNA	0.026549	0.473529
chr16	11214482	11215557	+	511	intron (NR_038156, intron 1 of 2)	intron (NR_038156, intron 1 of 2)	11636	NR_038156	69918	Mm.440400	NR_038154		2610020C07Rik	-	RIKEN cDNA 2610020C07 gene	ncRNA	0.004651	0.434944
chr11	85827678	85828283	+	89	intron (NR_077059, intron 1 of 4)	intron (NR_077059, intron 1 of 4)	4408	NR_077059	69909	Mm.440214	NR_077059	ENSMUSG00000087013	2610027K06Rik	-	RIKEN cDNA 2610027K06 gene	ncRNA	0.009917	0.514851
chr4	125714304	125714639	+	38	TTS (NM_001081097)	TTS (NM_001081097)	207839	NR_015560	72395	Mm.112888	NR_015560	ENSMUSG00000085562	2610028E06Rik	BB043107	RIKEN cDNA 2610028E06 gene	ncRNA	0.01194	0.514881
chr4	125726501	125726790	+	33	Intergenic	Intergenic	195665	NR_015560	72395	Mm.112888	NR_015560	ENSMUSG00000085562	2610028E06Rik	BB043107	RIKEN cDNA 2610028E06 gene	ncRNA	0.010381	0.496552
chr4	125782652	125783240	+	33	Intergenic	Intergenic	139364	NR_015560	72395	Mm.112888	NR_015560	ENSMUSG00000085562	2610028E06Rik	BB043107	RIKEN cDNA 2610028E06 gene	ncRNA	0.011905	0.460102
chr4	125785324	125785704	+	33	Intergenic	Intergenic	136796	NR_015560	72395	Mm.112888	NR_015560	ENSMUSG00000085562	2610028E06Rik	BB043107	RIKEN cDNA 2610028E06 gene	ncRNA	0.007895	0.535433
chr4	125845073	125845407	+	32	Intergenic	Intergenic	77070	NR_015560	72395	Mm.112888	NR_015560	ENSMUSG00000085562	2610028E06Rik	BB043107	RIKEN cDNA 2610028E06 gene	ncRNA	0.005988	0.519403
chr4	125903390	125904184	+	185	intron (NR_015560, intron 2 of 5)	intron (NR_015560, intron 2 of 5)	18523	NR_015560	72395	Mm.112888	NR_015560	ENSMUSG00000085562	2610028E06Rik	BB043107	RIKEN cDNA 2610028E06 gene	ncRNA	0.001259	0.480503
chr4	125935848	125936633	+	177	Intergenic	Intergenic	-13930	NR_015560	72395	Mm.112888	NR_015560	ENSMUSG00000085562	2610028E06Rik	BB043107	RIKEN cDNA 2610028E06 gene	ncRNA	0.008917	0.484733
chr4	125960282	125960621	+	38	Intergenic	Intergenic	-38141	NR_015560	72395	Mm.112888	NR_015560	ENSMUSG00000085562	2610028E06Rik	BB043107	RIKEN cDNA 2610028E06 gene	ncRNA	0	0.517647
chr11	113126061	113126550	+	82	intron (NR_015556, intron 1 of 2)	intron (NR_015556, intron 1 of 2)	75533	NR_015556	72386	Mm.266961	NR_015556	ENSMUSG00000087259	2610035D17Rik	-	RIKEN cDNA 2610035D17 gene	ncRNA	0.01227	0.518367
chr11	113166099	113167135	+	221	intron (NR_015556, intron 1 of 2)	intron (NR_015556, intron 1 of 2)	35221	NR_015556	72386	Mm.266961	NR_015556	ENSMUSG00000087259	2610035D17Rik	-	RIKEN cDNA 2610035D17 gene	ncRNA	0.012548	0.535198
chr11	113175543	113175782	+	38	intron (NR_015556, intron 1 of 2)	intron (NR_015556, intron 1 of 2)	26176	NR_015556	72386	Mm.266961	NR_015556	ENSMUSG00000087259	2610035D17Rik	-	RIKEN cDNA 2610035D17 gene	ncRNA	0.012552	0.479167
chr11	113190424	113191036	+	33	intron (NR_015556, intron 1 of 2)	intron (NR_015556, intron 1 of 2)	11108	NR_015556	72386	Mm.266961	NR_015556	ENSMUSG00000087259	2610035D17Rik	-	RIKEN cDNA 2610035D17 gene	ncRNA	0.011438	0.487765
chr8	129234314	129234914	+	143	promoter-TSS (NM_153780)	promoter-TSS (NM_153780)	-568	NM_153780	72139	Mm.426514	NM_153780	ENSMUSG00000071302	2610044O15Rik8	2610044O15Rik	RIKEN cDNA 2610044O15 gene	protein-coding	0.015	0.507488
chr1	9658345	9658627	+	33	Intergenic	Intergenic	-27394	NR_015470	72481	Mm.279818	NR_015470	ENSMUSG00000079671	2610203C22Rik	2310007M24Rik	RIKEN cDNA 2610203C22 gene	ncRNA	0.028369	0.45583
chr7	84730750	84731279	+	33	intron (NR_038175, intron 1 of 4)	intron (NR_038175, intron 1 of 4)	41374	NR_038175	72495	Mm.382914	NR_038175	ENSMUSG00000085236	2610206C17Rik	-	RIKEN cDNA 2610206C17 gene	ncRNA	0.005671	0.481132
chr4	10874008	10874291	+	33	promoter-TSS (NM_026005)	promoter-TSS (NM_026005)	-349	NM_026005	67157	Mm.440552	NM_026005	ENSMUSG00000059482	2610301B20Rik	AI428449	RIKEN cDNA 2610301B20 gene	protein-coding	0.045936	0.503521
chr13	28837973	28838228	+	49	intron (NR_045053, intron 2 of 8)	(CCA)n|Simple_repeat|Simple_repeat	47322	NR_045053	72518	Mm.37454	NR_045053		2610307P16Rik	AI666457	RIKEN cDNA 2610307P16 gene	ncRNA	0	0.519531
chr13	28866714	28866983	+	37	intron (NR_045053, intron 2 of 8)	intron (NR_045053, intron 2 of 8)	18574	NR_045053	72518	Mm.37454	NR_045053		2610307P16Rik	AI666457	RIKEN cDNA 2610307P16 gene	ncRNA	0.003717	0.422222
chr13	28906962	28907669	+	69	Intergenic	Intergenic	-21893	NR_045054	72518	Mm.37454	NR_045053		2610307P16Rik	AI666457	RIKEN cDNA 2610307P16 gene	ncRNA	0.018388	0.477401
chr3	44294102	44294366	+	33	Intergenic	L1_Mus3|LINE|L1	1084026	NR_045172	72511	Mm.140700	NR_045172	ENSMUSG00000097040	2610316D01Rik	-	RIKEN cDNA 2610316D01 gene	ncRNA	0	0.486792
chr3	44493519	44493904	+	38	Intergenic	Intergenic	884549	NR_045172	72511	Mm.140700	NR_045172	ENSMUSG00000097040	2610316D01Rik	-	RIKEN cDNA 2610316D01 gene	ncRNA	0.007792	0.507772
chr3	45046029	45046350	+	38	Intergenic	LTRIS_Mus|LTR|ERV1	332071	NR_045172	72511	Mm.140700	NR_045172	ENSMUSG00000097040	2610316D01Rik	-	RIKEN cDNA 2610316D01 gene	ncRNA	0.006231	0.47205
chr11	78261926	78262480	+	97	intron (NM_001002004, intron 1 of 38)	CpG	449	NM_001002004	72503	Mm.237103	NM_001002004	ENSMUSG00000010277	2610507B11Rik	AU022687|D11Bhm178e|D11Bhm179e|E1|Kiaa0100|mKIAA0100	RIKEN cDNA 2610507B11 gene	protein-coding	0.063177	0.58018
chr18	62830026	62830342	+	49	Intergenic	Lx5|LINE|L1	-73837	NR_037693	78449	Mm.262195	NR_037693	ENSMUSG00000041789	2700046A07Rik	A330042I05Rik	RIKEN cDNA 2700046A07 gene	ncRNA	0.009494	0.533123
chr12	71171532	71171803	+	97	intron (NM_029818, intron 16 of 27)	ID_B1|SINE|B4	34819	NM_001163378	76967	Mm.87290	NM_029818	ENSMUSG00000034601	2700049A03Rik	Ta3|Talpid3|mKIAA0586	RIKEN cDNA 2700049A03 gene	protein-coding	0.00369	0.404412
chr17	13541160	13541768	+	63	intron (NR_045436, intron 2 of 4)	MTEa|LTR|ERVL-MaLR	12630	NR_045437	72578	Mm.46549	NR_045436	ENSMUSG00000038347	2700054A10Rik	-	RIKEN cDNA 2700054A10 gene	ncRNA	0.019737	0.513957
chr17	13542344	13542952	+	36	intron (NR_045436, intron 2 of 4)	B1_Mus2|SINE|Alu	11446	NR_045437	72578	Mm.46549	NR_045436	ENSMUSG00000038347	2700054A10Rik	-	RIKEN cDNA 2700054A10 gene	ncRNA	0.009868	0.449918
chr17	13550705	13551299	+	762	intron (NR_045436, intron 1 of 4)	(CTGTG)n|Simple_repeat|Simple_repeat	3092	NR_045437	72578	Mm.46549	NR_045436	ENSMUSG00000038347	2700054A10Rik	-	RIKEN cDNA 2700054A10 gene	ncRNA	0	0.566387
chr17	13551573	13553076	+	408	intron (NR_045436, intron 1 of 4)	(CTGTG)n|Simple_repeat|Simple_repeat	1770	NR_045437	72578	Mm.46549	NR_045436	ENSMUSG00000038347	2700054A10Rik	-	RIKEN cDNA 2700054A10 gene	ncRNA	0	0.56117
chr17	13590380	13591060	+	40	Intergenic	Intergenic	-36626	NR_045436	72578	Mm.46549	NR_045436	ENSMUSG00000038347	2700054A10Rik	-	RIKEN cDNA 2700054A10 gene	ncRNA	0.002941	0.450808
chr14	63075124	63075541	+	38	Intergenic	RLTR53_Mm|LTR|ERVK	20259	NR_046019	72609	Mm.387101	NR_046019		2700070H01Rik	-	RIKEN cDNA 2700070H01 gene	ncRNA	0.019185	0.502392
chr19	59647023	59647364	+	33	Intergenic	Intergenic	154057	NR_045308	72647	Mm.410849	NR_045308	ENSMUSG00000100119	2700089I24Rik	-	RIKEN cDNA 2700089I24 gene	ncRNA	0.005865	0.502924
chr19	59646177	59646497	+	33	Intergenic	Intergenic	153201	NR_045308	72647	Mm.410849	NR_045308	ENSMUSG00000100119	2700089I24Rik	-	RIKEN cDNA 2700089I24 gene	ncRNA	0.01875	0.545171
chr17	94791607	94791889	+	49	intron (NR_045963, intron 3 of 4)	L1Md_F3|LINE|L1	41648	NR_024720	77022	Mm.440259	NR_024720	ENSMUSG00000098090	2700099C18Rik	9430041D22Rik	NDC80 homolog, kinetochore complex component pseudogene	pseudo	0.007092	0.508834
chr11	64231399	64231730	+	36	Intergenic	Intergenic	152080	NR_033780	66456	Mm.124828	NR_033780	ENSMUSG00000087497	2810001G20Rik	AW045514	RIKEN cDNA 2810001G20 gene	ncRNA	0.012085	0.451807
chr11	64186302	64186566	+	33	Intergenic	Lx8|LINE|L1	106950	NR_033780	66456	Mm.124828	NR_033780	ENSMUSG00000087497	2810001G20Rik	AW045514	RIKEN cDNA 2810001G20 gene	ncRNA	0.015152	0.467925
chr8	123043906	123044949	+	369	non-coding (NR_045268, exon 1 of 1)	non-coding (NR_045268, exon 1 of 1)	1852	NR_045268	100503178	Mm.294938	NR_045268	ENSMUSG00000099881	2810013P06Rik	-	RIKEN cDNA 2810013P06 gene	ncRNA	0.022052	0.456897
chr11	58870854	58871478	+	47	intron (NM_172403, intron 2 of 4)	ERVL-int|LTR|ERVL	3926	NM_172403	69944	Mm.32118	NM_172403	ENSMUSG00000020491	2810021J22Rik	AI449137	RIKEN cDNA 2810021J22 gene	protein-coding	0.009615	0.512
chr12	5684056	5684337	+	44	Intergenic	Intergenic	307694	NR_015579	72669	Mm.10434	NM_028318		2810032G03Rik	AI461720	RIKEN cDNA 2810032G03 gene	ncRNA	0.017794	0.489362
chr12	5494740	5495026	+	38	Intergenic	Intergenic	118381	NR_015579	72669	Mm.10434	NM_028318		2810032G03Rik	AI461720	RIKEN cDNA 2810032G03 gene	ncRNA	0.006993	0.473868
chr12	5464354	5464621	+	33	Intergenic	Intergenic	87985	NR_015579	72669	Mm.10434	NM_028318		2810032G03Rik	AI461720	RIKEN cDNA 2810032G03 gene	ncRNA	0.029963	0.5
chr13	83900426	83900796	+	38	intron (NR_036594, intron 1 of 2)	L1_Mus3|LINE|L1	9403	NR_036594	72677	Mm.245636	NR_036594	ENSMUSG00000100891	2810049E08Rik	-	RIKEN cDNA 2810049E08 gene	ncRNA	0.005405	0.498652
chr8	42466627	42466883	+	44	Intergenic	RLTR20B4_MM|LTR|ERVK	639488	NR_045497	69966	Mm.416903	NR_045497	ENSMUSG00000102046	2810404M03Rik	-	RIKEN cDNA 2810404M03 gene	ncRNA	0.003906	0.463035
chr1	64689649	64690454	+	353	intron (NR_038009, intron 1 of 1)	intron (NR_038009, intron 1 of 1)	608	NR_038009	69941	Mm.69044	NR_038009	ENSMUSG00000087213	2810408I11Rik	-	RIKEN cDNA 2810408I11 gene	ncRNA	0.026087	0.462779
chr11	120193598	120194061	+	69	Intergenic	Intergenic	-3973	NR_030682	100042332	Mm.269766	NR_030682		2810410L24Rik	-	RIKEN cDNA 2810410L24 gene	ncRNA	0.006479	0.450431
chr11	120197961	120198217	+	32	Intergenic	Intergenic	-8233	NR_030682	100042332	Mm.269766	NR_030682		2810410L24Rik	-	RIKEN cDNA 2810410L24 gene	ncRNA	0.027344	0.536965
chr11	120198908	120200352	+	82	Intergenic	Intergenic	-9774	NR_030682	100042332	Mm.269766	NR_030682		2810410L24Rik	-	RIKEN cDNA 2810410L24 gene	ncRNA	0.019391	0.512803
chr13	3457367	3457749	+	44	Intergenic	Intergenic	-20745	NR_015522	76937	Mm.487240	NR_015522	ENSMUSG00000097709	2810429I04Rik	AI256682	RIKEN cDNA 2810429I04 gene	ncRNA	0.04712	0.610966
chr13	3374060	3374327	+	126	Intergenic	AT_rich|Low_complexity|Low_complexity	-104110	NR_015522	76937	Mm.487240	NR_015522	ENSMUSG00000097709	2810429I04Rik	AI256682	RIKEN cDNA 2810429I04 gene	ncRNA	0	0.425373
chr13	3373080	3373605	+	1257	Intergenic	B1_Mus1|SINE|Alu	-104961	NR_015522	76937	Mm.487240	NR_015522	ENSMUSG00000097709	2810429I04Rik	AI256682	RIKEN cDNA 2810429I04 gene	ncRNA	0.011429	0.439163
chr13	3322150	3322488	+	33	Intergenic	RLTRETN_Mm|LTR|ERVK	-155984	NR_015522	76937	Mm.487240	NR_015522	ENSMUSG00000097709	2810429I04Rik	AI256682	RIKEN cDNA 2810429I04 gene	ncRNA	0.014793	0.463127
chr1	162082864	162083190	+	47	intron (NM_001038619, intron 16 of 20)	intron (NM_001038619, intron 16 of 20)	78058	NR_040562	72753	Mm.452125	NR_040562	ENSMUSG00000090260	2810442N19Rik	-	RIKEN cDNA 2810442N19 gene	ncRNA	0.01227	0.51682
chr1	86043659	86043914	+	33	Intergenic	Intergenic	-2077	NM_001144993	72792	Mm.54981	NM_001144992	ENSMUSG00000026227	2810459M11Rik	-	RIKEN cDNA 2810459M11 gene	protein-coding	0.007843	0.507812
chr1	86037722	86038475	+	69	Intergenic	B1_Mur4|SINE|Alu	-7765	NM_001144993	72792	Mm.54981	NM_001144992	ENSMUSG00000026227	2810459M11Rik	-	RIKEN cDNA 2810459M11 gene	protein-coding	0.00664	0.494695
chr11	28685451	28685762	+	89	intron (NR_045906, intron 2 of 2)	intron (NR_045906, intron 2 of 2)	4042	NR_045906	72818	Mm.410846	NR_045906	ENSMUSG00000084966	2810471M01Rik	-	RIKEN cDNA 2810471M01 gene	ncRNA	0	0.432692
chr1	127773158	127773714	+	69	promoter-TSS (NM_028399)	promoter-TSS (NM_028399)	618	NR_045298	100502745	Mm.440061	NR_045298	ENSMUSG00000102014	2900009J06Rik	-	RIKEN cDNA 2900009J06 gene	ncRNA	0.019784	0.456014
chr5	113151450	113151774	+	44	intron (NM_172884, intron 1 of 7)	intron (NM_172884, intron 1 of 7)	11701	NM_172884	243219	Mm.160131	NM_172884	ENSMUSG00000051339	2900026A02Rik	8430408O14Rik|A530094D01|AW539426|Gm449|Kiaa1671|mKIAA1671	RIKEN cDNA 2900026A02 gene	protein-coding	0.024691	0.624615
chr5	113138987	113139584	+	119	promoter-TSS (NM_001347397)	promoter-TSS (NM_001347397)	-700	NM_001347397	243219	Mm.160131	NM_172884	ENSMUSG00000051339	2900026A02Rik	8430408O14Rik|A530094D01|AW539426|Gm449|Kiaa1671|mKIAA1671	RIKEN cDNA 2900026A02 gene	protein-coding	0.01675	0.558528
chr5	113145908	113146468	+	67	intron (NM_172884, intron 1 of 7)	intron (NM_172884, intron 1 of 7)	-7603	NM_001347397	243219	Mm.160131	NM_172884	ENSMUSG00000051339	2900026A02Rik	8430408O14Rik|A530094D01|AW539426|Gm449|Kiaa1671|mKIAA1671	RIKEN cDNA 2900026A02 gene	protein-coding	0.014286	0.538324
chr11	117610695	117611413	+	49	promoter-TSS (NR_015489)	promoter-TSS (NR_015489)	-193	NR_015489	78403	Mm.212543	NR_015489		2900041M22Rik	-	RIKEN cDNA 2900041M22 gene	ncRNA	0.018106	0.514604
chr11	117598169	117599910	+	159	Intergenic	Intergenic	-12208	NR_015489	78403	Mm.212543	NR_015489		2900041M22Rik	-	RIKEN cDNA 2900041M22 gene	ncRNA	0.020678	0.537887
chr11	117583864	117584607	+	97	Intergenic	MTD|LTR|ERVL-MaLR	-27012	NR_015489	78403	Mm.212543	NR_015489		2900041M22Rik	-	RIKEN cDNA 2900041M22 gene	ncRNA	0.009421	0.479839
chr9	46767769	46768225	+	38	Intergenic	Intergenic	-145606	NR_015605	73040	Mm.265384	NR_015605	ENSMUSG00000099696	2900052N01Rik	AU067665	RIKEN cDNA 2900052N01 gene	ncRNA	0	0.483589
chr18	40251217	40252321	+	433	Intergenic	Intergenic	-5193	NR_045177	73001	Mm.428647	NR_045177	ENSMUSG00000071860	2900055J20Rik	-	RIKEN cDNA 2900055J20 gene	ncRNA	0.009964	0.434389
chr18	76034841	76035923	+	38	intron (NM_145356, intron 3 of 4)	intron (NM_145356, intron 3 of 4)	63089	NR_045365	73009	Mm.443541	NR_045365		2900057B20Rik	-	RIKEN cDNA 2900057B20 gene	ncRNA	0.034196	0.595568
chr18	76056306	76056625	+	38	intron (NM_145356, intron 3 of 4)	intron (NM_145356, intron 3 of 4)	42006	NR_045365	73009	Mm.443541	NR_045365		2900057B20Rik	-	RIKEN cDNA 2900057B20 gene	ncRNA	0.021944	0.546875
chr18	76071428	76071772	+	38	intron (NM_145356, intron 3 of 4)	intron (NM_145356, intron 3 of 4)	26871	NR_045365	73009	Mm.443541	NR_045365		2900057B20Rik	-	RIKEN cDNA 2900057B20 gene	ncRNA	0.014535	0.521739
chr18	76114683	76115235	+	33	intron (NM_145356, intron 3 of 4)	intron (NM_145356, intron 3 of 4)	-16488	NR_045365	73009	Mm.443541	NR_045365		2900057B20Rik	-	RIKEN cDNA 2900057B20 gene	ncRNA	0.009058	0.470163
chr1	118449119	118449561	+	49	intron (NM_001293300, intron 2 of 40)	intron (NM_001293300, intron 2 of 40)	9925	NR_027901	68204	Mm.443536	NR_027901	ENSMUSG00000107722	2900060B14Rik	-	RIKEN cDNA 2900060B14 gene	ncRNA	0.006787	0.471783
chr9	112792683	112792989	+	97	Intergenic	Intergenic	536262	NR_033433	620760	Mm.259863	NR_015468	ENSMUSG00000087038	2900079G21Rik	C130083B14|Gm6179	RIKEN cDNA 2900079G21 gene	ncRNA	0.009804	0.498371
chr9	112743146	112743641	+	228	Intergenic	Intergenic	486819	NR_033433	620760	Mm.259863	NR_015468	ENSMUSG00000087038	2900079G21Rik	C130083B14|Gm6179	RIKEN cDNA 2900079G21 gene	ncRNA	0.008081	0.435484
chr9	112392295	112392570	+	33	Intergenic	MLT1G1|LTR|ERVL-MaLR	135858	NR_033433	620760	Mm.259863	NR_015468	ENSMUSG00000087038	2900079G21Rik	C130083B14|Gm6179	RIKEN cDNA 2900079G21 gene	ncRNA	0.003636	0.503623
chr7	124427426	124427693	+	33	Intergenic	Intergenic	281376	NR_045907	73076	Mm.417827	NR_045907	ENSMUSG00000086254	3100003L05Rik	-	RIKEN cDNA 3100003L05 gene	ncRNA	0.003745	0.462687
chr18	12196202	12196541	+	38	intron (NM_008720, intron 20 of 24)	intron (NM_008720, intron 20 of 24)	27641	NM_029623	76482	Mm.196596	NM_029623	ENSMUSG00000024410	3110002H16Rik	2400010D15Rik|Mic-1|Mic1	RIKEN cDNA 3110002H16 gene	protein-coding	0.014749	0.526471
chr12	109971821	109972752	+	288	Intergenic	MTD|LTR|ERVL-MaLR	185787	NR_045466	67280	Mm.390495	NR_045466		3110009F21Rik	-	RIKEN cDNA 3110009F21 gene	ncRNA	0.013963	0.524678
chr12	109974947	109975924	+	203	Intergenic	Intergenic	182638	NR_045466	67280	Mm.390495	NR_045466		3110009F21Rik	-	RIKEN cDNA 3110009F21 gene	ncRNA	0.019447	0.554192
chr12	109993518	109993868	+	33	Intergenic	B3|SINE|B2	164380	NR_045466	67280	Mm.390495	NR_045466		3110009F21Rik	-	RIKEN cDNA 3110009F21 gene	ncRNA	0.02	0.481481
chr12	110047554	110047809	+	33	Intergenic	Intergenic	110392	NR_045466	67280	Mm.390495	NR_045466		3110009F21Rik	-	RIKEN cDNA 3110009F21 gene	ncRNA	0.019608	0.515625
chr12	110064427	110064753	+	33	Intergenic	Intergenic	93483	NR_045466	67280	Mm.390495	NR_045466		3110009F21Rik	-	RIKEN cDNA 3110009F21 gene	ncRNA	0.021472	0.535168
chr12	110201470	110201716	+	38	Intergenic	Intergenic	-43520	NR_045466	67280	Mm.390495	NR_045466		3110009F21Rik	-	RIKEN cDNA 3110009F21 gene	ncRNA	0.012195	0.489879
chr1	9584799	9585048	+	38	intron (NR_015470, intron 3 of 4)	MTD|LTR|ERVL-MaLR	-16344	NM_178399	76982	Mm.491098	NM_178399	ENSMUSG00000067879	3110035E14Rik	AI415019|AV164974|R75066	RIKEN cDNA 3110035E14 gene	protein-coding	0.012048	0.468
chr9	41502950	41503193	+	38	intron (NR_131930, intron 2 of 3)	intron (NR_131930, intron 2 of 3)	28178	NR_131930	73144	Mm.38166	NM_001033153	ENSMUSG00000074415	3110039I08Rik	2610203C20Rik|AI848448|D230004N17Rik|D3Mgi9|Mir100hg	RIKEN cDNA 3110039I08 gene	ncRNA	0.016461	0.463115
chr9	41334526	41334879	+	38	Intergenic	Intergenic	-41824	NR_040725	73144	Mm.38166	NM_001033153	ENSMUSG00000074415	3110039I08Rik	2610203C20Rik|AI848448|D230004N17Rik|D3Mgi9|Mir100hg	RIKEN cDNA 3110039I08 gene	ncRNA	0.008499	0.508475
chr6	34872434	34872822	+	32	exon (NM_197986, exon 2 of 2)	exon (NM_197986, exon 2 of 2)	5437	NM_001347101	78412	Mm.248440	NM_199145	ENSMUSG00000046806	3110062M04Rik	AL023049|Mri	RIKEN cDNA 3110062M04 gene	protein-coding	0.025773	0.550129
chr6	34883125	34883441	+	44	intron (NM_001013366, intron 14 of 14)	MT2C_Mm|LTR|ERVL	-5218	NM_199145	78412	Mm.248440	NM_199145	ENSMUSG00000046806	3110062M04Rik	AL023049|Mri	RIKEN cDNA 3110062M04 gene	protein-coding	0.009494	0.410095
chr1	87473070	87473973	+	71	intron (NM_028473, intron 1 of 2)	intron (NM_028473, intron 1 of 2)	3257	NM_028473	73234	Mm.7310	NM_028473	ENSMUSG00000026258	3110079O15Rik	Snorc	RIKEN cDNA 3110079O15 gene	protein-coding	0.007752	0.473451
chr5	30115584	30115930	+	33	intron (NM_001167879, intron 4 of 5)	intron (NM_001167879, intron 4 of 5)	-9671	NM_001256263	433868	Mm.450696	NM_001256263	ENSMUSG00000086815	3110082J24Rik	ENSMUSG00000073106	RIKEN cDNA 3110082J24 gene	protein-coding	0.028902	0.51585
chr2	115520299	115520759	+	135	Intergenic	Intergenic	-8328	NR_030712	100043232	Mm.240112	NR_030712	ENSMUSG00000085582	3110099E03Rik	-	RIKEN cDNA 3110099E03 gene	ncRNA	0.019565	0.451193
chr12	88423493	88423998	+	62	intron (NM_028105, intron 4 of 10)	intron (NM_028105, intron 4 of 10)	-46422	NR_045888	71818	Mm.490789	NR_045888		3200001D21Rik	-	RIKEN cDNA 3200001D21 gene	ncRNA	0.009901	0.533597
chr12	88443149	88444256	+	32	intron (NM_028105, intron 6 of 10)	intron (NM_028105, intron 6 of 10)	-66379	NR_045888	71818	Mm.490789	NR_045888		3200001D21Rik	-	RIKEN cDNA 3200001D21 gene	ncRNA	0.015357	0.531588
chr17	5724846	5725329	+	44	intron (NM_146073, intron 5 of 8)	intron (NM_146073, intron 5 of 8)	-73570	NR_045081	78512	Mm.23696	NR_045079	ENSMUSG00000096965	3300005D01Rik	-	RIKEN cDNA 3300005D01 gene	ncRNA	0.020704	0.512397
chr14	49773729	49774021	+	33	exon (NM_026142, exon 2 of 8)	exon (NM_026142, exon 2 of 8)	9492	NM_026142	67419	Mm.318710	NM_026142	ENSMUSG00000036242	3632451O06Rik	AU067705	RIKEN cDNA 3632451O06 gene	protein-coding	0	0.484642
chrX	135052322	135052646	+	44	intron (NR_040282, intron 2 of 3)	intron (NR_040282, intron 2 of 3)	7852	NR_040282	320606	Mm.439072	NR_040281	ENSMUSG00000089759	3632454L22Rik	-	RIKEN cDNA 3632454L22 gene	ncRNA	0	0.550769
chr13	107156922	107157245	+	33	Intergenic	Intergenic	134513	NR_015471	100040322	Mm.133867	NR_015471		3830408C21Rik	-	RIKEN cDNA 3830408C21 gene	ncRNA	0.012384	0.481481
chr13	107101695	107101992	+	36	Intergenic	Intergenic	79273	NR_015471	100040322	Mm.133867	NR_015471		3830408C21Rik	-	RIKEN cDNA 3830408C21 gene	ncRNA	0.026936	0.503356
chr13	107092753	107093009	+	38	Intergenic	Intergenic	70311	NR_015471	100040322	Mm.133867	NR_015471		3830408C21Rik	-	RIKEN cDNA 3830408C21 gene	ncRNA	0.011719	0.48249
chr1	119551636	119551944	+	56	intron (NM_145506, intron 22 of 24)	intron (NM_145506, intron 22 of 24)	-15625	NR_126486	320069	Mm.406320	NR_126486	ENSMUSG00000101731	3830432H09Rik	-	RIKEN cDNA 3830432H09 gene	ncRNA	0	0.443366
chr8	10914782	10915347	+	44	Intergenic	Intergenic	13393	NR_135302	665306	Mm.358758	NR_030715	ENSMUSG00000038917	3930402G23Rik	-	RIKEN cDNA 3930402G23 gene	ncRNA	0.00885	0.510601
chr8	10928168	10928660	+	38	promoter-TSS (NR_030715)	promoter-TSS (NR_030715)	43	NR_135302	665306	Mm.358758	NR_030715	ENSMUSG00000038917	3930402G23Rik	-	RIKEN cDNA 3930402G23 gene	ncRNA	0.030488	0.513185
chr8	10934451	10935658	+	62	Intergenic	Intergenic	-6597	NR_030715	665306	Mm.358758	NR_030715	ENSMUSG00000038917	3930402G23Rik	-	RIKEN cDNA 3930402G23 gene	ncRNA	0.018227	0.506623
chr8	10936001	10936885	+	455	Intergenic	Charlie22a|DNA|hAT-Charlie	-7986	NR_030715	665306	Mm.358758	NR_030715	ENSMUSG00000038917	3930402G23Rik	-	RIKEN cDNA 3930402G23 gene	ncRNA	0.014706	0.458757
chr8	10939945	10940827	+	127	Intergenic	Intergenic	-11929	NR_030715	665306	Mm.358758	NR_030715	ENSMUSG00000038917	3930402G23Rik	-	RIKEN cDNA 3930402G23 gene	ncRNA	0.019274	0.477916
chr2	93014975	93015917	+	75	intron (NM_001177536, intron 1 of 6)	intron (NM_001177536, intron 1 of 6)	-13902	NR_110333	433456	Mm.235231	NM_001002794	ENSMUSG00000075027	4631405J19Rik	-	RIKEN cDNA 4631405J19 gene	ncRNA	0.056263	0.599152
chr3	89772836	89773335	+	185	promoter-TSS (NM_027315)	promoter-TSS (NM_027315)	315	NR_130957	74034	Mm.386816	NR_130957	ENSMUSG00000042579	4632404H12Rik	-	RIKEN cDNA 4632404H12 gene	ncRNA	0.074148	0.62
chr3	19894923	19895203	+	56	non-coding (NR_027985, exon 1 of 1)	non-coding (NR_027985, exon 1 of 1)	192	NR_027985	70808	Mm.427103	NR_027985	ENSMUSG00000048106	4632415L05Rik	AI662792	RRS1 ribosome biogenesis regulator homolog pseudogene	pseudo	0.075	0.658363
chr16	30005968	30006261	+	33	Intergenic	Intergenic	-2553	NR_033631	100043102	Mm.30797	NR_033631	ENSMUSG00000097184	4632428C04Rik	Gm4231	RIKEN cDNA 4632428C04 gene	ncRNA	0.020478	0.530612
chr7	25378704	25379612	+	151	TTS (NM_010719)	TTS (NM_010719)	2339	NR_073028	654804	Mm.389841	NM_001039540	ENSMUSG00000053714	4732471J01Rik	-	RIKEN cDNA 4732471J01 gene	ncRNA	0.015419	0.49615
chr11	113269087	113269840	+	33	intron (NM_001166503, intron 7 of 9)	intron (NM_001166503, intron 7 of 9)	-59794	NR_040276	319871	Mm.383743	NR_040276	ENSMUSG00000085421	4732490B19Rik	-	RIKEN cDNA 4732490B19 gene	ncRNA	0.00664	0.486737
chr11	113278452	113278745	+	34	intron (NM_001166503, intron 7 of 9)	intron (NM_001166503, intron 7 of 9)	-68929	NR_040276	319871	Mm.383743	NR_040276	ENSMUSG00000085421	4732490B19Rik	-	RIKEN cDNA 4732490B19 gene	ncRNA	0.013652	0.510204
chr11	113338718	113339139	+	49	intron (NM_001166503, intron 6 of 9)	intron (NM_001166503, intron 6 of 9)	-129259	NR_040276	319871	Mm.383743	NR_040276	ENSMUSG00000085421	4732490B19Rik	-	RIKEN cDNA 4732490B19 gene	ncRNA	0.011876	0.547393
chr11	113369580	113370047	+	44	exon (NM_027216, exon 6 of 10)	exon (NM_027216, exon 6 of 10)	-160144	NR_040276	319871	Mm.383743	NR_040276	ENSMUSG00000085421	4732490B19Rik	-	RIKEN cDNA 4732490B19 gene	ncRNA	0.025696	0.568376
chr14	30411723	30411974	+	38	intron (NM_028981, intron 1 of 46)	intron (NM_028981, intron 1 of 46)	-46188	NR_131095	77710	Mm.410773	NR_131095		4831407H17Rik	-	RIKEN cDNA 4831407H17 gene	ncRNA	0.015936	0.468254
chr8	10899518	10899849	+	44	promoter-TSS (NR_102285)	promoter-TSS (NR_102285)	-239	NR_102285	71624	Mm.139075	NR_102285	ENSMUSG00000109089	4833411C07Rik	-	RIKEN cDNA 4833411C07 gene	ncRNA	0.030211	0.536145
chr16	11651986	11652247	+	31	intron (NM_001290148, intron 9 of 13)	intron (NM_001290148, intron 9 of 13)	-127586	NR_126430	73761	Mm.39183	NR_126430		4833415N18Rik	-	RIKEN cDNA 4833415N18 gene	ncRNA	0.011494	0.465649
chr11	95859098	95859415	+	38	intron (NR_045187, intron 1 of 1)	CpG	439	NR_045187	73906	Mm.399894	NR_045187	ENSMUSG00000086015	4833417C18Rik	-	RIKEN cDNA 4833417C18 gene	ncRNA	0.059937	0.569182
chr11	95858316	95858802	+	44	promoter-TSS (NR_045187)	promoter-TSS (NR_045187)	-258	NR_045187	73906	Mm.399894	NR_045187	ENSMUSG00000086015	4833417C18Rik	-	RIKEN cDNA 4833417C18 gene	ncRNA	0.05144	0.531828
chr17	87276969	87277400	+	49	intron (NR_015506, intron 3 of 4)	intron (NR_015506, intron 3 of 4)	5630	NR_015506	74597	Mm.63783	NR_015506	ENSMUSG00000085287	4833418N02Rik	-	RIKEN cDNA 4833418N02 gene	ncRNA	0.00232	0.497685
chr15	96226712	96227100	+	44	Intergenic	MER67C|LTR|ERV1	27778	NR_130160	75768	Mm.212701	NR_130160	ENSMUSG00000097619	4833422M21Rik	4933406G12Rik	RIKEN cDNA 4833422M21 gene	ncRNA	0.018041	0.467866
chr17	35784361	35784607	+	33	Intergenic	PB1D10|SINE|Alu	12034	NR_045459	74601	Mm.410840	NR_045459	ENSMUSG00000092171	4833427F10Rik	-	RIKEN cDNA 4833427F10 gene	ncRNA	0.012195	0.461538
chr17	35749415	35749934	+	33	Intergenic	Intergenic	-22776	NR_045459	74601	Mm.410840	NR_045459	ENSMUSG00000092171	4833427F10Rik	-	RIKEN cDNA 4833427F10 gene	ncRNA	0.023121	0.498077
chr17	35743829	35744191	+	44	Intergenic	Intergenic	-28440	NR_045459	74601	Mm.410840	NR_045459	ENSMUSG00000092171	4833427F10Rik	-	RIKEN cDNA 4833427F10 gene	ncRNA	0.016575	0.570248
chr9	45513790	45514092	+	38	intron (NM_001081270, intron 3 of 32)	intron (NM_001081270, intron 3 of 32)	-82709	NR_040732	74602	Mm.394117	NR_040732	ENSMUSG00000097074	4833428L15Rik	-	RIKEN cDNA 4833428L15 gene	ncRNA	0	0.508251
chr13	54553114	54553500	+	33	intron (NM_133797, intron 6 of 8)	intron (NM_133797, intron 6 of 8)	12075	NM_001252645	97820	Mm.24593	NM_133797	ENSMUSG00000025871	4833439L19Rik	4930558H15Rik|C81457|Kiaa1191|P33monox	RIKEN cDNA 4833439L19 gene	protein-coding	0.012953	0.54522
chr13	54564341	54565388	+	33	intron (NM_133797, intron 1 of 8)	intron (NM_133797, intron 1 of 8)	518	NM_001252645	97820	Mm.24593	NM_133797	ENSMUSG00000025871	4833439L19Rik	4930558H15Rik|C81457|Kiaa1191|P33monox	RIKEN cDNA 4833439L19 gene	protein-coding	0.060172	0.580153
chr13	113424847	113425251	+	44	Intergenic	ORR1E-int|LTR|ERVL-MaLR	77795	NR_045501	70917	Mm.491036	NR_045501		4921509O07Rik	-	RIKEN cDNA 4921509O07 gene	ncRNA	0.00495	0.449383
chr13	113475899	113476237	+	38	intron (NR_045501, intron 3 of 6)	L1_Mus1|LINE|L1	26776	NR_045501	70917	Mm.491036	NR_045501		4921509O07Rik	-	RIKEN cDNA 4921509O07 gene	ncRNA	0.005917	0.501475
chr3	79213535	79213801	+	56	intron (NR_045502, intron 1 of 2)	B1_Mur4|SINE|Alu	749	NR_045502	70924	Mm.444622	NR_045502	ENSMUSG00000104585	4921511C10Rik	-	RIKEN cDNA 4921511C10 gene	ncRNA	0.007519	0.464419
chr3	79181337	79181880	+	97	Intergenic	Intergenic	-31311	NR_045502	70924	Mm.444622	NR_045502	ENSMUSG00000104585	4921511C10Rik	-	RIKEN cDNA 4921511C10 gene	ncRNA	0.025783	0.474265
chr5	7257164	7257484	+	33	intron (NM_001163223, intron 1 of 3)	L1Md_F2|LINE|L1	-46840	NM_027603	70920	Mm.158494	NM_027603	ENSMUSG00000040514	4921511H03Rik	-	RIKEN cDNA 4921511H03 gene	protein-coding	0.009375	0.510903
chr5	7162072	7162368	+	33	intron (NM_001163223, intron 1 of 3)	Lx3A|LINE|L1	-141944	NM_027603	70920	Mm.158494	NM_027603	ENSMUSG00000040514	4921511H03Rik	-	RIKEN cDNA 4921511H03 gene	protein-coding	0.006757	0.511785
chr10	120745477	120746150	+	53	Intergenic	B1_Mus1|SINE|Alu	-19919	NR_038003	70874	Mm.427286	NR_038000	ENSMUSG00000044544	4921513I03Rik	-	RIKEN cDNA 4921513I03 gene	ncRNA	0.004458	0.467359
chr8	85434437	85434999	+	97	Intergenic	MTE-int|LTR|ERVL-MaLR	-1877	NM_025722	66714	Mm.272748	NM_025722	ENSMUSG00000036934	4921524J17Rik	-	RIKEN cDNA 4921524J17 gene	protein-coding	0.023132	0.523979
chr8	85435726	85436092	+	112	Intergenic	RMER17A2|LTR|ERVK	-3068	NM_025722	66714	Mm.272748	NM_025722	ENSMUSG00000036934	4921524J17Rik	-	RIKEN cDNA 4921524J17 gene	protein-coding	0.013661	0.550409
chr13	52221563	52222664	+	112	Intergenic	Intergenic	125372	NR_045061	74050	Mm.84860	NR_045061		4921525O09Rik	-	RIKEN cDNA 4921525O09 gene	ncRNA	0.018165	0.513612
chr13	52210418	52210666	+	38	Intergenic	Intergenic	113801	NR_045061	74050	Mm.84860	NR_045061		4921525O09Rik	-	RIKEN cDNA 4921525O09 gene	ncRNA	0.004032	0.485944
chr13	52190898	52191714	+	231	Intergenic	Intergenic	94565	NR_045061	74050	Mm.84860	NR_045061		4921525O09Rik	-	RIKEN cDNA 4921525O09 gene	ncRNA	0.018382	0.498164
chr13	52189884	52190638	+	33	Intergenic	Intergenic	93520	NR_045061	74050	Mm.84860	NR_045061		4921525O09Rik	-	RIKEN cDNA 4921525O09 gene	ncRNA	0.018568	0.495364
chr13	52157975	52158907	+	34	Intergenic	RLTR13D6|LTR|ERVK	61700	NR_045061	74050	Mm.84860	NR_045061		4921525O09Rik	-	RIKEN cDNA 4921525O09 gene	ncRNA	0.007511	0.438371
chr13	52155165	52155472	+	38	Intergenic	Intergenic	58577	NR_045061	74050	Mm.84860	NR_045061		4921525O09Rik	-	RIKEN cDNA 4921525O09 gene	ncRNA	0.022801	0.519481
chr13	52115821	52116145	+	33	intron (NR_045061, intron 3 of 7)	intron (NR_045061, intron 3 of 7)	19242	NR_045061	74050	Mm.84860	NR_045061		4921525O09Rik	-	RIKEN cDNA 4921525O09 gene	ncRNA	0.009259	0.553846
chr13	52100750	52101498	+	82	intron (NR_045061, intron 3 of 7)	intron (NR_045061, intron 3 of 7)	4383	NR_045061	74050	Mm.84860	NR_045061		4921525O09Rik	-	RIKEN cDNA 4921525O09 gene	ncRNA	0.004011	0.496662
chr13	52057339	52057698	+	33	Intergenic	Intergenic	-39223	NR_045061	74050	Mm.84860	NR_045061		4921525O09Rik	-	RIKEN cDNA 4921525O09 gene	ncRNA	0.019499	0.530556
chr13	52032863	52033301	+	89	Intergenic	Intergenic	-63659	NR_045061	74050	Mm.84860	NR_045061		4921525O09Rik	-	RIKEN cDNA 4921525O09 gene	ncRNA	0.002283	0.457859
chr13	52025906	52026175	+	49	Intergenic	Intergenic	-70701	NR_045061	74050	Mm.84860	NR_045061		4921525O09Rik	-	RIKEN cDNA 4921525O09 gene	ncRNA	0.007435	0.485185
chr13	52021836	52022771	+	338	Intergenic	Intergenic	-74438	NR_045061	74050	Mm.84860	NR_045061		4921525O09Rik	-	RIKEN cDNA 4921525O09 gene	ncRNA	0.014973	0.49359
chr13	52009769	52010156	+	69	Intergenic	Intergenic	-86779	NR_045061	74050	Mm.84860	NR_045061		4921525O09Rik	-	RIKEN cDNA 4921525O09 gene	ncRNA	0.015504	0.541237
chr14	96180873	96181109	+	44	intron (NM_053105, intron 7 of 10)	RMER17A|LTR|ERVK	299725	NM_025733	66732	Mm.75060	NM_025733	ENSMUSG00000034689	4921530L21Rik	-	RIKEN cDNA 4921530L21 gene	protein-coding	0.016949	0.527426
chr14	96107466	96107702	+	44	intron (NM_053105, intron 10 of 10)	RLTR44E|LTR|ERVK	226318	NM_025733	66732	Mm.75060	NM_025733	ENSMUSG00000034689	4921530L21Rik	-	RIKEN cDNA 4921530L21 gene	protein-coding	0.016949	0.544304
chr14	95941556	95941913	+	49	Intergenic	MTA_Mm|LTR|ERVL-MaLR	60468	NM_025733	66732	Mm.75060	NM_025733	ENSMUSG00000034689	4921530L21Rik	-	RIKEN cDNA 4921530L21 gene	protein-coding	0.002801	0.469274
chr14	95096733	95097002	+	38	Intergenic	IAP-d-int|LTR|ERVK	-784399	NM_025733	66732	Mm.75060	NM_025733	ENSMUSG00000034689	4921530L21Rik	-	RIKEN cDNA 4921530L21 gene	protein-coding	0.007435	0.492593
chr14	95064924	95065215	+	33	Intergenic	L1Md_F2|LINE|L1	-816197	NM_025733	66732	Mm.75060	NM_025733	ENSMUSG00000034689	4921530L21Rik	-	RIKEN cDNA 4921530L21 gene	protein-coding	0.006873	0.486301
chr14	94916837	94917224	+	44	Intergenic	L1Md_F2|LINE|L1	-964236	NM_025733	66732	Mm.75060	NM_025733	ENSMUSG00000034689	4921530L21Rik	-	RIKEN cDNA 4921530L21 gene	protein-coding	0.007752	0.476804
chr18	83219561	83219929	+	49	Intergenic	L1MC4|LINE|L1	106139	NR_045361	70960	Mm.410834	NR_045361		4921531P14Rik	1700108N05Rik	RIKEN cDNA 4921531P14 gene	ncRNA	0.019022	0.466125
chr18	83303140	83303793	+	44	intron (NR_045361, intron 1 of 3)	intron (NR_045361, intron 1 of 3)	22418	NR_045361	70960	Mm.410834	NR_045361		4921531P14Rik	1700108N05Rik	RIKEN cDNA 4921531P14 gene	ncRNA	0.013783	0.466361
chr18	83374656	83375086	+	56	Intergenic	B4A|SINE|B4	-48987	NR_045361	70960	Mm.410834	NR_045361		4921531P14Rik	1700108N05Rik	RIKEN cDNA 4921531P14 gene	ncRNA	0.006977	0.512761
chr18	83447384	83447652	+	33	Intergenic	Intergenic	-121634	NR_045361	70960	Mm.410834	NR_045361		4921531P14Rik	1700108N05Rik	RIKEN cDNA 4921531P14 gene	ncRNA	0.003731	0.460967
chr18	83556508	83556763	+	44	Intergenic	Intergenic	-230751	NR_045361	70960	Mm.410834	NR_045361		4921531P14Rik	1700108N05Rik	RIKEN cDNA 4921531P14 gene	ncRNA	0.011765	0.457031
chr18	83601335	83601647	+	31	Intergenic	Intergenic	-275607	NR_045361	70960	Mm.410834	NR_045361		4921531P14Rik	1700108N05Rik	RIKEN cDNA 4921531P14 gene	ncRNA	0.003205	0.453674
chr18	17241308	17241566	+	33	Intergenic	RMER13A2|LTR|ERVK	-5955	NR_033607	664619	Mm.250005	NR_033607		4921533I20Rik	-	PRP18 pre-mRNA processing factor 18 homolog pseudogene	pseudo	0.011628	0.505792
chr9	97699858	97700782	+	522	intron (NM_022319, intron 2 of 17)	intron (NM_022319, intron 2 of 17)	-303100	NR_110443	66737	Mm.445908	NR_110443	ENSMUSG00000090255	4921534H16Rik	-	RIKEN cDNA 4921534H16 gene	ncRNA	0.005411	0.457297
chr13	101436563	101436820	+	33	Intergenic	Lx8|LINE|L1	-39111	NR_046187	78136	Mm.399065	NR_046187		4922502H24Rik	-	RIKEN cDNA 4922502H24 gene	ncRNA	0.003891	0.507752
chr13	101524491	101525093	+	69	Intergenic	Intergenic	-127212	NR_046187	78136	Mm.399065	NR_046187		4922502H24Rik	-	RIKEN cDNA 4922502H24 gene	ncRNA	0.009967	0.467662
chr6	139059290	139059557	+	44	Intergenic	Lx3B|LINE|L1	263153	NR_045149	70962	Mm.410833	NR_045149	ENSMUSG00000108128	4922502N22Rik	-	RIKEN cDNA 4922502N22 gene	ncRNA	0	0.541045
chr13	31139121	31139372	+	33	Intergenic	Intergenic	101840	NR_045957	73924	Mm.417825	NR_045957	ENSMUSG00000087460	4930401O12Rik	-	RIKEN cDNA 4930401O12 gene	ncRNA	0.015936	0.515873
chr13	31328710	31329493	+	44	Intergenic	Intergenic	-88015	NR_045957	73924	Mm.417825	NR_045957	ENSMUSG00000087460	4930401O12Rik	-	RIKEN cDNA 4930401O12 gene	ncRNA	0.012771	0.480867
chr2	35406940	35407609	+	33	intron (NM_001308300, intron 6 of 6)	RMER17C|LTR|ERVK	-10100	NM_001272040	74854	Mm.159338	NM_001080709	ENSMUSG00000079421	4930402F06Rik	-	RIKEN cDNA 4930402F06 gene	protein-coding	0.008969	0.513433
chr7	69447015	69447255	+	49	Intergenic	Intergenic	-48959	NR_045940	73796	Mm.410832	NR_045940	ENSMUSG00000108885	4930402F11Rik	-	RIKEN cDNA 4930402F11 gene	ncRNA	0.004167	0.46888
chr2	130838796	130840073	+	278	5' UTR (NM_001311147, exon 1 of 37)	5' UTR (NM_001311147, exon 1 of 37)	253	NM_001311147	228602	Mm.271990	NM_028367	ENSMUSG00000027309	4930402H24Rik	2810487F15Rik|AI413763|C78926	RIKEN cDNA 4930402H24 gene	protein-coding	0.042287	0.556338
chr16	53086323	53086639	+	33	Intergenic	L1_Mus3|LINE|L1	-270737	NR_040495	73820	Mm.60493	NR_040495		4930404A05Rik	-	RIKEN cDNA 4930404A05 gene	ncRNA	0	0.473186
chr16	53336700	53337017	+	49	Intergenic	Intergenic	-521114	NR_040495	73820	Mm.60493	NR_040495		4930404A05Rik	-	RIKEN cDNA 4930404A05 gene	ncRNA	0.006309	0.449686
chr16	53556717	53557055	+	33	Intergenic	RMER17B|LTR|ERVK	-741142	NR_040495	73820	Mm.60493	NR_040495		4930404A05Rik	-	RIKEN cDNA 4930404A05 gene	ncRNA	0.008876	0.566372
chr16	53796646	53796939	+	44	Intergenic	L1Md_F2|LINE|L1	-981048	NR_040495	73820	Mm.60493	NR_040495		4930404A05Rik	-	RIKEN cDNA 4930404A05 gene	ncRNA	0.006826	0.489796
chr16	53865227	53865565	+	33	Intergenic	Lx2B2|LINE|L1	-1049652	NR_040495	73820	Mm.60493	NR_040495		4930404A05Rik	-	RIKEN cDNA 4930404A05 gene	ncRNA	0.005917	0.519174
chr14	22419554	22420067	+	38	intron (NM_028275, intron 2 of 6)	intron (NM_028275, intron 2 of 6)	122988	NR_046307	74896	Mm.444661	NR_046307		4930405A10Rik	4930456G20Rik	RIKEN cDNA 4930405A10 gene	ncRNA	0.003899	0.494163
chr14	22633445	22634108	+	298	intron (NM_028275, intron 5 of 6)	intron (NM_028275, intron 5 of 6)	-90978	NR_046307	74896	Mm.444661	NR_046307		4930405A10Rik	4930456G20Rik	RIKEN cDNA 4930405A10 gene	ncRNA	0.003017	0.445783
chr14	22727582	22727867	+	38	intron (NM_028275, intron 5 of 6)	intron (NM_028275, intron 5 of 6)	-184926	NR_046307	74896	Mm.444661	NR_046307		4930405A10Rik	4930456G20Rik	RIKEN cDNA 4930405A10 gene	ncRNA	0.003509	0.461538
chr14	22741690	22741987	+	33	intron (NM_028275, intron 5 of 6)	Lx9|LINE|L1	-199040	NR_046307	74896	Mm.444661	NR_046307		4930405A10Rik	4930456G20Rik	RIKEN cDNA 4930405A10 gene	ncRNA	0.013468	0.446309
chr14	22801068	22801332	+	38	intron (NM_028275, intron 5 of 6)	intron (NM_028275, intron 5 of 6)	-258402	NR_046307	74896	Mm.444661	NR_046307		4930405A10Rik	4930456G20Rik	RIKEN cDNA 4930405A10 gene	ncRNA	0.034091	0.486792
chr2	156680687	156680963	+	33	intron (NM_001277186, intron 2 of 12)	MIRb|SINE|MIR	40084	NR_040505	74846	Mm.443946	NR_040505	ENSMUSG00000086638	4930405A21Rik	-	RIKEN cDNA 4930405A21 gene	ncRNA	0.014493	0.512635
chr11	90857247	90857490	+	33	intron (NR_045956, intron 2 of 2)	B4A|SINE|B4	52677	NR_045956	73922	Mm.233289	NR_045956	ENSMUSG00000085940	4930405D11Rik	-	RIKEN cDNA 4930405D11 gene	ncRNA	0.012346	0.491803
chr10	20186762	20187309	+	65	intron (NM_001198635, intron 1 of 17)	MLT1H|LTR|ERVL-MaLR	14819	NR_045350	73811	Mm.55644	NR_045350	ENSMUSG00000110754	4930405J17Rik	-	RIKEN cDNA 4930405J17 gene	ncRNA	0.012797	0.534672
chr10	20201716	20202572	+	127	promoter-TSS (NR_045350)	promoter-TSS (NR_045350)	-290	NR_045350	73811	Mm.55644	NR_045350	ENSMUSG00000110754	4930405J17Rik	-	RIKEN cDNA 4930405J17 gene	ncRNA	0.017523	0.493582
chr5	46468118	46468453	+	39	Intergenic	Intergenic	-535876	NR_110478	78106	Mm.243807	NR_110478	ENSMUSG00000106602	4930405L22Rik	-	RIKEN cDNA 4930405L22 gene	ncRNA	0.01194	0.4375
chr3	100439808	100440143	+	56	Intergenic	Intergenic	13570	NR_040543	73806	Mm.396549	NR_040543	ENSMUSG00000086923	4930406D18Rik	-	RIKEN cDNA 4930406D18 gene	ncRNA	0.008955	0.532738
chr3	100413917	100414479	+	56	Intergenic	Intergenic	-12207	NR_040543	73806	Mm.396549	NR_040543	ENSMUSG00000086923	4930406D18Rik	-	RIKEN cDNA 4930406D18 gene	ncRNA	0.010676	0.506217
chr4	107944752	107945155	+	44	Intergenic	Intergenic	-8979	NR_131071	77223	Mm.401926	NR_131071	ENSMUSG00000086713	4930407G08Rik	-	RIKEN cDNA 4930407G08 gene	ncRNA	0.014888	0.480198
chr10	66201454	66201694	+	38	Intergenic	Intergenic	56278	NR_131070	77198	Mm.107617	NR_131070		4930407I19Rik	-	RIKEN cDNA 4930407I19 gene	ncRNA	0.008333	0.46888
chr2	117918079	117918359	+	33	intron (NR_126479, intron 8 of 9)	intron (NR_126479, intron 8 of 9)	96291	NR_040631	73938	Mm.399107	NR_040631	ENSMUSG00000086221	4930412B13Rik	-	RIKEN cDNA 4930412B13 gene	ncRNA	0.003571	0.508897
chr5	119022476	119023238	+	160	Intergenic	Intergenic	70518	NR_040694	74627	Mm.410828	NR_040694	ENSMUSG00000107144	4930413E15Rik	-	RIKEN cDNA 4930413E15 gene	ncRNA	0.01706	0.536042
chr5	119012393	119013734	+	112	Intergenic	Intergenic	60724	NR_040694	74627	Mm.410828	NR_040694	ENSMUSG00000107144	4930413E15Rik	-	RIKEN cDNA 4930413E15 gene	ncRNA	0.008949	0.480626
chr5	118837041	118837795	+	49	Intergenic	B1F2|SINE|Alu	-114921	NR_040694	74627	Mm.410828	NR_040694	ENSMUSG00000107144	4930413E15Rik	-	RIKEN cDNA 4930413E15 gene	ncRNA	0.005305	0.516556
chr15	34618235	34618494	+	33	intron (NM_145469, intron 4 of 10)	Lx|LINE|L1	-56709	NR_045883	71637	Mm.410827	NR_045883		4930413F20Rik	-	RIKEN cDNA 4930413F20 gene	ncRNA	0.007722	0.569231
chr7	122865391	122865683	+	33	Intergenic	MER20|DNA|hAT-Charlie	104922	NR_045614	73951	Mm.389936	NR_045614		4930413G21Rik	-	RIKEN cDNA 4930413G21 gene	ncRNA	0.010274	0.447099
chr7	122966365	122966604	+	44	Intergenic	B1_Mus1|SINE|Alu	3975	NR_045614	73951	Mm.389936	NR_045614		4930413G21Rik	-	RIKEN cDNA 4930413G21 gene	ncRNA	0.016736	0.4875
chr15	98571299	98571663	+	44	TTS (NR_028442)	TTS (NR_028442)	477	NM_001201322	73863	Mm.66894	NM_001201322	ENSMUSG00000022993	4930415O20Rik	-	RIKEN cDNA 4930415O20 gene	protein-coding	0.024725	0.468493
chr6	125271565	125272608	+	1155	intron (NR_015527, intron 3 of 3)	intron (NR_015527, intron 3 of 3)	6561	NR_015527	73870	Mm.440681	NR_015527	ENSMUSG00000108129	4930417O13Rik	-	RIKEN cDNA 4930417O13 gene	ncRNA	0.020134	0.511494
chr4	5587547	5587793	+	62	Intergenic	MIR|SINE|MIR	-44658	NR_038183	73872	Mm.427301	NR_038183	ENSMUSG00000086066	4930423M02Rik	-	RIKEN cDNA 4930423M02 gene	ncRNA	0.012195	0.45749
chr4	5469132	5469492	+	38	Intergenic	Lx4A|LINE|L1	-163016	NR_038183	73872	Mm.427301	NR_038183	ENSMUSG00000086066	4930423M02Rik	-	RIKEN cDNA 4930423M02 gene	ncRNA	0.011111	0.512465
chr6	135899916	135900211	+	38	intron (NM_008171, intron 5 of 14)	intron (NM_008171, intron 5 of 14)	241150	NR_126088	75024	Mm.399147	NR_126088	ENSMUSG00000107396	4930425L21Rik	4930473P14Rik	RIKEN cDNA 4930425L21 gene	ncRNA	0.00678	0.442568
chr6	135821319	135821686	+	44	intron (NM_008171, intron 6 of 14)	intron (NM_008171, intron 6 of 14)	162589	NR_126088	75024	Mm.399147	NR_126088	ENSMUSG00000107396	4930425L21Rik	4930473P14Rik	RIKEN cDNA 4930425L21 gene	ncRNA	0.016349	0.491848
chr6	135808505	135808807	+	49	intron (NM_008171, intron 6 of 14)	intron (NM_008171, intron 6 of 14)	149743	NR_126088	75024	Mm.399147	NR_126088	ENSMUSG00000107396	4930425L21Rik	4930473P14Rik	RIKEN cDNA 4930425L21 gene	ncRNA	0.006623	0.452145
chr6	135801484	135802097	+	49	intron (NM_008171, intron 6 of 14)	intron (NM_008171, intron 6 of 14)	142877	NR_126088	75024	Mm.399147	NR_126088	ENSMUSG00000107396	4930425L21Rik	4930473P14Rik	RIKEN cDNA 4930425L21 gene	ncRNA	0.014682	0.452769
chr6	135593286	135593621	+	36	Intergenic	MIR|SINE|MIR	-65460	NR_126088	75024	Mm.399147	NR_126088	ENSMUSG00000107396	4930425L21Rik	4930473P14Rik	RIKEN cDNA 4930425L21 gene	ncRNA	0.01194	0.482143
chr16	69242069	69242382	+	38	Intergenic	Lx3_Mus|LINE|L1	558156	NR_130991	78110	Mm.211406	NR_130991	ENSMUSG00000107073	4930428D20Rik	-	RIKEN cDNA 4930428D20 gene	ncRNA	0.01278	0.512739
chr16	69598394	69598637	+	33	Intergenic	L1_Mus3|LINE|L1	201866	NR_130991	78110	Mm.211406	NR_130991	ENSMUSG00000107073	4930428D20Rik	-	RIKEN cDNA 4930428D20 gene	ncRNA	0.012346	0.532787
chr12	38480262	38480511	+	38	intron (NM_178681, intron 22 of 24)	L1_Mus4|LINE|L1	134135	NR_045943	73867	Mm.78933	NR_045943		4930428E07Rik	-	RIKEN cDNA 4930428E07 gene	ncRNA	0	0.544
chr3	32333787	32334510	+	177	TTS (NM_009517)	TTS (NM_009517)	-31341	NR_027966	67576	Mm.435324	NR_027966		4930429B21Rik	-	RIKEN cDNA 4930429B21 gene	ncRNA	0.008299	0.466851
chr3	32248681	32249028	+	38	Intergenic	B4|SINE|B4	-116635	NR_027966	67576	Mm.435324	NR_027966		4930429B21Rik	-	RIKEN cDNA 4930429B21 gene	ncRNA	0.002882	0.471264
chr3	32182050	32182353	+	38	intron (NM_028231, intron 5 of 5)	intron (NM_028231, intron 5 of 5)	-183288	NR_027966	67576	Mm.435324	NR_027966		4930429B21Rik	-	RIKEN cDNA 4930429B21 gene	ncRNA	0.013201	0.473684
chr9	79799864	79800232	+	33	intron (NR_040734, intron 2 of 2)	intron (NR_040734, intron 2 of 2)	6407	NR_040734	74633	Mm.262175	NR_040734	ENSMUSG00000086918	4930429F24Rik	-	RIKEN cDNA 4930429F24 gene	ncRNA	0.035326	0.455285
chr15	31130229	31130622	+	38	Intergenic	Intergenic	91299	NR_045186	73784	Mm.66947	NR_045186		4930430F21Rik	-	RIKEN cDNA 4930430F21 gene	ncRNA	0.012723	0.469543
chr15	31127222	31127817	+	33	Intergenic	ORR1D2-int|LTR|ERVL-MaLR	88393	NR_045186	73784	Mm.66947	NR_045186		4930430F21Rik	-	RIKEN cDNA 4930430F21 gene	ncRNA	0.011765	0.444631
chr15	31063665	31064187	+	75	Intergenic	Intergenic	24800	NR_045186	73784	Mm.66947	NR_045186		4930430F21Rik	-	RIKEN cDNA 4930430F21 gene	ncRNA	0.005747	0.518164
chr15	31006940	31007252	+	44	intron (NM_008729, intron 20 of 22)	intron (NM_008729, intron 20 of 22)	-32030	NR_045186	73784	Mm.66947	NR_045186		4930430F21Rik	-	RIKEN cDNA 4930430F21 gene	ncRNA	0.022436	0.530351
chr15	30785762	30786004	+	33	intron (NM_008729, intron 10 of 22)	RCHARR1|DNA|hAT-Charlie	-253243	NR_045186	73784	Mm.66947	NR_045186		4930430F21Rik	-	RIKEN cDNA 4930430F21 gene	ncRNA	0.016529	0.514403
chr15	30716497	30716735	+	42	intron (NM_008729, intron 9 of 22)	ORR1A1|LTR|ERVL-MaLR	-322510	NR_045186	73784	Mm.66947	NR_045186		4930430F21Rik	-	RIKEN cDNA 4930430F21 gene	ncRNA	0	0.485356
chr9	57405174	57405522	+	38	Intergenic	Intergenic	14278	NR_040729	73772	Mm.444684	NR_040729		4930430J02Rik	-	RIKEN cDNA 4930430J02 gene	ncRNA	0.011494	0.472779
chr9	57402195	57402473	+	33	Intergenic	Intergenic	11264	NR_040729	73772	Mm.444684	NR_040729		4930430J02Rik	-	RIKEN cDNA 4930430J02 gene	ncRNA	0.010791	0.526882
chr3	18626837	18627265	+	89	Intergenic	Intergenic	-146574	NR_040544	73959	Mm.60616	NR_040544	ENSMUSG00000102699	4930433B08Rik	-	RIKEN cDNA 4930433B08 gene	ncRNA	0.004673	0.482517
chr3	18636759	18637013	+	33	Intergenic	L1_Mus4|LINE|L1	-156409	NR_040544	73959	Mm.60616	NR_040544	ENSMUSG00000102699	4930433B08Rik	-	RIKEN cDNA 4930433B08 gene	ncRNA	0.003937	0.533333
chr3	18669716	18670052	+	44	Intergenic	Intergenic	-189407	NR_040544	73959	Mm.60616	NR_040544	ENSMUSG00000102699	4930433B08Rik	-	RIKEN cDNA 4930433B08 gene	ncRNA	0.011905	0.489614
chr9	3252952	3253225	+	38	Intergenic	Intergenic	-53275	NR_027988	114673	Mm.422774	NM_053265	ENSMUSG00000042360	4930433N12Rik	-	RIKEN cDNA 4930433N12 gene	ncRNA	0	0.540146
chr14	72214820	72215100	+	44	Intergenic	Intergenic	358251	NR_046274	74667	Mm.159286	NR_046274		4930434J06Rik	-	RIKEN cDNA 4930434J06 gene	ncRNA	0.007143	0.441281
chr14	72020734	72021084	+	33	Intergenic	L1Md_F2|LINE|L1	164200	NR_046274	74667	Mm.159286	NR_046274		4930434J06Rik	-	RIKEN cDNA 4930434J06 gene	ncRNA	0.002857	0.490028
chr14	71811278	71811539	+	38	Intergenic	Intergenic	-45301	NR_046274	74667	Mm.159286	NR_046274		4930434J06Rik	-	RIKEN cDNA 4930434J06 gene	ncRNA	0.007663	0.496183
chr14	71676378	71676636	+	38	Intergenic	L1Md_F2|LINE|L1	-180202	NR_046274	74667	Mm.159286	NR_046274		4930434J06Rik	-	RIKEN cDNA 4930434J06 gene	ncRNA	0.003876	0.478764
chr14	71590108	71590561	+	106	Intergenic	Intergenic	-266375	NR_046274	74667	Mm.159286	NR_046274		4930434J06Rik	-	RIKEN cDNA 4930434J06 gene	ncRNA	0.002208	0.442731
chr1	95050083	95050634	+	33	Intergenic	L1Md_A|LINE|L1	252916	NR_040473	74689	Mm.399187	NR_040473	ENSMUSG00000100518	4930440C22Rik	-	RIKEN cDNA 4930440C22 gene	ncRNA	0.014519	0.507246
chr1	95017654	95018000	+	38	Intergenic	Lx3_Mus|LINE|L1	220385	NR_040473	74689	Mm.399187	NR_040473	ENSMUSG00000100518	4930440C22Rik	-	RIKEN cDNA 4930440C22 gene	ncRNA	0.00578	0.512968
chr1	94846805	94847090	+	56	Intergenic	L1_Mus3|LINE|L1	49505	NR_040473	74689	Mm.399187	NR_040473	ENSMUSG00000100518	4930440C22Rik	-	RIKEN cDNA 4930440C22 gene	ncRNA	0.003509	0.496503
chr1	94775428	94775786	+	49	Intergenic	Lx2B2|LINE|L1	-21835	NR_040473	74689	Mm.399187	NR_040473	ENSMUSG00000100518	4930440C22Rik	-	RIKEN cDNA 4930440C22 gene	ncRNA	0	0.51532
chr1	94640560	94640912	+	44	Intergenic	Lx|LINE|L1	-156706	NR_040473	74689	Mm.399187	NR_040473	ENSMUSG00000100518	4930440C22Rik	-	RIKEN cDNA 4930440C22 gene	ncRNA	0	0.526912
chr7	71741178	71741531	+	62	Intergenic	L1_Mus3|LINE|L1	-168341	NR_130995	78156	Mm.243818	NR_130995	ENSMUSG00000108669	4930441H08Rik	-	RIKEN cDNA 4930441H08 gene	ncRNA	0.002833	0.542373
chr7	71216651	71217060	+	119	Intergenic	Intergenic	-692840	NR_130995	78156	Mm.243818	NR_130995	ENSMUSG00000108669	4930441H08Rik	-	RIKEN cDNA 4930441H08 gene	ncRNA	0.00978	0.439024
chr2	74339799	74340302	+	33	Intergenic	RMER1B|Other|Other	-32333	NR_040501	73962	Mm.50289	NR_040501	ENSMUSG00000085405	4930441J16Rik	Astx1a|Astx1b|Astx1c	RIKEN cDNA 4930441J16 gene	ncRNA	0.005964	0.507937
chr2	74432338	74432923	+	44	Intergenic	Intergenic	-124913	NR_040501	73962	Mm.50289	NR_040501	ENSMUSG00000085405	4930441J16Rik	Astx1a|Astx1b|Astx1c	RIKEN cDNA 4930441J16 gene	ncRNA	0.003419	0.476109
chr2	85095644	85096096	+	38	Intergenic	Intergenic	-9409	NR_040504	74687	Mm.66996	NR_040504	ENSMUSG00000086969	4930443O20Rik	-	RIKEN cDNA 4930443O20 gene	ncRNA	0.015487	0.479029
chr1	16092794	16093045	+	49	intron (NM_001305227, intron 1 of 5)	intron (NM_001305227, intron 1 of 5)	406	NM_001243238	75799	Mm.78557	NM_001243238	ENSMUSG00000067795	4930444P10Rik	-	RIKEN cDNA 4930444P10 gene	protein-coding	0.039841	0.607143
chr9	108117131	108117473	+	33	exon (NM_007567, exon 4 of 12)	exon (NM_007567, exon 4 of 12)	-16416	NR_126078	76873	Mm.436935	NR_126077	ENSMUSG00000102224	4930447F24Rik	-	RIKEN cDNA 4930447F24 gene	ncRNA	0.008772	0.650146
chr14	47908911	47909182	+	33	intron (NR_045959, intron 2 of 3)	intron (NR_045959, intron 2 of 3)	10182	NR_045959	73961	Mm.390702	NR_045959		4930447J18Rik	4930425M13Rik	RIKEN cDNA 4930447J18 gene	ncRNA	0.01845	0.536765
chr14	47907099	47908019	+	56	intron (NR_045959, intron 2 of 3)	intron (NR_045959, intron 2 of 3)	8695	NR_045959	73961	Mm.390702	NR_045959		4930447J18Rik	4930425M13Rik	RIKEN cDNA 4930447J18 gene	ncRNA	0.018478	0.478827
chr3	122786010	122786253	+	33	intron (NM_153422, intron 7 of 20)	Lx4A|LINE|L1	15849	NR_045168	71647	Mm.449992	NR_045168	ENSMUSG00000106583	4930447N08Rik	-	RIKEN cDNA 4930447N08 gene	ncRNA	0	0.561475
chr12	15087840	15088128	+	33	Intergenic	L1_Mus3|LINE|L1	-37595	NR_045960	73972	Mm.107680	NR_045960		4930448C13Rik	-	RIKEN cDNA 4930448C13 gene	ncRNA	0.006944	0.460208
chr13	18146019	18146369	+	56	intron (NM_175006, intron 5 of 7)	intron (NM_175006, intron 5 of 7)	-45992	NR_046032	73992	Mm.159110	NR_046032		4930448F12Rik	-	RIKEN cDNA 4930448F12 gene	ncRNA	0.02	0.458689
chr1	41463584	41463851	+	33	Intergenic	L1Md_F2|LINE|L1	-282465	NR_040475	74897	Mm.243822	NR_040475	ENSMUSG00000104072	4930448I06Rik	-	RIKEN cDNA 4930448I06 gene	ncRNA	0.003745	0.485075
chr1	41559395	41559679	+	104	Intergenic	Intergenic	-378285	NR_040475	74897	Mm.243822	NR_040475	ENSMUSG00000104072	4930448I06Rik	-	RIKEN cDNA 4930448I06 gene	ncRNA	0.021127	0.491228
chr19	57314276	57314890	+	104	Intergenic	CpG	40623	NR_045319	78120	Mm.445892	NR_045319		4930449E18Rik	-	RIKEN cDNA 4930449E18 gene	ncRNA	0.066775	0.656911
chr19	57292169	57292425	+	34	Intergenic	Intergenic	18337	NR_045319	78120	Mm.445892	NR_045319		4930449E18Rik	-	RIKEN cDNA 4930449E18 gene	ncRNA	0.003906	0.470817
chr19	57275004	57275393	+	49	intron (NR_045319, intron 1 of 2)	intron (NR_045319, intron 1 of 2)	1238	NR_045319	78120	Mm.445892	NR_045319		4930449E18Rik	-	RIKEN cDNA 4930449E18 gene	ncRNA	0.017995	0.471795
chr17	9774640	9774967	+	44	intron (NR_045433, intron 2 of 3)	intron (NR_045433, intron 2 of 3)	1063	NR_045433	71092	Mm.243827	NR_045433		4930452A19Rik	4933424P20Rik	RIKEN cDNA 4930452A19 gene	ncRNA	0.012232	0.515244
chr17	9972264	9972716	+	33	Intergenic	MTEa|LTR|ERVL-MaLR	-196624	NR_045433	71092	Mm.243827	NR_045433		4930452A19Rik	4933424P20Rik	RIKEN cDNA 4930452A19 gene	ncRNA	0.00885	0.472406
chr14	8569088	8569532	+	38	intron (NM_028934, intron 5 of 15)	L1_Mus2|LINE|L1	96980	NM_028934	74430	Mm.271901	NM_028934	ENSMUSG00000021747	4930452B06Rik	4933406L09Rik|AI854000	RIKEN cDNA 4930452B06 gene	protein-coding	0.022523	0.534831
chr14	8580095	8580416	+	38	intron (NM_028934, intron 4 of 15)	MTEa|LTR|ERVL-MaLR	86035	NM_028934	74430	Mm.271901	NM_028934	ENSMUSG00000021747	4930452B06Rik	4933406L09Rik|AI854000	RIKEN cDNA 4930452B06 gene	protein-coding	0.003115	0.462733
chr14	8665692	8666399	+	160	promoter-TSS (NR_045968)	promoter-TSS (NR_045968)	245	NM_028934	74430	Mm.271901	NM_028934	ENSMUSG00000021747	4930452B06Rik	4933406L09Rik|AI854000	RIKEN cDNA 4930452B06 gene	protein-coding	0.063649	0.618644
chr10	21329653	21329919	+	38	intron (NR_045352, intron 1 of 3)	intron (NR_045352, intron 1 of 3)	12269	NR_045352	73990	Mm.399240	NR_045352		4930455C13Rik	-	RIKEN cDNA 4930455C13 gene	ncRNA	0.015038	0.453184
chr10	21335129	21335415	+	49	intron (NR_045352, intron 1 of 3)	intron (NR_045352, intron 1 of 3)	6783	NR_045352	73990	Mm.399240	NR_045352		4930455C13Rik	-	RIKEN cDNA 4930455C13 gene	ncRNA	0.013986	0.543554
chr4	142045694	142046044	+	38	intron (NM_145402, intron 1 of 2)	intron (NM_145402, intron 1 of 2)	27971	NR_131014	78917	Mm.139995	NR_131014	ENSMUSG00000085761	4930455G09Rik	-	RIKEN cDNA 4930455G09 gene	ncRNA	0.02	0.552707
chr3	116956610	116956870	+	33	intron (NM_023245, intron 1 of 7)	B1_Mur3|SINE|Alu	-11527	NR_040596	74654	Mm.410820	NR_040596	ENSMUSG00000080907	4930455H04Rik	-	RIKEN cDNA 4930455H04 gene	ncRNA	0.011538	0.521073
chr13	58711401	58711845	+	33	Intergenic	Intergenic	50688	NR_045469	67585	Mm.84751	NR_045469		4930455J16Rik	-	RIKEN cDNA 4930455J16 gene	ncRNA	0	0.47191
chr10	96417109	96417601	+	44	Intergenic	RMER15-int|LTR|ERVL	191148	NR_110448	74881	Mm.410819	NR_110448		4930459C07Rik	-	RIKEN cDNA 4930459C07 gene	ncRNA	0.012195	0.466531
chr10	96230038	96232229	+	604	intron (NR_110448, intron 1 of 2)	MTC|LTR|ERVL-MaLR	4926	NR_110448	74881	Mm.410819	NR_110448		4930459C07Rik	-	RIKEN cDNA 4930459C07 gene	ncRNA	0.01278	0.474453
chr5	58584595	58584899	+	33	Intergenic	L1Md_F|LINE|L1	-131749	NR_046190	78163	Mm.243828	NR_046190	ENSMUSG00000105234	4930459L07Rik	-	RIKEN cDNA 4930459L07 gene	ncRNA	0.009868	0.544262
chr5	59214658	59214964	+	33	Intergenic	L1Md_F2|LINE|L1	-761813	NR_046190	78163	Mm.243828	NR_046190	ENSMUSG00000105234	4930459L07Rik	-	RIKEN cDNA 4930459L07 gene	ncRNA	0.006536	0.452769
chr10	84505689	84505993	+	56	Intergenic	Intergenic	17548	NR_108059	75804		NR_108059	ENSMUSG00000020033	4930463O16Rik	-	RIKEN cDNA 4930463O16 gene	ncRNA	0.016447	0.504918
chr10	84477777	84478043	+	38	Intergenic	Intergenic	-10383	NR_108059	75804		NR_108059	ENSMUSG00000020033	4930463O16Rik	-	RIKEN cDNA 4930463O16 gene	ncRNA	0.003759	0.610487
chr12	107271980	107272234	+	33	Intergenic	RMER19B|LTR|ERVK	463381	NR_045973	74968	Mm.359821	NR_045973	ENSMUSG00000085641	4930465M20Rik	4930431H15Rik	RIKEN cDNA 4930465M20 gene	ncRNA	0.011811	0.439216
chr12	107322965	107323237	+	33	Intergenic	Intergenic	412387	NR_045973	74968	Mm.359821	NR_045973	ENSMUSG00000085641	4930465M20Rik	4930431H15Rik	RIKEN cDNA 4930465M20 gene	ncRNA	0.014706	0.461538
chr12	107332180	107332697	+	44	Intergenic	Intergenic	403050	NR_045973	74968	Mm.359821	NR_045973	ENSMUSG00000085641	4930465M20Rik	4930431H15Rik	RIKEN cDNA 4930465M20 gene	ncRNA	0.007737	0.474903
chr8	19724693	19725136	+	47	Intergenic	Lx2|LINE|L1	-4662	NM_001039553	626415	Mm.425517	NM_001039553	ENSMUSG00000096265	4930467E23Rik	ENSMUSG00000074453|OTTMUSG00000018948|TSAP	RIKEN cDNA 4930467E23 gene	protein-coding	0.004515	0.441441
chr8	19709122	19709941	+	144	Intergenic	URR1A|DNA|hAT-Charlie	-20045	NM_001039553	626415	Mm.425517	NM_001039553	ENSMUSG00000096265	4930467E23Rik	ENSMUSG00000074453|OTTMUSG00000018948|TSAP	RIKEN cDNA 4930467E23 gene	protein-coding	0.007326	0.45
chr8	19706609	19708499	+	121	Intergenic	Intergenic	-22022	NM_001039553	626415	Mm.425517	NM_001039553	ENSMUSG00000096265	4930467E23Rik	ENSMUSG00000074453|OTTMUSG00000018948|TSAP	RIKEN cDNA 4930467E23 gene	protein-coding	0.013228	0.460603
chr8	19705123	19705475	+	121	Intergenic	B1_Mus1|SINE|Alu	-24277	NM_001039553	626415	Mm.425517	NM_001039553	ENSMUSG00000096265	4930467E23Rik	ENSMUSG00000074453|OTTMUSG00000018948|TSAP	RIKEN cDNA 4930467E23 gene	protein-coding	0.017045	0.475921
chr8	19704520	19704840	+	145	Intergenic	Intergenic	-24896	NM_001039553	626415	Mm.425517	NM_001039553	ENSMUSG00000096265	4930467E23Rik	ENSMUSG00000074453|OTTMUSG00000018948|TSAP	RIKEN cDNA 4930467E23 gene	protein-coding	0	0.504673
chr8	19702843	19703646	+	46	Intergenic	Intergenic	-26332	NM_001039553	626415	Mm.425517	NM_001039553	ENSMUSG00000096265	4930467E23Rik	ENSMUSG00000074453|OTTMUSG00000018948|TSAP	RIKEN cDNA 4930467E23 gene	protein-coding	0.017435	0.507463
chr8	19684008	19684369	+	49	Intergenic	Intergenic	-45388	NM_001039553	626415	Mm.425517	NM_001039553	ENSMUSG00000096265	4930467E23Rik	ENSMUSG00000074453|OTTMUSG00000018948|TSAP	RIKEN cDNA 4930467E23 gene	protein-coding	0.00831	0.466851
chr10	57352069	57352455	+	47	Intergenic	Lx4A|LINE|L1	134091	NR_045353	74928	Mm.416643	NR_045353	ENSMUSG00000097370	4930467K11Rik	-	RIKEN cDNA 4930467K11 gene	ncRNA	0.002591	0.488372
chr10	57437656	57438411	+	40	Intergenic	L1VL4|LINE|L1	48320	NR_045353	74928	Mm.416643	NR_045353	ENSMUSG00000097370	4930467K11Rik	-	RIKEN cDNA 4930467K11 gene	ncRNA	0.003974	0.481481
chr10	57442878	57443285	+	61	Intergenic	Intergenic	43272	NR_045353	74928	Mm.416643	NR_045353	ENSMUSG00000097370	4930467K11Rik	-	RIKEN cDNA 4930467K11 gene	ncRNA	0.007371	0.428922
chr1	161181650	161181902	+	39	Intergenic	Intergenic	-22462	NM_001195189	100502590	Mm.449990	NM_001195189		4930469G21Rik	-	RIKEN cDNA 4930469G21 gene	protein-coding	0.011905	0.442688
chr8	59768216	59768490	+	49	Intergenic	Intergenic	-57296	NR_126087	75017	Mm.60775	NR_126087	ENSMUSG00000110406	4930470O06Rik	-	RIKEN cDNA 4930470O06 gene	ncRNA	0.007299	0.44
chr8	59370822	59371081	+	33	Intergenic	RLTR10D|LTR|ERVK	-454698	NR_126087	75017	Mm.60775	NR_126087	ENSMUSG00000110406	4930470O06Rik	-	RIKEN cDNA 4930470O06 gene	ncRNA	0.011583	0.492308
chr14	64103454	64103734	+	49	promoter-TSS (NM_028525)	promoter-TSS (NM_028525)	641	NR_046192	78176	Mm.108055	NR_046192	ENSMUSG00000091686	4930471C04Rik	-	RIKEN cDNA 4930471C04 gene	ncRNA	0.007143	0.551601
chr18	28179856	28180179	+	33	Intergenic	L1_Mus1|LINE|L1	-380147	NR_045398	320624	Mm.50107	NR_045398		4930474G06Rik	-	RIKEN cDNA 4930474G06 gene	ncRNA	0.003096	0.487654
chr14	91783643	91784260	+	33	Intergenic	L1Md_F2|LINE|L1	1657060	NR_045712	74967	Mm.390704	NR_045712		4930474H20Rik	-	RIKEN cDNA 4930474H20 gene	ncRNA	0.011345	0.530744
chr14	91618987	91619313	+	33	Intergenic	Lx2A|LINE|L1	1492259	NR_045712	74967	Mm.390704	NR_045712		4930474H20Rik	-	RIKEN cDNA 4930474H20 gene	ncRNA	0.006135	0.513761
chr14	91122864	91123124	+	33	Intergenic	Lx|LINE|L1	996103	NR_045712	74967	Mm.390704	NR_045712		4930474H20Rik	-	RIKEN cDNA 4930474H20 gene	ncRNA	0.007692	0.501916
chr14	90625206	90625486	+	44	Intergenic	Lx|LINE|L1	498455	NR_045712	74967	Mm.390704	NR_045712		4930474H20Rik	-	RIKEN cDNA 4930474H20 gene	ncRNA	0.010714	0.487544
chr17	14403662	14404387	+	89	3' UTR (NM_022315, exon 13 of 13)	3' UTR (NM_022315, exon 13 of 13)	-5082	NR_027986	74917	Mm.32228	NM_183107		4930474M22Rik	-	RIKEN cDNA 4930474M22 gene	ncRNA	0.013793	0.506887
chr12	99084311	99084738	+	44	Intergenic	Intergenic	78284	NR_038130	67639	Mm.87374	NR_038130		4930474N09Rik	-	RIKEN cDNA 4930474N09 gene	ncRNA	0.042155	0.581776
chr12	99187742	99188510	+	151	Intergenic	(CAAAA)n|Simple_repeat|Simple_repeat	-25318	NR_038130	67639	Mm.87374	NR_038130		4930474N09Rik	-	RIKEN cDNA 4930474N09 gene	ncRNA	0.007812	0.464239
chr12	99217116	99218084	+	75	intron (NM_183186, intron 4 of 5)	ID_B1|SINE|B4	-54792	NR_038130	67639	Mm.87374	NR_038130		4930474N09Rik	-	RIKEN cDNA 4930474N09 gene	ncRNA	0.012397	0.49226
chr12	99234004	99234585	+	328	intron (NM_183186, intron 4 of 5)	ID_B1|SINE|B4	-71486	NR_038130	67639	Mm.87374	NR_038130		4930474N09Rik	-	RIKEN cDNA 4930474N09 gene	ncRNA	0.012048	0.457045
chr16	78530110	78530562	+	38	Intergenic	RMER1B|Other|Other	-29980	NR_040569	75818	Mm.410817	NR_040569		4930478L05Rik	-	RIKEN cDNA 4930478L05 gene	ncRNA	0.006637	0.554084
chr19	5409978	5410277	+	69	intron (NR_027938, intron 1 of 3)	ID_B1|SINE|B4	3312	NR_027938	74931	Mm.388511	NR_015545	ENSMUSG00000086938	4930481A15Rik	-	RIKEN cDNA 4930481A15 gene	ncRNA	0.006689	0.526667
chr19	5408251	5409323	+	69	intron (NR_027938, intron 1 of 3)	RSINE1|SINE|B4	1972	NR_027938	74931	Mm.388511	NR_015545	ENSMUSG00000086938	4930481A15Rik	-	RIKEN cDNA 4930481A15 gene	ncRNA	0.016791	0.494874
chr19	5406771	5407246	+	112	non-coding (NR_015545, exon 1 of 5)	non-coding (NR_015545, exon 1 of 5)	193	NR_027938	74931	Mm.388511	NR_015545	ENSMUSG00000086938	4930481A15Rik	-	RIKEN cDNA 4930481A15 gene	ncRNA	0.025263	0.533613
chr3	153107184	153107519	+	62	Intergenic	Intergenic	44757	NR_108044	75001		NR_108044		4930482G09Rik	-	RIKEN cDNA 4930482G09 gene	ncRNA	0.00597	0.440476
chr15	81196597	81196877	+	33	Intergenic	Intergenic	5884	NR_015603	67638	Mm.390832	NM_026288	ENSMUSG00000047938	4930483J18Rik	-	RIKEN cDNA 4930483J18 gene	ncRNA	0.010714	0.501779
chr15	81192694	81193153	+	97	TTS (NR_015603)	TTS (NR_015603)	2070	NR_015603	67638	Mm.390832	NM_026288	ENSMUSG00000047938	4930483J18Rik	-	RIKEN cDNA 4930483J18 gene	ncRNA	0.019608	0.441304
chr7	133191860	133192102	+	33	Intergenic	RLTR17B_Mm|LTR|ERVK	63730	NR_046279	74970	Mm.491044	NR_046279	ENSMUSG00000109816	4930483O08Rik	-	RIKEN cDNA 4930483O08 gene	ncRNA	0.008264	0.436214
chr10	126775247	126775495	+	33	Intergenic	(TC)n|Simple_repeat|Simple_repeat	18339	NR_131015	75813	Mm.159583	NR_131015		4930484H19Rik	-	RIKEN cDNA 4930484H19 gene	ncRNA	0.020161	0.48996
chr10	86160543	86160824	+	36	intron (NM_013722, intron 6 of 13)	intron (NM_013722, intron 6 of 13)	64829	NR_038024	78170	Mm.444790	NR_038024		4930486F22Rik	-	RIKEN cDNA 4930486F22 gene	ncRNA	0.017794	0.471631
chr10	86108150	86108507	+	31	intron (NR_038024, intron 2 of 2)	B1_Mur1|SINE|Alu	12474	NR_038024	78170	Mm.444790	NR_038024		4930486F22Rik	-	RIKEN cDNA 4930486F22 gene	ncRNA	0.005602	0.472067
chr1	19835553	19835799	+	44	Intergenic	B2_Mm2|SINE|B2	-520778	NR_045734	75028	Mm.417820	NR_045734	ENSMUSG00000089914	4930486I03Rik	-	RIKEN cDNA 4930486I03 gene	ncRNA	0.00813	0.421053
chr5	38404820	38405687	+	49	intron (NM_001012363, intron 6 of 11)	intron (NM_001012363, intron 6 of 11)	60864	NR_046191	78172	Mm.243835	NR_046191	ENSMUSG00000106932	4930487D11Rik	-	RIKEN cDNA 4930487D11 gene	ncRNA	0.012687	0.519585
chr1	62763524	62763966	+	38	intron (NM_001077405, intron 9 of 15)	intron (NM_001077405, intron 9 of 15)	30987	NR_040601	74992	Mm.401979	NR_040601		4930487H11Rik	-	RIKEN cDNA 4930487H11 gene	ncRNA	0.004525	0.48307
chr1	62777197	62778251	+	106	intron (NM_001077405, intron 12 of 15)	intron (NM_001077405, intron 12 of 15)	17008	NR_040601	74992	Mm.401979	NR_040601		4930487H11Rik	-	RIKEN cDNA 4930487H11 gene	ncRNA	0.019924	0.486256
chr1	62789963	62790294	+	33	TTS (NR_040601)	TTS (NR_040601)	4604	NR_040601	74992	Mm.401979	NR_040601		4930487H11Rik	-	RIKEN cDNA 4930487H11 gene	ncRNA	0.012085	0.521084
chr1	62950004	62950245	+	44	Intergenic	Intergenic	-155392	NR_040601	74992	Mm.401979	NR_040601		4930487H11Rik	-	RIKEN cDNA 4930487H11 gene	ncRNA	0.012448	0.433884
chr1	184698592	184698952	+	33	Intergenic	Intergenic	-13725	NR_040627	74971	Mm.410816	NR_040627	ENSMUSG00000092578	4930488B22Rik	-	RIKEN cDNA 4930488B22 gene	ncRNA	0.002778	0.518006
chr1	184678741	184679139	+	33	Intergenic	Lx5|LINE|L1	-33557	NR_040627	74971	Mm.410816	NR_040627	ENSMUSG00000092578	4930488B22Rik	-	RIKEN cDNA 4930488B22 gene	ncRNA	0.007538	0.546366
chr5	139533281	139534089	+	44	intron (NR_040701, intron 2 of 3)	B3A|SINE|B2	9934	NR_040701	74973	Mm.141282	NR_040701	ENSMUSG00000106056	4930500L23Rik	-	RIKEN cDNA 4930500L23 gene	ncRNA	0.006188	0.440049
chr3	146652447	146652717	+	33	TTS (NR_045949)	TTS (NR_045949)	-1265	NM_029144	75015	Mm.250432	NM_029144	ENSMUSG00000048652	4930503B20Rik	1700013A07Rik|1700095G21Rik|4930483N21Rik|Gm1652|Samd13	RIKEN cDNA 4930503B20 gene	protein-coding	0.018519	0.523985
chr14	33865401	33865713	+	34	Intergenic	Intergenic	-54274	NR_131114	218902	Mm.107791	NR_131113		4930503F20Rik	4930453C15	RIKEN cDNA 4930503F20 gene	ncRNA	0.012821	0.453674
chr1	193934030	193934465	+	33	Intergenic	Intergenic	288512	NR_040477	74942	Mm.60689	NR_040477	ENSMUSG00000103692	4930503O07Rik	-	RIKEN cDNA 4930503O07 gene	ncRNA	0.009195	0.438073
chr1	194027278	194027551	+	38	Intergenic	Intergenic	195345	NR_040477	74942	Mm.60689	NR_040477	ENSMUSG00000103692	4930503O07Rik	-	RIKEN cDNA 4930503O07 gene	ncRNA	0.010989	0.518248
chr1	194067132	194067915	+	49	Intergenic	Intergenic	155236	NR_040477	74942	Mm.60689	NR_040477	ENSMUSG00000103692	4930503O07Rik	-	RIKEN cDNA 4930503O07 gene	ncRNA	0.021711	0.497449
chr1	194216471	194216752	+	44	intron (NR_040477, intron 1 of 2)	intron (NR_040477, intron 1 of 2)	6148	NR_040477	74942	Mm.60689	NR_040477	ENSMUSG00000103692	4930503O07Rik	-	RIKEN cDNA 4930503O07 gene	ncRNA	0.007117	0.471631
chr1	194308352	194308670	+	44	Intergenic	Intergenic	-85752	NR_040477	74942	Mm.60689	NR_040477	ENSMUSG00000103692	4930503O07Rik	-	RIKEN cDNA 4930503O07 gene	ncRNA	0.009434	0.485893
chr14	115556395	115556641	+	38	intron (NM_175500, intron 6 of 7)	intron (NM_175500, intron 6 of 7)	-146966	NR_045761	75088	Mm.444706	NR_045761	ENSMUSG00000093551	4930505G20Rik	-	RIKEN cDNA 4930505G20 gene	ncRNA	0.036585	0.526316
chr14	115762803	115763051	+	33	intron (NM_175500, intron 6 of 7)	Lx3A|LINE|L1	-353375	NR_045761	75088	Mm.444706	NR_045761	ENSMUSG00000093551	4930505G20Rik	-	RIKEN cDNA 4930505G20 gene	ncRNA	0	0.542169
chr5	148831992	148832299	+	33	Intergenic	L2|LINE|L2	54182	NR_131106	78015	Mm.243839	NR_131106	ENSMUSG00000085740	4930505K14Rik	-	RIKEN cDNA 4930505K14 gene	ncRNA	0.039088	0.525974
chr5	148818083	148818508	+	33	Intergenic	Intergenic	40332	NR_131106	78015	Mm.243839	NR_131106	ENSMUSG00000085740	4930505K14Rik	-	RIKEN cDNA 4930505K14 gene	ncRNA	0.007059	0.502347
chr5	148802820	148803199	+	39	Intergenic	Intergenic	25046	NR_131106	78015	Mm.243839	NR_131106	ENSMUSG00000085740	4930505K14Rik	-	RIKEN cDNA 4930505K14 gene	ncRNA	0.015831	0.465789
chr8	106305198	106305612	+	33	intron (NM_021491, intron 1 of 8)	intron (NM_021491, intron 1 of 8)	23176	NR_126090	75044	Mm.445896	NR_126090		4930506A18Rik	-	RIKEN cDNA 4930506A18 gene	ncRNA	0.007246	0.493976
chr8	106279455	106280657	+	221	intron (NM_021491, intron 2 of 8)	intron (NM_021491, intron 2 of 8)	-2173	NR_126091	75044	Mm.445896	NR_126090		4930506A18Rik	-	RIKEN cDNA 4930506A18 gene	ncRNA	0.010815	0.485453
chr8	106276008	106276414	+	56	intron (NM_021491, intron 2 of 8)	ID_B1|SINE|B4	-6018	NR_126091	75044	Mm.445896	NR_126090		4930506A18Rik	-	RIKEN cDNA 4930506A18 gene	ncRNA	0.002463	0.461916
chr8	106258555	106258948	+	33	intron (NM_021491, intron 5 of 8)	B2_Mm2|SINE|B2	-23478	NR_126091	75044	Mm.445896	NR_126090		4930506A18Rik	-	RIKEN cDNA 4930506A18 gene	ncRNA	0.005089	0.411168
chr8	106247087	106247428	+	49	intron (NM_145404, intron 14 of 17)	intron (NM_145404, intron 14 of 17)	-34972	NR_126091	75044	Mm.445896	NR_126090		4930506A18Rik	-	RIKEN cDNA 4930506A18 gene	ncRNA	0.014663	0.508772
chr17	8313314	8314040	+	56	intron (NM_134114, intron 1 of 7)	intron (NM_134114, intron 1 of 7)	-2559	NR_073374	75060	Mm.426530	NR_073374	ENSMUSG00000087478	4930506C21Rik	-	RIKEN cDNA 4930506C21 gene	ncRNA	0.009642	0.524072
chr11	80854536	80854862	+	33	intron (NR_110449, intron 1 of 2)	intron (NR_110449, intron 1 of 2)	3601	NR_110449	75043	Mm.410815	NR_110449	ENSMUSG00000086703	4930507D10Rik	-	RIKEN cDNA 4930507D10 gene	ncRNA	0.030675	0.550459
chr3	73443765	73444047	+	33	intron (NR_040547, intron 2 of 7)	L1_Mus1|LINE|L1	37745	NR_040547	74693	Mm.292227	NR_040547	ENSMUSG00000102362	4930509J09Rik	-	RIKEN cDNA 4930509J09 gene	ncRNA	0	0.487633
chr4	40380942	40381195	+	33	Intergenic	B4A|SINE|B4	67836	NR_040663	75819	Mm.399244	NR_040663	ENSMUSG00000087137	4930509K18Rik	-	RIKEN cDNA 4930509K18 gene	ncRNA	0.007905	0.531496
chr4	40358927	40359205	+	49	Intergenic	Lx5|LINE|L1	45834	NR_040663	75819	Mm.399244	NR_040663	ENSMUSG00000087137	4930509K18Rik	-	RIKEN cDNA 4930509K18 gene	ncRNA	0.003597	0.491039
chr6	94082564	94083670	+	117	intron (NM_001029850, intron 1 of 23)	intron (NM_001029850, intron 1 of 23)	154325	NR_130996	78178	Mm.452749	NR_130996	ENSMUSG00000045095	4930511A08Rik	-	RIKEN cDNA 4930511A08 gene	ncRNA	0.015371	0.444444
chr6	94145854	94146109	+	44	intron (NR_130996, intron 1 of 1)	ID|SINE|ID	91461	NR_130996	78178	Mm.452749	NR_130996	ENSMUSG00000045095	4930511A08Rik	-	RIKEN cDNA 4930511A08 gene	ncRNA	0.003922	0.449219
chr6	94169697	94170206	+	124	intron (NR_130996, intron 1 of 1)	intron (NR_130996, intron 1 of 1)	67491	NR_130996	78178	Mm.452749	NR_130996	ENSMUSG00000045095	4930511A08Rik	-	RIKEN cDNA 4930511A08 gene	ncRNA	0.013752	0.452941
chr6	94180441	94181159	+	56	intron (NR_130996, intron 1 of 1)	intron (NR_130996, intron 1 of 1)	56642	NR_130996	78178	Mm.452749	NR_130996	ENSMUSG00000045095	4930511A08Rik	-	RIKEN cDNA 4930511A08 gene	ncRNA	0.018106	0.472879
chr6	94203554	94203791	+	33	intron (NR_130996, intron 1 of 1)	intron (NR_130996, intron 1 of 1)	33770	NR_130996	78178	Mm.452749	NR_130996	ENSMUSG00000045095	4930511A08Rik	-	RIKEN cDNA 4930511A08 gene	ncRNA	0.008439	0.5
chr6	94206518	94206826	+	38	intron (NR_130996, intron 1 of 1)	intron (NR_130996, intron 1 of 1)	30770	NR_130996	78178	Mm.452749	NR_130996	ENSMUSG00000045095	4930511A08Rik	-	RIKEN cDNA 4930511A08 gene	ncRNA	0.006494	0.443366
chr6	94213617	94214195	+	477	intron (NR_130996, intron 1 of 1)	intron (NR_130996, intron 1 of 1)	23536	NR_130996	78178	Mm.452749	NR_130996	ENSMUSG00000045095	4930511A08Rik	-	RIKEN cDNA 4930511A08 gene	ncRNA	0.015571	0.452504
chr6	94251507	94251864	+	56	intron (NM_001029850, intron 1 of 23)	B3|SINE|B2	-14243	NR_130996	78178	Mm.452749	NR_130996	ENSMUSG00000045095	4930511A08Rik	-	RIKEN cDNA 4930511A08 gene	ncRNA	0.011204	0.519553
chr6	94257881	94258189	+	33	intron (NM_001029850, intron 1 of 23)	ID_B1|SINE|B4	-20593	NR_130996	78178	Mm.452749	NR_130996	ENSMUSG00000045095	4930511A08Rik	-	RIKEN cDNA 4930511A08 gene	ncRNA	0.00974	0.453074
chr6	95022007	95022270	+	44	Intergenic	Intergenic	78304	NR_040761	78773	Mm.67065	NR_040761	ENSMUSG00000108187	4930511E03Rik	-	RIKEN cDNA 4930511E03 gene	ncRNA	0.019011	0.5
chr6	94998505	94998856	+	104	Intergenic	Intergenic	54846	NR_040761	78773	Mm.67065	NR_040761	ENSMUSG00000108187	4930511E03Rik	-	RIKEN cDNA 4930511E03 gene	ncRNA	0.008547	0.426136
chr12	69782299	69782695	+	112	intron (NM_183294, intron 2 of 9)	intron (NM_183294, intron 2 of 9)	-7847	NR_033573	74724	Mm.399254	NR_033573		4930512B01Rik	4930472D12Rik	RIKEN cDNA 4930512B01 gene	ncRNA	0.015152	0.521411
chr6	89284621	89284877	+	33	non-coding (NR_131021, exon 1 of 4)	non-coding (NR_131021, exon 1 of 4)	976	NR_131021	75131	Mm.391482	NR_131021	ENSMUSG00000107622	4930512J16Rik	-	RIKEN cDNA 4930512J16 gene	ncRNA	0.007812	0.521401
chr5	39620634	39620967	+	33	intron (NM_010474, intron 1 of 1)	intron (NM_010474, intron 1 of 1)	-17226	NR_045416	75095	Mm.332354	NR_045416	ENSMUSG00000106741	4930513D17Rik	-	RIKEN cDNA 4930513D17 gene	ncRNA	0.015015	0.54491
chr8	95781276	95781959	+	33	intron (NM_001205226, intron 2 of 48)	RLTR51A_Mm|LTR|ERVK?	-25213	NR_015574	319960	Mm.386996	NR_015574	ENSMUSG00000074136	4930513N10Rik	-	RIKEN cDNA 4930513N10 gene	ncRNA	0.008785	0.480994
chr4	140859957	140861214	+	369	Intergenic	ORR1E|LTR|ERVL-MaLR	-12108	NR_040654	75128	Mm.67085	NR_040654	ENSMUSG00000087045	4930515B02Rik	-	RIKEN cDNA 4930515B02 gene	ncRNA	0.015115	0.559618
chr6	67691077	67691401	+	48	Intergenic	L1VL4|LINE|L1	-125540	NR_003100	75070	Mm.463364	NR_003100		4930515G16Rik	-	myc induced nuclear antigen pseudogene	pseudo	0.009259	0.544615
chr6	68032229	68032523	+	38	Intergenic	L1_Mus3|LINE|L1	-466677	NR_003100	75070	Mm.463364	NR_003100		4930515G16Rik	-	myc induced nuclear antigen pseudogene	pseudo	0.013605	0.518644
chr6	68423325	68423602	+	38	Intergenic	(CAGAG)n|Simple_repeat|Simple_repeat	-857764	NR_003100	75070	Mm.463364	NR_003100		4930515G16Rik	-	myc induced nuclear antigen pseudogene	pseudo	0.00361	0.615108
chr17	4740876	4741224	+	33	Intergenic	Intergenic	106070	NR_130984	75117	Mm.429393	NR_130984		4930517M08Rik	-	RIKEN cDNA 4930517M08 gene	ncRNA	0.014368	0.532951
chr17	4676479	4676730	+	33	Intergenic	L1_Mus1|LINE|L1	41624	NR_130984	75117	Mm.429393	NR_130984		4930517M08Rik	-	RIKEN cDNA 4930517M08 gene	ncRNA	0.007968	0.579365
chr17	4640838	4641120	+	52	Intergenic	Intergenic	5999	NR_130984	75117	Mm.429393	NR_130984		4930517M08Rik	-	RIKEN cDNA 4930517M08 gene	ncRNA	0.010638	0.508834
chr17	4640294	4640533	+	33	Intergenic	Intergenic	5433	NR_130984	75117	Mm.429393	NR_130984		4930517M08Rik	-	RIKEN cDNA 4930517M08 gene	ncRNA	0.012552	0.483333
chr17	4634694	4635250	+	278	promoter-TSS (NR_130984)	promoter-TSS (NR_130984)	-8	NR_130984	75117	Mm.429393	NR_130984		4930517M08Rik	-	RIKEN cDNA 4930517M08 gene	ncRNA	0	0.443447
chr17	4626291	4626579	+	75	Intergenic	(CATTC)n|Satellite|Satellite	-8545	NR_130984	75117	Mm.429393	NR_130984		4930517M08Rik	-	RIKEN cDNA 4930517M08 gene	ncRNA	0	0.453287
chr13	50780123	50780504	+	44	Intergenic	Intergenic	-15065	NR_045364	71654	Mm.427318	NR_045364		4930518P08Rik	-	RIKEN cDNA 4930518P08 gene	ncRNA	0	0.47644
chr13	30585950	30586263	+	33	Intergenic	Intergenic	-28937	NR_045975	75090	Mm.292232	NR_045975	ENSMUSG00000086263	4930519D14Rik	-	RIKEN cDNA 4930519D14 gene	ncRNA	0.009585	0.5
chr9	100041419	100041665	+	33	Intergenic	MT2A|LTR|ERVL	19242	NR_040763	108970	Mm.390215	NR_040763	ENSMUSG00000101584	4930519F24Rik	-	RIKEN cDNA 4930519F24 gene	ncRNA	0.02439	0.473684
chr14	24007655	24007915	+	33	Intergenic	Intergenic	2794	NR_131107	78019	Mm.243845	NR_131107		4930519K11Rik	-	RIKEN cDNA 4930519K11 gene	ncRNA	0.007692	0.555556
chr13	70209557	70209807	+	32	Intergenic	Intergenic	-23140	NR_036596	75086	Mm.390616	NR_036596		4930520P13Rik	-	RIKEN cDNA 4930520P13 gene	ncRNA	0.012	0.513944
chr1	44706881	44707169	+	33	intron (NM_028450, intron 2 of 10)	Lx2|LINE|L1	37924	NR_040602	75066	Mm.416932	NR_040602	ENSMUSG00000101701	4930521E06Rik	-	RIKEN cDNA 4930521E06 gene	ncRNA	0.006944	0.512111
chr4	109552065	109552846	+	328	Intergenic	Intergenic	-21158	NM_026291	67646	Mm.45820	NM_026291	ENSMUSG00000060491	4930522H14Rik	1700007J23Rik	RIKEN cDNA 4930522H14 gene	protein-coding	0.016645	0.460358
chr1	160043375	160044465	+	97	promoter-TSS (NR_028111)	promoter-TSS (NR_028111)	-460	NM_001162896	67647	Mm.171518	NM_001024470	ENSMUSG00000090394	4930523C07Rik	-	RIKEN cDNA 4930523C07 gene	protein-coding	0.029358	0.515124
chr6	19406146	19406583	+	32	Intergenic	L1Md_F2|LINE|L1	-127521	NR_126084	74725	Mm.387798	NR_126084	ENSMUSG00000107217	4930524B17Rik	-	RIKEN cDNA 4930524B17 gene	ncRNA	0.016018	0.504566
chr14	114816287	114816565	+	56	Intergenic	Lx|LINE|L1	-15539	NR_045661	75822	Mm.410813	NR_045661		4930524C18Rik	-	RIKEN cDNA 4930524C18 gene	ncRNA	0	0.512545
chr14	114074092	114074413	+	49	Intergenic	Intergenic	-757713	NR_045661	75822	Mm.410813	NR_045661		4930524C18Rik	-	RIKEN cDNA 4930524C18 gene	ncRNA	0.012461	0.490683
chr9	124441670	124442416	+	194	Intergenic	CpG	18256	NR_015516	75135	Mm.476814	NR_015516		4930526I15Rik	1600027J15Rik	RIKEN cDNA 4930526I15 gene	ncRNA	0.0563	0.658635
chr9	124439367	124439832	+	56	Intergenic	Intergenic	15812	NR_015516	75135	Mm.476814	NR_015516		4930526I15Rik	1600027J15Rik	RIKEN cDNA 4930526I15 gene	ncRNA	0.032258	0.590129
chr14	45554059	45554515	+	75	intron (NR_045809, intron 3 of 6)	ID_B1|SINE|B4	10577	NR_045809	67651	Mm.55930	NR_045809		4930527F14Rik	-	RIKEN cDNA 4930527F14 gene	ncRNA	0.008772	0.496718
chr14	45540197	45540496	+	38	Intergenic	Intergenic	-3364	NR_045809	67651	Mm.55930	NR_045809		4930527F14Rik	-	RIKEN cDNA 4930527F14 gene	ncRNA	0.013378	0.466667
chr18	29414509	29414776	+	44	intron (NR_045391, intron 7 of 7)	L1Md_F2|LINE|L1	-27558	NR_045395	78199	Mm.243850	NR_045395		4930527G23Rik	-	RIKEN cDNA 4930527G23 gene	ncRNA	0.003745	0.477612
chr13	59746816	59747164	+	38	Intergenic	Intergenic	13340	NR_045977	75223	Mm.444771	NR_045977	ENSMUSG00000097502	4930528D03Rik	-	RIKEN cDNA 4930528D03 gene	ncRNA	0.014368	0.595989
chr2	115233906	115234184	+	33	Intergenic	L1_Mus1|LINE|L1	110235	NR_040516	78193	Mm.189508	NR_040516	ENSMUSG00000087309	4930528P14Rik	-	RIKEN cDNA 4930528P14 gene	ncRNA	0.003597	0.523297
chr2	115298982	115299228	+	38	Intergenic	Intergenic	45175	NR_040516	78193	Mm.189508	NR_040516	ENSMUSG00000087309	4930528P14Rik	-	RIKEN cDNA 4930528P14 gene	ncRNA	0.004065	0.51417
chr3	91072802	91073080	+	33	non-coding (NR_033593, exon 1 of 1)	non-coding (NR_033593, exon 1 of 1)	1279	NR_033593	619677	Mm.396622	NR_033593	ENSMUSG00000086377	4930529C04Rik	-	zinc finger, BED domain containing 4 pseudogene	pseudo	0.003597	0.501792
chr3	91054398	91054641	+	38	Intergenic	Lx2B2|LINE|L1	-17143	NR_033593	619677	Mm.396622	NR_033593	ENSMUSG00000086377	4930529C04Rik	-	zinc finger, BED domain containing 4 pseudogene	pseudo	0	0.508197
chr14	86419245	86419687	+	38	Intergenic	L1Md_F3|LINE|L1	173496	NR_040457	75155	Mm.399239	NR_040457		4930529K09Rik	4930507G21Rik	RIKEN cDNA 4930529K09 gene	ncRNA	0.0181	0.541761
chr14	86321887	86322150	+	44	Intergenic	Intergenic	76048	NR_040457	75155	Mm.399239	NR_040457		4930529K09Rik	4930507G21Rik	RIKEN cDNA 4930529K09 gene	ncRNA	0.015209	0.454545
chr14	85861627	85861957	+	104	Intergenic	ORR1F|LTR|ERVL-MaLR	-384178	NR_040457	75155	Mm.399239	NR_040457		4930529K09Rik	4930507G21Rik	RIKEN cDNA 4930529K09 gene	ncRNA	0.006061	0.407855
chr14	85836968	85837270	+	33	Intergenic	L1_Mur3|LINE|L1	-408851	NR_040457	75155	Mm.399239	NR_040457		4930529K09Rik	4930507G21Rik	RIKEN cDNA 4930529K09 gene	ncRNA	0.003311	0.49505
chr14	85494402	85494940	+	44	Intergenic	RMER13B|LTR|ERVK	-751299	NR_040457	75155	Mm.399239	NR_040457		4930529K09Rik	4930507G21Rik	RIKEN cDNA 4930529K09 gene	ncRNA	0.007435	0.51577
chr16	84668979	84669243	+	33	Intergenic	MMERVK10C-int|LTR|ERVK	-10678	NR_040537	78023	Mm.243853	NR_040537		4930529L06Rik	-	RIKEN cDNA 4930529L06 gene	ncRNA	0.030303	0.471698
chr16	84638351	84638616	+	38	Intergenic	Lx|LINE|L1	-41306	NR_040537	78023	Mm.243853	NR_040537		4930529L06Rik	-	RIKEN cDNA 4930529L06 gene	ncRNA	0.007547	0.56015
chr10	106669488	106670071	+	38	intron (NM_001205341, intron 3 of 31)	RMER17B|LTR|ERVK	-67299	NR_131026	75833	Mm.159596	NR_131026		4930532I03Rik	-	RIKEN cDNA 4930532I03 gene	ncRNA	0.012007	0.542808
chr17	28927175	28928042	+	33	Intergenic	Intergenic	-12284	NM_172450	207819	Mm.248931	NM_172450	ENSMUSG00000048905	4930539E08Rik	9130014G02	RIKEN cDNA 4930539E08 gene	protein-coding	0.019608	0.485023
chr7	113059469	113060416	+	75	Intergenic	Intergenic	82073	NR_045978	75239	Mm.381688	NR_045978	ENSMUSG00000110009	4930543E12Rik	4930545H14Rik	RIKEN cDNA 4930543E12 gene	ncRNA	0.012672	0.46519
chr7	113099257	113100015	+	56	TTS (NR_045978)	TTS (NR_045978)	42379	NR_045978	75239	Mm.381688	NR_045978	ENSMUSG00000110009	4930543E12Rik	4930545H14Rik	RIKEN cDNA 4930543E12 gene	ncRNA	0.010554	0.455863
chr7	138696796	138697185	+	33	Intergenic	Intergenic	142748	NR_131022	75187	Mm.410810	NR_131022	ENSMUSG00000110037	4930543N07Rik	-	RIKEN cDNA 4930543N07 gene	ncRNA	0.005141	0.505128
chr7	138519122	138519454	+	62	Intergenic	ID_B1|SINE|B4	-34954	NR_131022	75187	Mm.410810	NR_131022	ENSMUSG00000110037	4930543N07Rik	-	RIKEN cDNA 4930543N07 gene	ncRNA	0.003012	0.465465
chr7	138510745	138510998	+	33	Intergenic	Intergenic	-43371	NR_131022	75187	Mm.410810	NR_131022	ENSMUSG00000110037	4930543N07Rik	-	RIKEN cDNA 4930543N07 gene	ncRNA	0.003953	0.480315
chr11	70612718	70613295	+	69	exon (NM_001045964, exon 31 of 33)	exon (NM_001045964, exon 31 of 33)	-2888	NM_001145537	668433	Mm.425687	NM_001145537	ENSMUSG00000087279	4930544D05Rik	-	RIKEN cDNA 4930544D05 gene	protein-coding	0.015598	0.544983
chr11	70611083	70611453	+	33	intron (NM_016713, intron 23 of 30)	intron (NM_016713, intron 23 of 30)	-4626	NM_001145537	668433	Mm.425687	NM_001145537	ENSMUSG00000087279	4930544D05Rik	-	RIKEN cDNA 4930544D05 gene	protein-coding	0.027027	0.571429
chr18	17592523	17592779	+	44	Intergenic	L1_Mus1|LINE|L1	-11661	NR_045374	75162	Mm.60874	NR_045374		4930545E07Rik	-	RIKEN cDNA 4930545E07 gene	ncRNA	0.003906	0.48249
chr18	17684748	17684998	+	38	Intergenic	L1Md_F2|LINE|L1	-103883	NR_045374	75162	Mm.60874	NR_045374		4930545E07Rik	-	RIKEN cDNA 4930545E07 gene	ncRNA	0.012	0.486056
chr18	17891712	17892009	+	33	Intergenic	IAP-d-int|LTR|ERVK	-310870	NR_045374	75162	Mm.60874	NR_045374		4930545E07Rik	-	RIKEN cDNA 4930545E07 gene	ncRNA	0.020202	0.473154
chr18	18135121	18135496	+	44	Intergenic	Lx|LINE|L1	-554318	NR_045374	75162	Mm.60874	NR_045374		4930545E07Rik	-	RIKEN cDNA 4930545E07 gene	ncRNA	0	0.505319
chr18	18382288	18382579	+	33	Intergenic	Lx3A|LINE|L1	-801443	NR_045374	75162	Mm.60874	NR_045374		4930545E07Rik	-	RIKEN cDNA 4930545E07 gene	ncRNA	0	0.493151
chr10	68356987	68357455	+	38	Intergenic	Intergenic	-36079	NR_045357	75148	Mm.23505	NR_045357		4930545H06Rik	-	RIKEN cDNA 4930545H06 gene	ncRNA	0.012821	0.479744
chr2	135199367	135199743	+	33	intron (NR_040517, intron 2 of 5)	intron (NR_040517, intron 2 of 5)	16061	NR_040517	78805	Mm.78702	NR_040517	ENSMUSG00000085247	4930545L23Rik	-	RIKEN cDNA 4930545L23 gene	ncRNA	0.010638	0.480106
chr18	68936099	68936584	+	177	intron (NR_038051, intron 3 of 6)	intron (NR_038051, intron 3 of 6)	15187	NR_038051	78931	Mm.160155	NR_038051		4930546C10Rik	-	RIKEN cDNA 4930546C10 gene	ncRNA	0.008247	0.425926
chr18	68942416	68943041	+	75	intron (NR_038051, intron 3 of 6)	intron (NR_038051, intron 3 of 6)	8800	NR_038051	78931	Mm.160155	NR_038051		4930546C10Rik	-	RIKEN cDNA 4930546C10 gene	ncRNA	0.0192	0.485623
chr9	42184747	42185533	+	69	intron (NR_040754, intron 6 of 6)	L2b|LINE|L2	24091	NR_040754	78194	Mm.251457	NR_040754	ENSMUSG00000111767	4930546K05Rik	-	RIKEN cDNA 4930546K05 gene	ncRNA	0.01145	0.496823
chr9	42196077	42196918	+	33	intron (NR_040754, intron 3 of 6)	intron (NR_040754, intron 3 of 6)	12734	NR_040754	78194	Mm.251457	NR_040754	ENSMUSG00000111767	4930546K05Rik	-	RIKEN cDNA 4930546K05 gene	ncRNA	0.014269	0.491686
chr2	103833096	103834140	+	249	Intergenic	LTR81B|LTR|Gypsy	-22996	NR_040514	78031	Mm.243867	NR_040514	ENSMUSG00000086687	4930547E08Rik	-	RIKEN cDNA 4930547E08 gene	ncRNA	0.010536	0.466986
chr2	103846362	103846943	+	44	Intergenic	Intergenic	-36030	NR_040514	78031	Mm.243867	NR_040514	ENSMUSG00000086687	4930547E08Rik	-	RIKEN cDNA 4930547E08 gene	ncRNA	0.006885	0.494845
chr2	103849837	103850854	+	249	Intergenic	Intergenic	-39723	NR_040514	78031	Mm.243867	NR_040514	ENSMUSG00000086687	4930547E08Rik	-	RIKEN cDNA 4930547E08 gene	ncRNA	0.013766	0.473477
chr4	27288087	27288506	+	33	Intergenic	L1_Mur2|LINE|L1	-582847	NR_040656	75360	Mm.67233	NR_040656	ENSMUSG00000086257	4930548K13Rik	-	RIKEN cDNA 4930548K13 gene	ncRNA	0.009547	0.464286
chr4	27586053	27586294	+	44	Intergenic	Lx3C|LINE|L1	-880724	NR_040656	75360	Mm.67233	NR_040656	ENSMUSG00000086257	4930548K13Rik	-	RIKEN cDNA 4930548K13 gene	ncRNA	0	0.528926
chr4	27756201	27756547	+	33	Intergenic	L1Md_F2|LINE|L1	-1050925	NR_040656	75360	Mm.67233	NR_040656	ENSMUSG00000086257	4930548K13Rik	-	RIKEN cDNA 4930548K13 gene	ncRNA	0.008671	0.518732
chr12	26335276	26335868	+	56	intron (NM_080563, intron 3 of 8)	intron (NM_080563, intron 3 of 8)	-11138	NR_130981	75243	Mm.444753	NR_130981		4930549C15Rik	-	RIKEN cDNA 4930549C15 gene	ncRNA	0.011824	0.494098
chr12	26316445	26317606	+	171	intron (NM_080563, intron 7 of 8)	MLTR18A_MM|LTR|ERVK	-29685	NR_130981	75243	Mm.444753	NR_130981		4930549C15Rik	-	RIKEN cDNA 4930549C15 gene	ncRNA	0.012059	0.467298
chr12	26299648	26299957	+	33	Intergenic	Intergenic	-46908	NR_130981	75243	Mm.444753	NR_130981		4930549C15Rik	-	RIKEN cDNA 4930549C15 gene	ncRNA	0.012945	0.474194
chr4	52788108	52788649	+	33	Intergenic	Intergenic	-26226	NR_040661	75367	Mm.159510	NR_040661	ENSMUSG00000070984	4930552N02Rik	-	RIKEN cDNA 4930552N02 gene	ncRNA	0.009242	0.444649
chr19	55533745	55534006	+	33	intron (NM_001293686, intron 7 of 7)	B4|SINE|B4	168329	NR_045318	77594	Mm.329924	NR_045318	ENSMUSG00000097632	4930552P12Rik	-	RIKEN cDNA 4930552P12 gene	ncRNA	0.011494	0.515267
chr19	55548319	55548617	+	75	intron (NM_001293686, intron 7 of 7)	intron (NM_001293686, intron 7 of 7)	153736	NR_045318	77594	Mm.329924	NR_045318	ENSMUSG00000097632	4930552P12Rik	-	RIKEN cDNA 4930552P12 gene	ncRNA	0.020134	0.501672
chr19	55552405	55552712	+	33	intron (NM_001293686, intron 7 of 7)	intron (NM_001293686, intron 7 of 7)	149646	NR_045318	77594	Mm.329924	NR_045318	ENSMUSG00000097632	4930552P12Rik	-	RIKEN cDNA 4930552P12 gene	ncRNA	0.022801	0.493506
chr19	55562572	55562943	+	33	intron (NM_001293686, intron 7 of 7)	L2b|LINE|L2	139447	NR_045318	77594	Mm.329924	NR_045318	ENSMUSG00000097632	4930552P12Rik	-	RIKEN cDNA 4930552P12 gene	ncRNA	0.008086	0.516129
chr19	55588509	55588754	+	33	intron (NM_001293686, intron 7 of 7)	intron (NM_001293686, intron 7 of 7)	113573	NR_045318	77594	Mm.329924	NR_045318	ENSMUSG00000097632	4930552P12Rik	-	RIKEN cDNA 4930552P12 gene	ncRNA	0.008163	0.48374
chr19	55599567	55600515	+	135	intron (NM_001293686, intron 7 of 7)	intron (NM_001293686, intron 7 of 7)	102163	NR_045318	77594	Mm.329924	NR_045318	ENSMUSG00000097632	4930552P12Rik	-	RIKEN cDNA 4930552P12 gene	ncRNA	0.028481	0.528978
chr19	55612829	55613599	+	75	intron (NM_001293686, intron 7 of 7)	L4_A_Mam|LINE|RTE-X	88990	NR_045318	77594	Mm.329924	NR_045318	ENSMUSG00000097632	4930552P12Rik	-	RIKEN cDNA 4930552P12 gene	ncRNA	0.018182	0.534371
chr19	55618710	55619097	+	82	intron (NM_001293686, intron 7 of 7)	intron (NM_001293686, intron 7 of 7)	83301	NR_045318	77594	Mm.329924	NR_045318	ENSMUSG00000097632	4930552P12Rik	-	RIKEN cDNA 4930552P12 gene	ncRNA	0.015504	0.533505
chr19	55687871	55688174	+	38	intron (NR_045318, intron 2 of 3)	intron (NR_045318, intron 2 of 3)	14182	NR_045318	77594	Mm.329924	NR_045318	ENSMUSG00000097632	4930552P12Rik	-	RIKEN cDNA 4930552P12 gene	ncRNA	0.019802	0.509868
chr19	55699485	55700211	+	53	intron (NR_045318, intron 1 of 3)	ID_B1|SINE|B4	2356	NR_045318	77594	Mm.329924	NR_045318	ENSMUSG00000097632	4930552P12Rik	-	RIKEN cDNA 4930552P12 gene	ncRNA	0.012397	0.502063
chr11	39339449	39339779	+	33	intron (NR_126439, intron 2 of 2)	L1_Mus2|LINE|L1	50611	NR_126439	75315	Mm.461295	NR_126439		4930553C11Rik	-	RIKEN cDNA 4930553C11 gene	ncRNA	0.012121	0.486405
chr11	39812654	39812993	+	38	Intergenic	L1_Mus3|LINE|L1	-422598	NR_126439	75315	Mm.461295	NR_126439		4930553C11Rik	-	RIKEN cDNA 4930553C11 gene	ncRNA	0.00885	0.485294
chr11	40008925	40009200	+	38	Intergenic	L1_Mus3|LINE|L1	-618837	NR_126439	75315	Mm.461295	NR_126439		4930553C11Rik	-	RIKEN cDNA 4930553C11 gene	ncRNA	0.007273	0.528986
chr16	84413945	84414215	+	44	Intergenic	L1_Mus1|LINE|L1	42937	NR_040567	75247	Mm.417813	NR_040567		4930553E22Rik	-	RIKEN cDNA 4930553E22 gene	ncRNA	0.011111	0.527675
chr16	84073572	84073900	+	38	Intergenic	IAPEY3-int|LTR|ERVK	-297407	NR_040567	75247	Mm.417813	NR_040567		4930553E22Rik	-	RIKEN cDNA 4930553E22 gene	ncRNA	0.009146	0.468085
chr16	83706358	83706739	+	38	Intergenic	L1_Mus3|LINE|L1	-664595	NR_040567	75247	Mm.417813	NR_040567		4930553E22Rik	-	RIKEN cDNA 4930553E22 gene	ncRNA	0.002625	0.531414
chr11	13417610	13417873	+	33	Intergenic	Intergenic	761300	NR_131011	75280	Mm.108492	NR_131011	ENSMUSG00000085452	4930554G24Rik	-	RIKEN cDNA 4930554G24 gene	ncRNA	0.011407	0.496212
chr11	13440253	13440497	+	33	Intergenic	Lx|LINE|L1	738666	NR_131011	75280	Mm.108492	NR_131011	ENSMUSG00000085452	4930554G24Rik	-	RIKEN cDNA 4930554G24 gene	ncRNA	0	0.514286
chr11	13511513	13512646	+	49	Intergenic	L1Md_F2|LINE|L1	666962	NR_131011	75280	Mm.108492	NR_131011	ENSMUSG00000085452	4930554G24Rik	-	RIKEN cDNA 4930554G24 gene	ncRNA	0.014122	0.538801
chr11	13716955	13717196	+	33	Intergenic	L1_Mus2|LINE|L1	461966	NR_131011	75280	Mm.108492	NR_131011	ENSMUSG00000085452	4930554G24Rik	-	RIKEN cDNA 4930554G24 gene	ncRNA	0.008299	0.458678
chr11	14196215	14196467	+	32	Intergenic	Lx3_Mus|LINE|L1	-17300	NR_131011	75280	Mm.108492	NR_131011	ENSMUSG00000085452	4930554G24Rik	-	RIKEN cDNA 4930554G24 gene	ncRNA	0.011905	0.490119
chr7	63336093	63336343	+	49	Intergenic	Intergenic	108311	NR_131089	77631	Mm.410771	NR_131089	ENSMUSG00000097682	4930554H23Rik	-	RIKEN cDNA 4930554H23 gene	ncRNA	0.012	0.50996
chr13	53763718	53763962	+	33	Intergenic	Intergenic	115255	NR_131010	75252	Mm.401989	NR_131010		4930555G21Rik	-	RIKEN cDNA 4930555G21 gene	ncRNA	0.020492	0.534694
chr13	53712732	53713042	+	33	Intergenic	MLT1F2|LTR|ERVL-MaLR	64302	NR_131010	75252	Mm.401989	NR_131010		4930555G21Rik	-	RIKEN cDNA 4930555G21 gene	ncRNA	0.029032	0.533762
chr13	53654836	53655236	+	56	Intergenic	Intergenic	6451	NR_131010	75252	Mm.401989	NR_131010		4930555G21Rik	-	RIKEN cDNA 4930555G21 gene	ncRNA	0.0075	0.496259
chr13	73206194	73206520	+	33	intron (NR_126459, intron 2 of 2)	PB1D11|SINE|Alu	22743	NR_126459	75361	Mm.385732	NR_126459		4930555K05Rik	-	RIKEN cDNA 4930555K05 gene	ncRNA	0.009202	0.443425
chr4	31220774	31221202	+	38	Intergenic	Intergenic	556392	NR_040655	75332	Mm.108636	NR_040655		4930556G01Rik	-	RIKEN cDNA 4930556G01 gene	ncRNA	0.011682	0.48951
chr4	30487007	30487420	+	33	Intergenic	Lx2|LINE|L1	-177383	NR_040655	75332	Mm.108636	NR_040655		4930556G01Rik	-	RIKEN cDNA 4930556G01 gene	ncRNA	0.002421	0.495169
chr4	30418580	30418859	+	33	Intergenic	Lx2|LINE|L1	-245877	NR_040655	75332	Mm.108636	NR_040655		4930556G01Rik	-	RIKEN cDNA 4930556G01 gene	ncRNA	0.003584	0.492857
chr15	10718943	10719323	+	69	non-coding (NR_045065, exon 3 of 4)	non-coding (NR_045065, exon 3 of 4)	4233	NR_045065	75259	Mm.33928	NR_045063	ENSMUSG00000097058	4930556M19Rik	1700009D01Rik|C130022M03Rik	RIKEN cDNA 4930556M19 gene	ncRNA	0.023684	0.493438
chr12	93017962	93018374	+	33	Intergenic	Lx3B|LINE|L1	426655	NR_126436	75295	Mm.243878	NR_126436		4930559C10Rik	-	RIKEN cDNA 4930559C10 gene	ncRNA	0.002427	0.493947
chr12	93140019	93140268	+	49	Intergenic	Lx2B|LINE|L1	304680	NR_126436	75295	Mm.243878	NR_126436		4930559C10Rik	-	RIKEN cDNA 4930559C10 gene	ncRNA	0.008032	0.52
chr12	93559179	93559471	+	44	Intergenic	L1Md_T|LINE|L1	-114502	NR_126436	75295	Mm.243878	NR_126436		4930559C10Rik	-	RIKEN cDNA 4930559C10 gene	ncRNA	0.05137	0.651877
chr16	92320370	92320778	+	49	3' UTR (NM_029252, exon 1 of 1)	3' UTR (NM_029252, exon 1 of 1)	867	NM_029252	75328	Mm.72970	NM_029252	ENSMUSG00000051728	4930563D23Rik	-	RIKEN cDNA 4930563D23 gene	protein-coding	0.009804	0.464548
chr5	132053624	132053932	+	33	intron (NM_177047, intron 2 of 18)	B4A|SINE|B4	173509	NR_040704	75369	Mm.389696	NR_040704	ENSMUSG00000105773	4930563F08Rik	-	RIKEN cDNA 4930563F08 gene	ncRNA	0.012987	0.485437
chr5	131813378	131813734	+	33	intron (NM_177047, intron 4 of 18)	intron (NM_177047, intron 4 of 18)	-66713	NR_040704	75369	Mm.389696	NR_040704	ENSMUSG00000105773	4930563F08Rik	-	RIKEN cDNA 4930563F08 gene	ncRNA	0.014045	0.535014
chr5	131709385	131709998	+	49	intron (NM_177047, intron 5 of 18)	L2a|LINE|L2	-170578	NR_040704	75369	Mm.389696	NR_040704	ENSMUSG00000105773	4930563F08Rik	-	RIKEN cDNA 4930563F08 gene	ncRNA	0.003263	0.462541
chr5	131595735	131596248	+	33	intron (NM_177047, intron 5 of 18)	intron (NM_177047, intron 5 of 18)	-284278	NR_040704	75369	Mm.389696	NR_040704	ENSMUSG00000105773	4930563F08Rik	-	RIKEN cDNA 4930563F08 gene	ncRNA	0.017544	0.554475
chr8	116829675	116829921	+	33	Intergenic	Intergenic	-28386	NR_046193	78213	Mm.402039	NR_046193		4930563M20Rik	-	RIKEN cDNA 4930563M20 gene	ncRNA	0.004065	0.510121
chr17	45047951	45048309	+	38	intron (NM_178652, intron 10 of 11)	intron (NM_178652, intron 10 of 11)	-167245	NM_029257	75341	Mm.386821	NM_029257		4930564C03Rik	-	RIKEN cDNA 4930564C03 gene	protein-coding	0.013966	0.431755
chr3	84429031	84429480	+	112	Intergenic	Intergenic	-49334	NR_040752	75309	Mm.159497	NR_040752	ENSMUSG00000104004	4930565D16Rik	-	RIKEN cDNA 4930565D16 gene	ncRNA	0.008909	0.482222
chr8	125559613	125559882	+	44	Intergenic	B4|SINE|B4	-24891	NR_015535	75930	Mm.195663	NR_015535	ENSMUSG00000110629	4930567H12Rik	4930579P07Rik	RIKEN cDNA 4930567H12 gene	ncRNA	0.018587	0.537037
chr9	12563933	12564292	+	62	Intergenic	L1VL1|LINE|L1	541743	NR_040755	78219	Mm.414868	NR_040755	ENSMUSG00000111830	4930568E12Rik	-	RIKEN cDNA 4930568E12 gene	ncRNA	0.008357	0.513889
chr9	13114274	13114771	+	49	Intergenic	L1Md_F|LINE|L1	-8667	NR_040755	78219	Mm.414868	NR_040755	ENSMUSG00000111830	4930568E12Rik	-	RIKEN cDNA 4930568E12 gene	ncRNA	0.01006	0.550201
chr3	156463120	156463573	+	143	Intergenic	ID_B1|SINE|B4	98341	NR_040398	329782	Mm.183459	NR_040398	ENSMUSG00000085084	4930570G19Rik	C630015G22	RIKEN cDNA 4930570G19 gene	ncRNA	0.004415	0.427313
chr8	113535572	113536256	+	82	intron (NR_110476, intron 2 of 2)	ORR1D2|LTR|ERVL-MaLR	18632	NR_110476	78048	Mm.252797	NR_110476		4930571O06Rik	-	RIKEN cDNA 4930571O06 gene	ncRNA	0.013158	0.449635
chr8	113514412	113514677	+	38	Intergenic	Intergenic	-2738	NR_110476	78048	Mm.252797	NR_110476		4930571O06Rik	-	RIKEN cDNA 4930571O06 gene	ncRNA	0.026415	0.518797
chr8	113485387	113485709	+	62	Intergenic	L1Md_F2|LINE|L1	-31734	NR_110476	78048	Mm.252797	NR_110476		4930571O06Rik	-	RIKEN cDNA 4930571O06 gene	ncRNA	0.012422	0.467492
chr5	15663719	15664129	+	65	Intergenic	Lx2A1|LINE|L1	-6865	NR_073011	381715	Mm.382859	NR_073011	ENSMUSG00000069720	4930572O03Rik	-	spermatogenesis associated glutamate (E)-rich protein pseudogene	pseudo	0.014634	0.537713
chr14	24824741	24824996	+	33	Intergenic	Intergenic	318373	NR_045718	75862	Mm.109191	NR_045718		4930572O13Rik	-	RIKEN cDNA 4930572O13 gene	ncRNA	0.007843	0.511719
chr14	25044045	25044293	+	34	Intergenic	Intergenic	99072	NR_045718	75862	Mm.109191	NR_045718		4930572O13Rik	-	RIKEN cDNA 4930572O13 gene	ncRNA	0.012097	0.497992
chr14	25182574	25183178	+	119	Intergenic	Intergenic	-39635	NR_045718	75862	Mm.109191	NR_045718		4930572O13Rik	-	RIKEN cDNA 4930572O13 gene	ncRNA	0.016556	0.519008
chr14	25196532	25196893	+	33	Intergenic	Intergenic	-53471	NR_045718	75862	Mm.109191	NR_045718		4930572O13Rik	-	RIKEN cDNA 4930572O13 gene	ncRNA	0.00277	0.513812
chr14	25207021	25208780	+	151	Intergenic	Intergenic	-64659	NR_045718	75862	Mm.109191	NR_045718		4930572O13Rik	-	RIKEN cDNA 4930572O13 gene	ncRNA	0.009665	0.533523
chr14	25209137	25209583	+	62	Intergenic	Intergenic	-66119	NR_045718	75862	Mm.109191	NR_045718		4930572O13Rik	-	RIKEN cDNA 4930572O13 gene	ncRNA	0.006726	0.52349
chr14	25225525	25226291	+	33	Intergenic	Intergenic	-82667	NR_045718	75862	Mm.109191	NR_045718		4930572O13Rik	-	RIKEN cDNA 4930572O13 gene	ncRNA	0.007833	0.529335
chr14	25240206	25240516	+	49	Intergenic	Intergenic	-97120	NR_045718	75862	Mm.109191	NR_045718		4930572O13Rik	-	RIKEN cDNA 4930572O13 gene	ncRNA	0.016129	0.463023
chr3	51251778	51252148	+	62	TTS (NM_001291063)	TTS (NM_001291063)	-24798	NR_073429	67746	Mm.441177	NR_073429	ENSMUSG00000087440	4930577N17Rik	-	RIKEN cDNA 4930577N17 gene	ncRNA	0.008108	0.522911
chr18	29620264	29620541	+	33	Intergenic	RMER20C_Mm|LTR|ERVK	-123986	NR_045391	78058	Mm.416952	NR_045391		4930578E11Rik	-	RIKEN cDNA 4930578E11 gene	ncRNA	0.00361	0.503597
chr18	29870760	29871096	+	33	Intergenic	L1Md_F2|LINE|L1	-374512	NR_045391	78058	Mm.416952	NR_045391		4930578E11Rik	-	RIKEN cDNA 4930578E11 gene	ncRNA	0.002976	0.424332
chr15	98993184	98993718	+	32	Intergenic	Intergenic	7486	NR_045991	75951	Mm.441657	NR_045991	ENSMUSG00000097587	4930578M01Rik	3010001K12Rik	RIKEN cDNA 4930578M01 gene	ncRNA	0.059925	0.549533
chr14	54651640	54652008	+	38	exon (NM_001242606, exon 2 of 12)	exon (NM_001242606, exon 2 of 12)	1313	NR_038053	75913	Mm.474799	NR_038053		4930579G18Rik	-	RIKEN cDNA 4930579G18 gene	ncRNA	0.01087	0.517615
chr10	27200187	27200469	+	38	intron (NM_008481, intron 21 of 63)	L1Md_F3|LINE|L1	-189538	NR_131034	75855	Mm.402080	NR_131034	ENSMUSG00000101636	4930579H20Rik	-	RIKEN cDNA 4930579H20 gene	ncRNA	0.014184	0.501767
chr13	38471227	38471495	+	44	intron (NM_007556, intron 2 of 6)	intron (NM_007556, intron 2 of 6)	-9568	NR_131033	75854	Mm.417810	NR_131033		4930579J19Rik	-	RIKEN cDNA 4930579J19 gene	ncRNA	0.007463	0.527881
chr9	35109196	35112668	+	466	intron (NM_009178, intron 1 of 10)	intron (NM_009178, intron 1 of 10)	-5796	NR_029475	78934	Mm.391688	NR_029475	ENSMUSG00000070315	4930581F22Rik	-	RIKEN cDNA 4930581F22 gene	ncRNA	0.013537	0.504463
chr9	35040360	35042104	+	86	Intergenic	Intergenic	-75496	NR_029475	78934	Mm.391688	NR_029475	ENSMUSG00000070315	4930581F22Rik	-	RIKEN cDNA 4930581F22 gene	ncRNA	0.006307	0.466476
chr9	35038892	35039422	+	44	Intergenic	Intergenic	-77571	NR_029475	78934	Mm.391688	NR_029475	ENSMUSG00000070315	4930581F22Rik	-	RIKEN cDNA 4930581F22 gene	ncRNA	0.016981	0.495292
chr9	35023698	35024004	+	38	intron (NM_001190913, intron 12 of 13)	intron (NM_001190913, intron 12 of 13)	-92877	NR_029475	78934	Mm.391688	NR_029475	ENSMUSG00000070315	4930581F22Rik	-	RIKEN cDNA 4930581F22 gene	ncRNA	0.013072	0.537459
chr9	35016954	35017242	+	33	intron (NM_001190913, intron 10 of 13)	intron (NM_001190913, intron 10 of 13)	-99630	NR_029475	78934	Mm.391688	NR_029475	ENSMUSG00000070315	4930581F22Rik	-	RIKEN cDNA 4930581F22 gene	ncRNA	0.010417	0.522491
chr9	35008749	35009365	+	38	intron (NM_001190913, intron 7 of 13)	intron (NM_001190913, intron 7 of 13)	-107671	NR_029475	78934	Mm.391688	NR_029475	ENSMUSG00000070315	4930581F22Rik	-	RIKEN cDNA 4930581F22 gene	ncRNA	0.003247	0.520259
chr9	34993550	34994050	+	33	intron (NM_001190913, intron 5 of 13)	intron (NM_001190913, intron 5 of 13)	-122928	NR_029475	78934	Mm.391688	NR_029475	ENSMUSG00000070315	4930581F22Rik	-	RIKEN cDNA 4930581F22 gene	ncRNA	0.006	0.526946
chr9	34973846	34974785	+	49	intron (NM_001190913, intron 4 of 13)	ID_B1|SINE|B4	-142413	NR_029475	78934	Mm.391688	NR_029475	ENSMUSG00000070315	4930581F22Rik	-	RIKEN cDNA 4930581F22 gene	ncRNA	0.005325	0.485106
chr9	34913184	34913477	+	33	intron (NM_001190913, intron 2 of 13)	intron (NM_001190913, intron 2 of 13)	-203398	NR_029475	78934	Mm.391688	NR_029475	ENSMUSG00000070315	4930581F22Rik	-	RIKEN cDNA 4930581F22 gene	ncRNA	0.013652	0.513605
chr9	34868074	34868447	+	33	intron (NM_001190912, intron 1 of 15)	intron (NM_001190912, intron 1 of 15)	-248468	NR_029475	78934	Mm.391688	NR_029475	ENSMUSG00000070315	4930581F22Rik	-	RIKEN cDNA 4930581F22 gene	ncRNA	0.013405	0.542781
chr17	64961240	64961639	+	33	Intergenic	MIR|SINE|MIR	-125368	NM_030031	78057	Mm.109380	NM_030031	ENSMUSG00000024088	4930583I09Rik	-	RIKEN cDNA 4930583I09 gene	protein-coding	0.010025	0.455
chr7	118243973	118245126	+	298	promoter-TSS (NM_001031814)	promoter-TSS (NM_001031814)	642	NR_027879	67745	Mm.483404	NM_183267	ENSMUSG00000055159	4930583K01Rik	-	RIKEN cDNA 4930583K01 gene	ncRNA	0.033825	0.5026
chr2	124413322	124413652	+	38	intron (NM_001290997, intron 4 of 20)	intron (NM_001290997, intron 4 of 20)	-191129	NR_040612	75946	Mm.415059	NR_040612	ENSMUSG00000086954	4930583P06Rik	-	RIKEN cDNA 4930583P06 gene	ncRNA	0.006061	0.468278
chr6	102216634	102217001	+	33	intron (NM_008779, intron 12 of 21)	L1_Mus2|LINE|L1	-49283	NR_131018	75893	Mm.2968	NR_131017	ENSMUSG00000107563	4930587E11Rik	4930523E13Rik	RIKEN cDNA 4930587E11 gene	ncRNA	0.00545	0.5
chr6	91912634	91912930	+	62	intron (NM_198668, intron 2 of 19)	intron (NM_198668, intron 2 of 19)	8549	NM_198668	381798	Mm.444785	NM_198668	ENSMUSG00000034063	4930590J08Rik	Gm1071	RIKEN cDNA 4930590J08 gene	protein-coding	0	0.468013
chr1	140520792	140521063	+	33	intron (NM_001081027, intron 18 of 27)	Lx2|LINE|L1	135475	NR_040604	75910	Mm.483845	NR_040604	ENSMUSG00000102368	4930590L20Rik	-	RIKEN cDNA 4930590L20 gene	ncRNA	0	0.511029
chr1	141846618	141846963	+	44	Intergenic	Lx|LINE|L1	-1190388	NR_040604	75910	Mm.483845	NR_040604	ENSMUSG00000102368	4930590L20Rik	-	RIKEN cDNA 4930590L20 gene	ncRNA	0.005797	0.50289
chr1	141969787	141970052	+	33	Intergenic	RMER1B|Other|Other	-1313517	NR_040604	75910	Mm.483845	NR_040604	ENSMUSG00000102368	4930590L20Rik	-	RIKEN cDNA 4930590L20 gene	ncRNA	0.007547	0.56391
chr1	141987056	141987478	+	44	Intergenic	Lx2|LINE|L1	-1330865	NR_040604	75910	Mm.483845	NR_040604	ENSMUSG00000102368	4930590L20Rik	-	RIKEN cDNA 4930590L20 gene	ncRNA	0	0.508274
chr2	179414470	179414848	+	33	promoter-TSS (NM_026596)	promoter-TSS (NM_026596)	-277	NM_026596	68175	Mm.158187	NM_026596		4930591A17Rik	-	RIKEN cDNA 4930591A17 gene	protein-coding	0.026455	0.422164
chr2	179350703	179351056	+	33	Intergenic	Intergenic	-64057	NM_026596	68175	Mm.158187	NM_026596		4930591A17Rik	-	RIKEN cDNA 4930591A17 gene	protein-coding	0.005666	0.545198
chr2	179291533	179291982	+	36	Intergenic	Intergenic	-123179	NM_026596	68175	Mm.158187	NM_026596		4930591A17Rik	-	RIKEN cDNA 4930591A17 gene	protein-coding	0.004454	0.466667
chr2	179279419	179279764	+	33	Intergenic	Intergenic	-135345	NM_026596	68175	Mm.158187	NM_026596		4930591A17Rik	-	RIKEN cDNA 4930591A17 gene	protein-coding	0.008696	0.557803
chr2	179260821	179261673	+	135	Intergenic	Intergenic	-153689	NM_026596	68175	Mm.158187	NM_026596		4930591A17Rik	-	RIKEN cDNA 4930591A17 gene	protein-coding	0.016432	0.495897
chr2	179144532	179144849	+	42	Intergenic	Intergenic	-270246	NM_026596	68175	Mm.158187	NM_026596		4930591A17Rik	-	RIKEN cDNA 4930591A17 gene	protein-coding	0.022082	0.515723
chr18	82953942	82954366	+	106	intron (NM_001177464, intron 1 of 5)	intron (NM_001177464, intron 1 of 5)	-33594	NR_033307	75853	Mm.420737	NR_033307		4930592I03Rik	-	RIKEN cDNA 4930592I03 gene	ncRNA	0.016509	0.552941
chr3	58739523	58739955	+	42	intron (NR_045167, intron 4 of 7)	Lx2A1|LINE|L1	47150	NR_045167	71301	Mm.254475	NR_045167	ENSMUSG00000097725	4930593A02Rik	4933440I01Rik	RIKEN cDNA 4930593A02 gene	ncRNA	0.00463	0.545035
chr14	35450758	35451036	+	34	intron (NM_008166, intron 11 of 15)	intron (NM_008166, intron 11 of 15)	361081	NM_001033766	239036	Mm.239970	NM_001033766	ENSMUSG00000041068	4930596D02Rik	-	RIKEN cDNA 4930596D02 gene	protein-coding	0.007194	0.458781
chr1	139166962	139167229	+	33	intron (NM_181347, intron 18 of 20)	RSINE1|SINE|B4	189438	NR_108103	78229	Mm.437838	NR_108103	ENSMUSG00000104900	4930596I21Rik	-	RIKEN cDNA 4930596I21 gene	ncRNA	0.014981	0.406716
chr1	95804144	95804389	+	33	Intergenic	IAPLTR4_I|LTR|ERVK	-87748	NR_040479	75381	Mm.417807	NR_040479	ENSMUSG00000100777	4930598F16Rik	-	RIKEN cDNA 4930598F16 gene	ncRNA	0.032653	0.53252
chr12	69852349	69852608	+	33	non-coding (NR_038173, exon 3 of 3)	non-coding (NR_038173, exon 3 of 3)	8792	NR_038173	70934	Mm.440427	NR_038172		4931403G20Rik	-	RIKEN cDNA 4931403G20 gene	ncRNA	0.019305	0.492308
chr14	25578030	25578829	+	89	intron (NM_001310666, intron 5 of 23)	intron (NM_001310666, intron 5 of 23)	-8375	NR_033492	77592	Mm.444871	NM_175264		4931406H21Rik	-	RIKEN cDNA 4931406H21 gene	ncRNA	0.012516	0.5325
chr7	34295938	34296634	+	212	Intergenic	Intergenic	-10677	NM_172741	233103	Mm.491097	NM_172741	ENSMUSG00000066571	4931406P16Rik	AA553327|mKIAA0355	RIKEN cDNA 4931406P16 gene	protein-coding	0.00431	0.467719
chr1	26344815	26345086	+	33	Intergenic	L1_Mus3|LINE|L1	342510	NM_001033764	210940	Mm.297614	NM_001033764	ENSMUSG00000073722	4931408C20Rik	-	RIKEN cDNA 4931408C20 gene	protein-coding	0	0.577206
chr1	26461915	26462508	+	44	Intergenic	Lx5|LINE|L1	225249	NM_001033764	210940	Mm.297614	NM_001033764	ENSMUSG00000073722	4931408C20Rik	-	RIKEN cDNA 4931408C20 gene	protein-coding	0.006745	0.459596
chr1	26687331	26688332	+	102	promoter-TSS (NM_001033764)	promoter-TSS (NM_001033764)	-371	NM_001033764	210940	Mm.297614	NM_001033764	ENSMUSG00000073722	4931408C20Rik	-	RIKEN cDNA 4931408C20 gene	protein-coding	0.000999	0.447106
chr19	37241796	37242071	+	33	Intergenic	Intergenic	22162	NR_040299	77059	Mm.251476	NR_040298		4931408D14Rik	-	RIKEN cDNA 4931408D14 gene	ncRNA	0.010909	0.474638
chr19	37285655	37286054	+	38	intron (NM_031156, intron 16 of 23)	L1MC4a|LINE|L1	-21759	NR_040298	77059	Mm.251476	NR_040298		4931408D14Rik	-	RIKEN cDNA 4931408D14 gene	ncRNA	0.005013	0.47
chr14	54592379	54592638	+	33	intron (NM_028890, intron 2 of 6)	intron (NM_028890, intron 2 of 6)	13400	NM_028890	74359	Mm.79815	NM_028890	ENSMUSG00000022179	4931414P19Rik	-	RIKEN cDNA 4931414P19 gene	protein-coding	0.019305	0.553846
chr9	46415118	46415458	+	92	Intergenic	Intergenic	-95302	NM_183104	74361	Mm.159169	NM_183104	ENSMUSG00000056617	4931429L15Rik	-	RIKEN cDNA 4931429L15 gene	protein-coding	0.002941	0.475073
chr9	46471039	46471327	+	38	Intergenic	Intergenic	-151197	NM_183104	74361	Mm.159169	NM_183104	ENSMUSG00000056617	4931429L15Rik	-	RIKEN cDNA 4931429L15 gene	protein-coding	0.024306	0.539792
chr9	46480266	46480630	+	47	Intergenic	Intergenic	-160462	NM_183104	74361	Mm.159169	NM_183104	ENSMUSG00000056617	4931429L15Rik	-	RIKEN cDNA 4931429L15 gene	protein-coding	0.03022	0.553425
chr13	48082564	48082872	+	62	intron (NR_102303, intron 1 of 2)	intron (NR_102303, intron 1 of 2)	-64110	NR_038004	70971	Mm.158514	NR_038004	ENSMUSG00000047324	4931429P17Rik	-	RIKEN cDNA 4931429P17 gene	ncRNA	0.016234	0.440129
chr11	114530886	114531259	+	85	intron (NR_037269, intron 2 of 4)	intron (NR_037269, intron 2 of 4)	-82212	NR_027643	319819	Mm.50754	NM_177008	ENSMUSG00000062391	4932435O22Rik	-	RIKEN cDNA 4932435O22 gene	ncRNA	0.002681	0.489305
chr3	36930628	36930948	+	97	intron (NM_172679, intron 21 of 85)	intron (NM_172679, intron 21 of 85)	67682	NM_172679	229227	Mm.207907	NM_172679	ENSMUSG00000037270	4932438A13Rik	4732443H21|B830039D19Rik|D630029K19Rik|FSA|Kiaa1109|Tweek	RIKEN cDNA 4932438A13 gene	protein-coding	0.003125	0.411215
chr3	36910892	36911161	+	38	intron (NM_172679, intron 15 of 85)	Lx2B2|LINE|L1	47920	NM_172679	229227	Mm.207907	NM_172679	ENSMUSG00000037270	4932438A13Rik	4732443H21|B830039D19Rik|D630029K19Rik|FSA|Kiaa1109|Tweek	RIKEN cDNA 4932438A13 gene	protein-coding	0.011152	0.459259
chr3	36841721	36842147	+	49	Intergenic	Intergenic	-21172	NM_172679	229227	Mm.207907	NM_172679	ENSMUSG00000037270	4932438A13Rik	4732443H21|B830039D19Rik|D630029K19Rik|FSA|Kiaa1109|Tweek	RIKEN cDNA 4932438A13 gene	protein-coding	0.011737	0.454333
chr16	91092369	91093179	+	69	Intergenic	B1_Mur4|SINE|Alu	-23629	NM_028905	74387	Mm.236220	NM_028905	ENSMUSG00000039851	4932438H23Rik	4931406G06Rik|AI550392	RIKEN cDNA 4932438H23 gene	protein-coding	0.012346	0.450062
chr5	56416212	56416545	+	38	Intergenic	L1Md_F2|LINE|L1	1301541	NR_015588	319216	Mm.332387	NR_015588	ENSMUSG00000097216	4932441J04Rik	-	RIKEN cDNA 4932441J04 gene	ncRNA	0.015015	0.565868
chr8	13729164	13729775	+	62	intron (NM_001101519, intron 1 of 3)	intron (NM_001101519, intron 1 of 3)	23580	NM_001101519	403185	Mm.252143	NM_001101519	ENSMUSG00000090336	4932443I19Rik	A230061C02Rik|Gm1106	RIKEN cDNA 4932443I19 gene	protein-coding	0.01473	0.503268
chr13	24907760	24908172	+	104	3' UTR (NM_172532, exon 10 of 10)	3' UTR (NM_172532, exon 10 of 10)	2366	NR_045182	73326	Mm.458692	NR_045182		4932702P03Rik	1700047I16Rik	RIKEN cDNA 4932702P03 gene	ncRNA	0.007282	0.435835
chr13	24906730	24907464	+	57	TTS (NM_172532)	TTS (NM_172532)	1497	NR_045182	73326	Mm.458692	NR_045182		4932702P03Rik	1700047I16Rik	RIKEN cDNA 4932702P03 gene	ncRNA	0.014986	0.488435
chr13	24893732	24894113	+	33	intron (NR_131787, intron 19 of 19)	intron (NR_131787, intron 19 of 19)	-11678	NR_045182	73326	Mm.458692	NR_045182		4932702P03Rik	1700047I16Rik	RIKEN cDNA 4932702P03 gene	ncRNA	0.005249	0.510471
chr13	24888313	24888810	+	69	intron (NR_131787, intron 17 of 19)	ID_B1|SINE|B4	-17039	NR_045182	73326	Mm.458692	NR_045182		4932702P03Rik	1700047I16Rik	RIKEN cDNA 4932702P03 gene	ncRNA	0.006036	0.445783
chr17	89271106	89271443	+	33	Intergenic	LTRIS2|LTR|ERV1	-48953	NR_045432	71052	Mm.399489	NR_045432		4933400B14Rik	-	RIKEN cDNA 4933400B14 gene	ncRNA	0.026706	0.482249
chr1	89589549	89589899	+	55	intron (NM_001037136, intron 1 of 16)	(TGGA)n|Simple_repeat|Simple_repeat	94168	NR_015540	74403	Mm.444291	NR_015540		4933400F21Rik	1700091C04Rik|4930565K10Rik	RIKEN cDNA 4933400F21 gene	ncRNA	0.011429	0.478632
chr1	89606603	89607284	+	89	intron (NM_001037136, intron 2 of 16)	intron (NM_001037136, intron 2 of 16)	76949	NR_015540	74403	Mm.444291	NR_015540		4933400F21Rik	1700091C04Rik|4930565K10Rik	RIKEN cDNA 4933400F21 gene	ncRNA	0.017621	0.51173
chr1	89620082	89620501	+	44	intron (NM_001037136, intron 3 of 16)	intron (NM_001037136, intron 3 of 16)	63601	NR_015540	74403	Mm.444291	NR_015540		4933400F21Rik	1700091C04Rik|4930565K10Rik	RIKEN cDNA 4933400F21 gene	ncRNA	0.002387	0.45
chr1	89651379	89652263	+	49	intron (NM_001037136, intron 6 of 16)	intron (NM_001037136, intron 6 of 16)	32071	NR_015540	74403	Mm.444291	NR_015540		4933400F21Rik	1700091C04Rik|4930565K10Rik	RIKEN cDNA 4933400F21 gene	ncRNA	0.016968	0.503955
chr1	89712392	89712835	+	33	intron (NM_001037136, intron 9 of 16)	MTE2b|LTR|ERVL-MaLR	-28721	NR_015540	74403	Mm.444291	NR_015540		4933400F21Rik	1700091C04Rik|4930565K10Rik	RIKEN cDNA 4933400F21 gene	ncRNA	0.006772	0.511261
chr1	89757277	89757536	+	33	intron (NM_001037136, intron 11 of 16)	intron (NM_001037136, intron 11 of 16)	-73514	NR_015540	74403	Mm.444291	NR_015540		4933400F21Rik	1700091C04Rik|4930565K10Rik	RIKEN cDNA 4933400F21 gene	ncRNA	0.011583	0.530769
chr8	103681005	103681294	+	44	TTS (NR_045730)	TTS (NR_045730)	77350	NR_045730	71058	Mm.67707	NR_045730	ENSMUSG00000110336	4933400L20Rik	-	RIKEN cDNA 4933400L20 gene	ncRNA	0.013841	0.472414
chr8	103623917	103624287	+	38	intron (NR_045730, intron 1 of 4)	intron (NR_045730, intron 1 of 4)	20303	NR_045730	71058	Mm.67707	NR_045730	ENSMUSG00000110336	4933400L20Rik	-	RIKEN cDNA 4933400L20 gene	ncRNA	0.005405	0.512129
chr8	103501344	103501616	+	33	Intergenic	Intergenic	-102319	NR_045730	71058	Mm.67707	NR_045730	ENSMUSG00000110336	4933400L20Rik	-	RIKEN cDNA 4933400L20 gene	ncRNA	0.007353	0.498168
chr8	103481862	103482703	+	56	Intergenic	Intergenic	-121517	NR_045730	71058	Mm.67707	NR_045730	ENSMUSG00000110336	4933400L20Rik	-	RIKEN cDNA 4933400L20 gene	ncRNA	0.009512	0.495249
chr7	40741298	40741749	+	33	Intergenic	Intergenic	66786	NR_045504	71029	Mm.399496	NR_045504	ENSMUSG00000102004	4933402C06Rik	-	RIKEN cDNA 4933402C06 gene	ncRNA	0.006652	0.504425
chr7	40683016	40683512	+	78	intron (NR_045504, intron 3 of 3)	intron (NR_045504, intron 3 of 3)	8527	NR_045504	71029	Mm.399496	NR_045504	ENSMUSG00000102004	4933402C06Rik	-	RIKEN cDNA 4933402C06 gene	ncRNA	0.002016	0.501006
chr7	40258214	40258567	+	38	Intergenic	Intergenic	-416347	NR_045504	71029	Mm.399496	NR_045504	ENSMUSG00000102004	4933402C06Rik	-	RIKEN cDNA 4933402C06 gene	ncRNA	0.011331	0.483051
chr7	40218273	40219041	+	44	Intergenic	Intergenic	-456080	NR_045504	71029	Mm.399496	NR_045504	ENSMUSG00000102004	4933402C06Rik	-	RIKEN cDNA 4933402C06 gene	ncRNA	0.013021	0.485046
chr8	87575456	87575865	+	38	intron (NM_177901, intron 3 of 5)	L1MA9|LINE|L1	11753	NM_177901	330820	Mm.212913	NM_177901	ENSMUSG00000069971	4933402J07Rik	-	RIKEN cDNA 4933402J07 gene	protein-coding	0.012225	0.44878
chr5	59489855	59490117	+	33	Intergenic	L1Md_F2|LINE|L1	496016	NR_040683	71057	Mm.50817	NR_040682	ENSMUSG00000106013	4933402J10Rik	-	RIKEN cDNA 4933402J10 gene	ncRNA	0.01145	0.463878
chr14	74379513	74379870	+	44	Intergenic	L1_Mus1|LINE|L1	24164	NR_046059	74425	Mm.399498	NR_046059		4933402J15Rik	-	RIKEN cDNA 4933402J15 gene	ncRNA	0.008403	0.519553
chr14	74345234	74345496	+	49	Intergenic	RLTR20B3|LTR|ERVK	-10162	NR_046059	74425	Mm.399498	NR_046059		4933402J15Rik	-	RIKEN cDNA 4933402J15 gene	ncRNA	0.003817	0.513308
chr10	43847729	43848058	+	33	Intergenic	Intergenic	21986	NR_131055	71018	Mm.410796	NR_131055	ENSMUSG00000111342	4933404K13Rik	-	RIKEN cDNA 4933404K13 gene	ncRNA	0.012158	0.469697
chr5	136930676	136931323	+	49	intron (NR_015555, intron 3 of 3)	ID_B1|SINE|B4	11853	NR_015555	66752	Mm.135764	NR_015555	ENSMUSG00000097908	4933404O12Rik	AW494809	RIKEN cDNA 4933404O12 gene	ncRNA	0.010819	0.530864
chr5	136920542	136920975	+	73	intron (NR_015555, intron 1 of 3)	B4|SINE|B4	1612	NR_015555	66752	Mm.135764	NR_015555	ENSMUSG00000097908	4933404O12Rik	AW494809	RIKEN cDNA 4933404O12 gene	ncRNA	0.020785	0.509217
chr5	136919476	136919783	+	33	intron (NR_015555, intron 1 of 3)	intron (NR_015555, intron 1 of 3)	483	NR_015555	66752	Mm.135764	NR_015555	ENSMUSG00000097908	4933404O12Rik	AW494809	RIKEN cDNA 4933404O12 gene	ncRNA	0.039088	0.616883
chr8	105729708	105729995	+	44	intron (NM_027469, intron 1 of 2)	intron (NM_027469, intron 1 of 2)	21548	NM_027655	71046	Mm.280888	NM_027655	ENSMUSG00000013158	4933405L10Rik	-	RIKEN cDNA 4933405L10 gene	protein-coding	0.038328	0.482639
chr12	32923783	32924132	+	33	intron (NR_044986, intron 3 of 5)	intron (NR_044986, intron 3 of 5)	29832	NR_044986	74076	Mm.50114	NR_044986	ENSMUSG00000097494	4933406C10Rik	-	RIKEN cDNA 4933406C10 gene	ncRNA	0.008596	0.494286
chr11	19321296	19321666	+	38	Intergenic	L1VL4|LINE|L1	256206	NR_046037	74059	Mm.292321	NR_046037	ENSMUSG00000086025	4933406G16Rik	-	RIKEN cDNA 4933406G16 gene	ncRNA	0	0.477089
chr7	82807691	82807985	+	44	Intergenic	Lx5|LINE|L1	-52194	NR_046004	77800	Mm.444811	NR_046004	ENSMUSG00000086690	4933406J10Rik	A930009F24Rik	RIKEN cDNA 4933406J10 gene	ncRNA	0.006803	0.559322
chr12	106625502	106626004	+	69	Intergenic	Intergenic	90571	NR_015512	71033	Mm.159404	NR_015512	ENSMUSG00000085820	4933406K04Rik	4930426M03Rik|4930485I22Rik|4933427G14Rik	RIKEN cDNA 4933406K04 gene	ncRNA	0.015936	0.534791
chr12	106944625	106944937	+	33	Intergenic	Intergenic	-228457	NR_015512	71033	Mm.159404	NR_015512	ENSMUSG00000085820	4933406K04Rik	4930426M03Rik|4930485I22Rik|4933427G14Rik	RIKEN cDNA 4933406K04 gene	ncRNA	0.009615	0.485623
chr12	107053450	107053810	+	33	Intergenic	Intergenic	-337306	NR_015512	71033	Mm.159404	NR_015512	ENSMUSG00000085820	4933406K04Rik	4930426M03Rik|4930485I22Rik|4933427G14Rik	RIKEN cDNA 4933406K04 gene	ncRNA	0.019444	0.490305
chr12	107124081	107124433	+	33	Intergenic	Intergenic	-407933	NR_015512	71033	Mm.159404	NR_015512	ENSMUSG00000085820	4933406K04Rik	4930426M03Rik|4930485I22Rik|4933427G14Rik	RIKEN cDNA 4933406K04 gene	ncRNA	0.025568	0.515581
chr10	75451160	75451624	+	69	intron (NR_045841, intron 1 of 2)	intron (NR_045841, intron 1 of 2)	1882	NR_045841	71125	Mm.399516	NR_045841		4933407G14Rik	-	RIKEN cDNA 4933407G14 gene	ncRNA	0.017241	0.492473
chr10	75443415	75444047	+	38	Intergenic	Intergenic	-5779	NR_045841	71125	Mm.399516	NR_045841		4933407G14Rik	-	RIKEN cDNA 4933407G14 gene	ncRNA	0.02057	0.489731
chr9	51930276	51931410	+	38	Intergenic	(CA)n|Simple_repeat|Simple_repeat	16414	NR_040731	74072	Mm.84915	NR_040731	ENSMUSG00000111836	4933407I05Rik	-	RIKEN cDNA 4933407I05 gene	ncRNA	0.010582	0.456388
chr9	51926539	51926988	+	33	non-coding (NR_040731, exon 3 of 3)	non-coding (NR_040731, exon 3 of 3)	12334	NR_040731	74072	Mm.84915	NR_040731	ENSMUSG00000111836	4933407I05Rik	-	RIKEN cDNA 4933407I05 gene	ncRNA	0.017817	0.493333
chr8	114285456	114285753	+	33	intron (NM_173016, intron 6 of 8)	RMER15|LTR|ERVL	65874	NR_045831	71122	Mm.437539	NR_045831		4933408N05Rik	-	RIKEN cDNA 4933408N05 gene	ncRNA	0.003367	0.466443
chr8	114353119	114353470	+	55	intron (NM_173016, intron 7 of 8)	intron (NM_173016, intron 7 of 8)	-1816	NR_045831	71122	Mm.437539	NR_045831		4933408N05Rik	-	RIKEN cDNA 4933408N05 gene	ncRNA	0.008547	0.474432
chr8	114355437	114355884	+	82	intron (NM_173016, intron 7 of 8)	intron (NM_173016, intron 7 of 8)	-4182	NR_045831	71122	Mm.437539	NR_045831		4933408N05Rik	-	RIKEN cDNA 4933408N05 gene	ncRNA	0.011186	0.464286
chr10	117912301	117913049	+	44	Intergenic	PB1D10|SINE|Alu	-12784	NR_045342	71067	Mm.410793	NR_045342		4933411E08Rik	-	RIKEN cDNA 4933411E08 gene	ncRNA	0.013369	0.455274
chr10	51742499	51742791	+	38	Intergenic	L1Md_A|LINE|L1	14549	NR_045158	71090	Mm.72588	NM_027670	ENSMUSG00000062224	4933411G06Rik	-	Sumo1 pseudogene	pseudo	0.027397	0.569966
chr10	51889345	51889770	+	38	Intergenic	RMER1B|Other|Other	-132363	NR_045158	71090	Mm.72588	NM_027670	ENSMUSG00000062224	4933411G06Rik	-	Sumo1 pseudogene	pseudo	0.004706	0.546948
chr19	42052916	42054262	+	104	TTS (NM_025752)	TTS (NM_025752)	1361	NM_025752	66765	Mm.440412	NM_025752	ENSMUSG00000090369	4933411K16Rik	-	RIKEN cDNA 4933411K16 gene	protein-coding	0.011144	0.524128
chr15	59977701	59978149	+	33	Intergenic	Intergenic	38693	NM_027668	71088	Mm.425950	NM_027668	ENSMUSG00000071749	4933412E24Rik	-	RIKEN cDNA 4933412E24 gene	protein-coding	0.049107	0.501114
chr13	15707588	15708099	+	44	intron (NM_008130, intron 10 of 14)	intron (NM_008130, intron 10 of 14)	94787	NR_045507	71071	Mm.380845	NR_045507		4933412O06Rik	-	RIKEN cDNA 4933412O06 gene	ncRNA	0.005871	0.470703
chr6	128369407	128370380	+	62	intron (NM_008021, intron 4 of 7)	(TG)n|Simple_repeat|Simple_repeat	-5617	NM_027697	71149	Mm.483176	NM_027697	ENSMUSG00000079304	4933413G19Rik	-	RIKEN cDNA 4933413G19 gene	protein-coding	0.024666	0.507187
chr14	26356550	26356957	+	44	promoter-TSS (NR_038005)	promoter-TSS (NR_038005)	-794	NR_038005	71106	Mm.158564	NR_038005	ENSMUSG00000021874	4933413J09Rik	GCSE	RIKEN cDNA 4933413J09 gene	ncRNA	0.014742	0.47549
chr14	26330265	26330587	+	44	Intergenic	RMER17B|LTR|ERVK	-27121	NR_038005	71106	Mm.158564	NR_038005	ENSMUSG00000021874	4933413J09Rik	GCSE	RIKEN cDNA 4933413J09 gene	ncRNA	0.021739	0.547988
chr13	117809849	117810099	+	38	exon (NM_010408, exon 3 of 8)	exon (NM_010408, exon 3 of 8)	-89963	NR_045508	71100	Mm.414841	NR_045508	ENSMUSG00000079048	4933413L06Rik	-	RIKEN cDNA 4933413L06 gene	ncRNA	0.012	0.450199
chr2	159715590	159716149	+	33	Intergenic	Intergenic	-231472	NR_040498	71081	Mm.383491	NR_040498	ENSMUSG00000085198	4933416E03Rik	-	RIKEN cDNA 4933416E03 gene	ncRNA	0.003578	0.464286
chr2	159518352	159518619	+	33	Intergenic	Intergenic	-428856	NR_040498	71081	Mm.383491	NR_040498	ENSMUSG00000085198	4933416E03Rik	-	RIKEN cDNA 4933416E03 gene	ncRNA	0.003745	0.485075
chr13	34940813	34941322	+	38	intron (NM_025750, intron 2 of 4)	intron (NM_025750, intron 2 of 4)	16658	NM_025750	66761	Mm.157047	NM_025750	ENSMUSG00000021415	4933417A18Rik	-	RIKEN cDNA 4933417A18 gene	protein-coding	0.003929	0.517647
chr8	123231403	123232428	+	33	TTS (NM_030176)	TTS (NM_030176)	-3176	NR_045849	71186	Mm.449984	NR_045849	ENSMUSG00000097637	4933417D19Rik	-	RIKEN cDNA 4933417D19 gene	ncRNA	0.019512	0.582846
chr1	71983599	71983904	+	33	intron (NR_040454, intron 1 of 2)	ID_B1|SINE|B4	21444	NR_040454	71134	Mm.370574	NR_040454	ENSMUSG00000101848	4933417E11Rik	-	RIKEN cDNA 4933417E11 gene	ncRNA	0.016393	0.434641
chr1	71991607	71992041	+	268	intron (NR_040454, intron 1 of 2)	intron (NR_040454, intron 1 of 2)	13371	NR_040454	71134	Mm.370574	NR_040454	ENSMUSG00000101848	4933417E11Rik	-	RIKEN cDNA 4933417E11 gene	ncRNA	0.016129	0.478161
chr1	72009241	72009823	+	49	Intergenic	Intergenic	-4337	NR_040454	71134	Mm.370574	NR_040454	ENSMUSG00000101848	4933417E11Rik	-	RIKEN cDNA 4933417E11 gene	ncRNA	0.012027	0.51458
chr3	56007760	56008171	+	56	intron (NM_030595, intron 21 of 57)	B1_Mm|SINE|Alu	160860	NR_033592	71182	Mm.195603	NR_033592	ENSMUSG00000106572	4933417G07Rik	-	SEC13 homolog pseudogene	pseudo	0.007299	0.432039
chr7	143364970	143365719	+	135	intron (NM_008434, intron 15 of 15)	intron (NM_008434, intron 15 of 15)	-34694	NR_045842	71153	Mm.398340	NR_045842	ENSMUSG00000101360	4933417O13Rik	-	RIKEN cDNA 4933417O13 gene	ncRNA	0.010681	0.570667
chr1	36721493	36721795	+	38	intron (NR_040290, intron 2 of 8)	intron (NR_040290, intron 2 of 8)	7106	NR_040290	71166	Mm.157049	NR_040290	ENSMUSG00000102416	4933424G06Rik	1700104I15Rik	RIKEN cDNA 4933424G06 gene	ncRNA	0.029801	0.488449
chr6	89059134	89059522	+	49	Intergenic	L1M2|LINE|L1	-36782	NR_134978	232217	Mm.281744	NM_175017	ENSMUSG00000055403	4933427D06Rik	-	RIKEN cDNA 4933427D06 gene	ncRNA	0	0.467866
chr6	89008026	89008401	+	44	Intergenic	Intergenic	-87897	NR_134978	232217	Mm.281744	NM_175017	ENSMUSG00000055403	4933427D06Rik	-	RIKEN cDNA 4933427D06 gene	ncRNA	0.010667	0.515957
chr15	74703262	74703531	+	44	3' UTR (NM_008415, exon 2 of 2)	3' UTR (NM_008415, exon 2 of 2)	-5765	NR_033197	66769	Mm.482908	NM_025756	ENSMUSG00000044276	4933427E11Rik	-	RIKEN cDNA 4933427E11 gene	ncRNA	0.011152	0.551852
chr4	139941211	139941749	+	56	intron (NR_045159, intron 2 of 2)	intron (NR_045159, intron 2 of 2)	2039	NR_045159	71235	Mm.61253	NR_045159	ENSMUSG00000085928	4933427I22Rik	-	RIKEN cDNA 4933427I22 gene	ncRNA	0.001859	0.478664
chr11	97511018	97512275	+	511	3' UTR (NM_018873, exon 20 of 20)	3' UTR (NM_018873, exon 20 of 20)	-11306	NM_001289118	100141474	Mm.482426	NM_001289118	ENSMUSG00000047988	4933428G20Rik	-	RIKEN cDNA 4933428G20 gene	protein-coding	0.017502	0.575517
chr11	97531862	97532152	+	38	intron (NM_018873, intron 11 of 19)	CpG	-31667	NM_001289118	100141474	Mm.482426	NM_001289118	ENSMUSG00000047988	4933428G20Rik	-	RIKEN cDNA 4933428G20 gene	protein-coding	0.093103	0.670103
chr14	48944406	48944651	+	32	Intergenic	MLTR11A|LTR|ERVK	65655	NR_033783	66770	Mm.136954	NR_033783		4933429O19Rik	1700031B11Rik	RIKEN cDNA 4933429O19 gene	ncRNA	0.004082	0.48374
chr14	48879185	48879429	+	33	intron (NR_033783, intron 1 of 3)	intron (NR_033783, intron 1 of 3)	434	NR_033783	66770	Mm.136954	NR_033783		4933429O19Rik	1700031B11Rik	RIKEN cDNA 4933429O19 gene	ncRNA	0.016393	0.538776
chr14	48795281	48795589	+	44	Intergenic	Intergenic	-83438	NR_033783	66770	Mm.136954	NR_033783		4933429O19Rik	1700031B11Rik	RIKEN cDNA 4933429O19 gene	ncRNA	0.022727	0.488673
chr11	24496131	24496593	+	38	intron (NR_045857, intron 1 of 3)	L1_Mus2|LINE|L1	14453	NR_045857	71316	Mm.79162	NR_045857	ENSMUSG00000086892	4933430M04Rik	-	RIKEN cDNA 4933430M04 gene	ncRNA	0.012987	0.520518
chr11	24365505	24365818	+	33	Intergenic	Intergenic	-116248	NR_045857	71316	Mm.79162	NR_045857	ENSMUSG00000086892	4933430M04Rik	-	RIKEN cDNA 4933430M04 gene	ncRNA	0.00639	0.484076
chr11	24286228	24287012	+	38	Intergenic	Intergenic	-195289	NR_045857	71316	Mm.79162	NR_045857	ENSMUSG00000086892	4933430M04Rik	-	RIKEN cDNA 4933430M04 gene	ncRNA	0.019133	0.505732
chr3	107901288	107901756	+	32	Intergenic	Intergenic	-5309	NR_015459	329735	Mm.270500	NM_177858	ENSMUSG00000086968	4933431E20Rik	-	RIKEN cDNA 4933431E20 gene	ncRNA	0.017094	0.471215
chr6	72141233	72141803	+	151	intron (NM_001035228, intron 3 of 6)	intron (NM_001035228, intron 3 of 6)	-18321	NR_045165	71265	Mm.442035	NR_045163	ENSMUSG00000108709	4933431G14Rik	4930565C19Rik	RIKEN cDNA 4933431G14 gene	ncRNA	0.017544	0.507881
chr6	72142102	72142369	+	49	exon (NM_011375, exon 4 of 7)	exon (NM_011375, exon 4 of 7)	-19038	NR_045165	71265	Mm.442035	NR_045163	ENSMUSG00000108709	4933431G14Rik	4930565C19Rik	RIKEN cDNA 4933431G14 gene	ncRNA	0.029963	0.514925
chr6	72154707	72155296	+	82	TTS (NM_011375)	TTS (NM_011375)	-31804	NR_045165	71265	Mm.442035	NR_045163	ENSMUSG00000108709	4933431G14Rik	4930565C19Rik	RIKEN cDNA 4933431G14 gene	ncRNA	0.01528	0.564407
chr6	72162040	72162462	+	75	Intergenic	Intergenic	-39054	NR_045165	71265	Mm.442035	NR_045163	ENSMUSG00000108709	4933431G14Rik	4930565C19Rik	RIKEN cDNA 4933431G14 gene	ncRNA	0.016588	0.491726
chr6	72169874	72170381	+	38	Intergenic	RMER20A|LTR|ERVK	-46930	NR_045165	71265	Mm.442035	NR_045163	ENSMUSG00000108709	4933431G14Rik	4930565C19Rik	RIKEN cDNA 4933431G14 gene	ncRNA	0.003945	0.42126
chr6	72171545	72172000	+	75	Intergenic	MERVL_2A-int|LTR|ERVL	-48575	NR_045165	71265	Mm.442035	NR_045163	ENSMUSG00000108709	4933431G14Rik	4930565C19Rik	RIKEN cDNA 4933431G14 gene	ncRNA	0.013187	0.493421
chr9	118323808	118324125	+	44	Intergenic	Intergenic	-105873	NR_040716	71196	Mm.73218	NR_040716	ENSMUSG00000111843	4933432G23Rik	-	RIKEN cDNA 4933432G23 gene	ncRNA	0.0347	0.575472
chr16	18211115	18211503	+	44	intron (NR_015575, intron 1 of 2)	intron (NR_015575, intron 1 of 2)	2224	NR_027843	66779	Mm.387525	NR_015575		4933432I09Rik	-	RIKEN cDNA 4933432I09 gene	ncRNA	0.007732	0.526992
chr8	30792676	30793188	+	38	Intergenic	Lx2|LINE|L1	224537	NR_045856	71314	Mm.158666	NR_045856	ENSMUSG00000097044	4933433F19Rik	-	RIKEN cDNA 4933433F19 gene	ncRNA	0.009766	0.508772
chr8	30182595	30182915	+	33	Intergenic	Intergenic	-385640	NR_045856	71314	Mm.158666	NR_045856	ENSMUSG00000097044	4933433F19Rik	-	RIKEN cDNA 4933433F19 gene	ncRNA	0.00625	0.479751
chr9	61069436	61069779	+	56	Intergenic	Intergenic	35779	NR_105026	66785	Mm.158134	NR_105026	ENSMUSG00000111807	4933433G08Rik	-	RIKEN cDNA 4933433G08 gene	ncRNA	0.011662	0.447674
chr9	61088864	61089166	+	33	Intergenic	Intergenic	16371	NR_105026	66785	Mm.158134	NR_105026	ENSMUSG00000111807	4933433G08Rik	-	RIKEN cDNA 4933433G08 gene	ncRNA	0.009934	0.432343
chr9	61118894	61119487	+	69	Intergenic	RMER20C_Mm|LTR|ERVK	-13804	NR_105026	66785	Mm.158134	NR_105026	ENSMUSG00000111807	4933433G08Rik	-	RIKEN cDNA 4933433G08 gene	ncRNA	0.008432	0.530303
chr9	75421602	75422065	+	56	Intergenic	MT2C_Mm|LTR|ERVL	11649	NR_040719	71274	Mm.399152	NR_040719	ENSMUSG00000097021	4933433G15Rik	4921522K19Rik	RIKEN cDNA 4933433G15 gene	ncRNA	0.00432	0.465517
chr9	75416912	75417360	+	33	Intergenic	Intergenic	6952	NR_040719	71274	Mm.399152	NR_040719	ENSMUSG00000097021	4933433G15Rik	4921522K19Rik	RIKEN cDNA 4933433G15 gene	ncRNA	0.017857	0.518931
chr17	84117188	84117987	+	38	Intergenic	B1_Mur1|SINE|Alu	38927	NR_045458	74473	Mm.399575	NR_045458		4933433H22Rik	-	RIKEN cDNA 4933433H22 gene	ncRNA	0.006258	0.5
chr7	68399538	68399814	+	33	Intergenic	Lx8|LINE|L1	-17748	NR_046208	71244	Mm.410787	NR_046208	ENSMUSG00000108924	4933436H12Rik	-	RIKEN cDNA 4933436H12 gene	ncRNA	0.01087	0.523466
chr5	126725171	126725591	+	33	Intergenic	RMER15|LTR|ERVL	-305408	NR_040685	71247	Mm.399586	NR_040685	ENSMUSG00000105490	4933438B17Rik	-	RIKEN cDNA 4933438B17 gene	ncRNA	0.011905	0.501188
chr5	126566001	126566541	+	49	Intergenic	Intergenic	-464518	NR_040685	71247	Mm.399586	NR_040685	ENSMUSG00000105490	4933438B17Rik	-	RIKEN cDNA 4933438B17 gene	ncRNA	0.014815	0.462107
chr5	126489000	126489321	+	33	Intergenic	Intergenic	-541629	NR_040685	71247	Mm.399586	NR_040685	ENSMUSG00000105490	4933438B17Rik	-	RIKEN cDNA 4933438B17 gene	ncRNA	0.006231	0.444099
chr5	126287568	126287827	+	32	Intergenic	RLTR21|LTR|ERVK	-743092	NR_040685	71247	Mm.399586	NR_040685	ENSMUSG00000105490	4933438B17Rik	-	RIKEN cDNA 4933438B17 gene	ncRNA	0.007722	0.473077
chr4	147086328	147086987	+	42	Intergenic	Intergenic	-18221	NR_045446	71270	Mm.460830	NR_045446	ENSMUSG00000093617	4933438K21Rik	-	RIKEN cDNA 4933438K21 gene	ncRNA	0.031866	0.483333
chr4	147115359	147115825	+	60	Intergenic	URR1A|DNA|hAT-Charlie	-47156	NR_045446	71270	Mm.460830	NR_045446	ENSMUSG00000093617	4933438K21Rik	-	RIKEN cDNA 4933438K21 gene	ncRNA	0	0.45182
chr4	147116661	147117075	+	147	Intergenic	Lx|LINE|L1	-48432	NR_045446	71270	Mm.460830	NR_045446	ENSMUSG00000093617	4933438K21Rik	-	RIKEN cDNA 4933438K21 gene	ncRNA	0.004831	0.462651
chr10	111581533	111581903	+	38	Intergenic	Intergenic	12555	NR_045344	71321	Mm.410785	NR_045344	ENSMUSG00000097082	4933440J02Rik	-	RIKEN cDNA 4933440J02 gene	ncRNA	0.010811	0.474394
chr10	111582305	111582715	+	69	Intergenic	Intergenic	11763	NR_045344	71321	Mm.410785	NR_045344	ENSMUSG00000097082	4933440J02Rik	-	RIKEN cDNA 4933440J02 gene	ncRNA	0.021951	0.493917
chr10	111598039	111599680	+	288	Intergenic	Intergenic	-4586	NR_045344	71321	Mm.410785	NR_045344	ENSMUSG00000097082	4933440J02Rik	-	RIKEN cDNA 4933440J02 gene	ncRNA	0.014625	0.501218
chr10	111694810	111695060	+	33	Intergenic	Intergenic	-100662	NR_045344	71321	Mm.410785	NR_045344	ENSMUSG00000097082	4933440J02Rik	-	RIKEN cDNA 4933440J02 gene	ncRNA	0.012	0.521912
chr10	111702341	111702943	+	249	Intergenic	MLT1E2|LTR|ERVL-MaLR	-108369	NR_045344	71321	Mm.410785	NR_045344	ENSMUSG00000097082	4933440J02Rik	-	RIKEN cDNA 4933440J02 gene	ncRNA	0.013289	0.452736
chr7	125132012	125132364	+	44	Intergenic	Intergenic	217598	NR_045803	71208	Mm.159465	NM_172408	ENSMUSG00000045928	4933440M02Rik	-	RIKEN cDNA 4933440M02 gene	ncRNA	0.002841	0.458924
chr5	23279930	23280701	+	627	Intergenic	Lx5c|LINE|L1	154038	NR_040469	269630	Mm.425231	NR_040469	ENSMUSG00000073147	5031425E22Rik	-	RIKEN cDNA 5031425E22 gene	ncRNA	0.014267	0.475389
chr2	166485512	166485977	+	49	Intergenic	Intergenic	38293	NR_015558	319684	Mm.399746	NR_015558		5031425F14Rik	-	RIKEN cDNA 5031425F14 gene	ncRNA	0.012903	0.51073
chr2	166448260	166448751	+	69	non-coding (NR_015558, exon 1 of 3)	non-coding (NR_015558, exon 1 of 3)	1054	NR_015558	319684	Mm.399746	NR_015558		5031425F14Rik	-	RIKEN cDNA 5031425F14 gene	ncRNA	0.026477	0.536585
chr2	166422021	166422264	+	38	Intergenic	Intergenic	-25309	NR_015558	319684	Mm.399746	NR_015558		5031425F14Rik	-	RIKEN cDNA 5031425F14 gene	ncRNA	0.00823	0.467213
chr2	166406994	166407235	+	32	Intergenic	Intergenic	-40337	NR_015558	319684	Mm.399746	NR_015558		5031425F14Rik	-	RIKEN cDNA 5031425F14 gene	ncRNA	0.029046	0.570248
chr2	166403395	166403856	+	38	Intergenic	Intergenic	-43826	NR_015558	319684	Mm.399746	NR_015558		5031425F14Rik	-	RIKEN cDNA 5031425F14 gene	ncRNA	0.032538	0.551948
chr6	112327178	112327530	+	92	intron (NM_144799, intron 4 of 5)	L1MC3|LINE|L1	-37035	NR_045987	100503613	Mm.136719	NM_177012		5031434C07Rik	-	RIKEN cDNA 5031434C07 gene	ncRNA	0	0.456091
chr15	84972984	84973810	+	62	intron (NM_001033273, intron 1 of 9)	intron (NM_001033273, intron 1 of 9)	14574	NM_001033273	223739	Mm.323925	NM_001033273	ENSMUSG00000036046	5031439G07Rik	AW554572|mKIAA0930	RIKEN cDNA 5031439G07 gene	protein-coding	0.012107	0.570738
chr5	52983003	52983314	+	38	intron (NR_040413, intron 2 of 2)	intron (NR_040413, intron 2 of 2)	9134	NR_040413	75954	Mm.258937	NR_040413	ENSMUSG00000106352	5033403H07Rik	-	RIKEN cDNA 5033403H07 gene	ncRNA	0.009646	0.471154
chr5	52998193	52998655	+	185	Intergenic	Intergenic	-6132	NR_040413	75954	Mm.258937	NR_040413	ENSMUSG00000106352	5033403H07Rik	-	RIKEN cDNA 5033403H07 gene	ncRNA	0.010823	0.511879
chr1	185517110	185517467	+	59	Intergenic	Lx5|LINE|L1	19982	NR_033600	114668	Mm.379303	NR_033600	ENSMUSG00000102185	5033404E19Rik	-	NSA2 ribosome biogenesis homolog pseudogene	pseudo	0.002801	0.53352
chr12	111937215	111937785	+	33	Intergenic	Intergenic	6982	NR_029464	77675	Mm.98331	NR_029464		5033406O09Rik	9130204G15Rik	RIKEN cDNA 5033406O09 gene	ncRNA	0.029825	0.595447
chr12	111944567	111944897	+	97	promoter-TSS (NR_029464)	promoter-TSS (NR_029464)	-250	NR_029464	77675	Mm.98331	NR_029464		5033406O09Rik	9130204G15Rik	RIKEN cDNA 5033406O09 gene	ncRNA	0.009091	0.537764
chr12	111946327	111946606	+	33	Intergenic	Intergenic	-1984	NR_029464	77675	Mm.98331	NR_029464		5033406O09Rik	9130204G15Rik	RIKEN cDNA 5033406O09 gene	ncRNA	0.010753	0.567857
chr2	131764551	131764891	+	36	Intergenic	B4A|SINE|B4	82935	NR_029381	414081	Mm.246905	NR_029381	ENSMUSG00000086822	5330413P13Rik	-	RIKEN cDNA 5330413P13 gene	ncRNA	0	0.445748
chr3	108530476	108530923	+	33	intron (NM_001346518, intron 1 of 21)	intron (NM_001346518, intron 1 of 21)	5823	NM_001033304	229722	Mm.316890	NM_001033304	ENSMUSG00000040412	5330417C22Rik	BB183350	RIKEN cDNA 5330417C22 gene	protein-coding	0.013423	0.517857
chr6	142647207	142647470	+	44	intron (NM_001310143, intron 18 of 38)	intron (NM_001310143, intron 18 of 38)	32743	NR_037679	321015	Mm.35670	NM_177314	ENSMUSG00000104234	5330439B14Rik	-	RIKEN cDNA 5330439B14 gene	ncRNA	0.011407	0.488636
chr8	35917619	35917855	+	33	Intergenic	Intergenic	-34780	NR_046181	330737	Mm.381743	NR_046181	ENSMUSG00000109761	5430403N17Rik	5430403N17	RIKEN cDNA 5430403N17 gene	ncRNA	0.012712	0.451477
chr8	35951685	35952174	+	33	Intergenic	Intergenic	-68972	NR_046181	330737	Mm.381743	NR_046181	ENSMUSG00000109761	5430403N17Rik	5430403N17	RIKEN cDNA 5430403N17 gene	ncRNA	0.006135	0.495918
chr8	25332857	25333152	+	49	Intergenic	B4A|SINE|B4	-26734	NR_040352	74489	Mm.256468	NR_040352	ENSMUSG00000110140	5430421F17Rik	-	RIKEN cDNA 5430421F17 gene	ncRNA	0.030508	0.510135
chr12	90905477	90905721	+	33	Intergenic	Lx4A|LINE|L1	-140249	NR_045858	71349	Mm.442093	NR_045858		5430427M07Rik	-	RIKEN cDNA 5430427M07 gene	ncRNA	0.004098	0.465306
chr3	38162442	38162682	+	38	Intergenic	Intergenic	45557	NR_040541	71342	Mm.410782	NR_040541	ENSMUSG00000106002	5430434I15Rik	-	RIKEN cDNA 5430434I15 gene	ncRNA	0	0.514523
chr3	38300138	38300578	+	38	Intergenic	Intergenic	-92239	NR_040541	71342	Mm.410782	NR_040541	ENSMUSG00000106002	5430434I15Rik	-	RIKEN cDNA 5430434I15 gene	ncRNA	0.015909	0.464853
chr15	5850907	5851237	+	44	Intergenic	L1_Mus2|LINE|L1	354754	NR_045274	71432	Mm.291087	NR_045274		5430437J10Rik	-	RIKEN cDNA 5430437J10 gene	ncRNA	0.006061	0.507553
chr14	105362166	105362624	+	44	Intergenic	Intergenic	-65164	NR_045859	71362	Mm.410781	NR_045859		5430440P10Rik	-	RIKEN cDNA 5430440P10 gene	ncRNA	0.004367	0.459695
chr11	81842039	81842583	+	33	intron (NM_001034013, intron 1 of 9)	intron (NM_001034013, intron 1 of 9)	-18366	NR_038010	71388	Mm.158687	NR_038010	ENSMUSG00000020703	5530401A14Rik	-	RIKEN cDNA 5530401A14 gene	ncRNA	0.005515	0.477064
chr10	95447079	95447356	+	33	Intergenic	(CAAAA)n|Simple_repeat|Simple_repeat	29842	NR_045339	70523	Mm.158398	NR_045338	ENSMUSG00000097766	5730420D15Rik	-	RIKEN cDNA 5730420D15 gene	ncRNA	0.00361	0.44964
chr10	95418262	95418581	+	38	intron (NR_045339, intron 1 of 4)	intron (NR_045339, intron 1 of 4)	1046	NR_045339	70523	Mm.158398	NR_045338	ENSMUSG00000097766	5730420D15Rik	-	RIKEN cDNA 5730420D15 gene	ncRNA	0.021944	0.453125
chr10	95417275	95417687	+	38	promoter-TSS (NM_007706)	promoter-TSS (NM_007706)	106	NR_045339	70523	Mm.158398	NR_045338	ENSMUSG00000097766	5730420D15Rik	-	RIKEN cDNA 5730420D15 gene	ncRNA	0.041262	0.636804
chr10	41569840	41570551	+	89	intron (NM_001303469, intron 9 of 20)	intron (NM_001303469, intron 9 of 20)	2179	NR_045341	70538	Mm.399807	NR_045341	ENSMUSG00000091370	5730435O14Rik	-	RIKEN cDNA 5730435O14 gene	ncRNA	0.014065	0.469101
chr11	80365938	80366314	+	33	intron (NM_027472, intron 8 of 9)	B4A|SINE|B4	11889	NM_027472	70591	Mm.86860	NM_027472	ENSMUSG00000057181	5730455P16Rik	-	RIKEN cDNA 5730455P16 gene	protein-coding	0.007979	0.464191
chr4	44676148	44676642	+	33	intron (NM_008782, intron 5 of 9)	intron (NM_008782, intron 5 of 9)	-26405	NR_073462	70602	Mm.491142	NR_073462	ENSMUSG00000103995	5730488B01Rik	-	RIKEN cDNA 5730488B01 gene	ncRNA	0.006073	0.484848
chr4	44602158	44602698	+	33	intron (NM_008782, intron 7 of 9)	intron (NM_008782, intron 7 of 9)	-100372	NR_073462	70602	Mm.491142	NR_073462	ENSMUSG00000103995	5730488B01Rik	-	RIKEN cDNA 5730488B01 gene	ncRNA	0.003704	0.556377
chr12	19292470	19292955	+	33	Intergenic	Intergenic	778202	NM_001033157	236366	Mm.352227	NM_001033157	ENSMUSG00000073197	5730507C01Rik	-	RIKEN cDNA 5730507C01 gene	protein-coding	0.006186	0.547325
chr12	19049586	19049891	+	32	Intergenic	IAPEY4_I-int|LTR|ERVK	535228	NM_001033157	236366	Mm.352227	NM_001033157	ENSMUSG00000073197	5730507C01Rik	-	RIKEN cDNA 5730507C01 gene	protein-coding	0.039344	0.477124
chr12	18672302	18672965	+	38	Intergenic	Intergenic	158123	NM_001033157	236366	Mm.352227	NM_001033157	ENSMUSG00000073197	5730507C01Rik	-	RIKEN cDNA 5730507C01 gene	protein-coding	0.006033	0.524096
chr12	18609305	18609921	+	75	Intergenic	Intergenic	95103	NM_001033157	236366	Mm.352227	NM_001033157	ENSMUSG00000073197	5730507C01Rik	-	RIKEN cDNA 5730507C01 gene	protein-coding	0.016234	0.536467
chr12	18573004	18573406	+	56	Intergenic	Intergenic	58695	NM_001033157	236366	Mm.352227	NM_001033157	ENSMUSG00000073197	5730507C01Rik	-	RIKEN cDNA 5730507C01 gene	protein-coding	0.002488	0.498759
chr12	18547827	18548179	+	33	Intergenic	Intergenic	33493	NM_001033157	236366	Mm.352227	NM_001033157	ENSMUSG00000073197	5730507C01Rik	-	RIKEN cDNA 5730507C01 gene	protein-coding	0.005682	0.481586
chr12	18546408	18546781	+	33	Intergenic	Intergenic	32084	NM_001033157	236366	Mm.352227	NM_001033157	ENSMUSG00000073197	5730507C01Rik	-	RIKEN cDNA 5730507C01 gene	protein-coding	0.010724	0.545455
chr12	18545582	18545896	+	33	Intergenic	Intergenic	31229	NM_001033157	236366	Mm.352227	NM_001033157	ENSMUSG00000073197	5730507C01Rik	-	RIKEN cDNA 5730507C01 gene	protein-coding	0.003185	0.546032
chr12	18131319	18131584	+	38	Intergenic	IAPEz-int|LTR|ERVK	-383059	NM_001201330	236366	Mm.352227	NM_001033157	ENSMUSG00000073197	5730507C01Rik	-	RIKEN cDNA 5730507C01 gene	protein-coding	0.05283	0.56015
chr7	140251127	140251388	+	38	intron (NM_175533, intron 3 of 4)	Lx8b|LINE|L1	3876	NM_001128145	244234	Mm.85125	NM_175533	ENSMUSG00000054672	5830411N06Rik	Scart2	RIKEN cDNA 5830411N06 gene	protein-coding	0.003831	0.454198
chr12	69463055	69463905	+	315	Intergenic	RMER6BA|LTR|ERVK	12070	NR_038060	76062	Mm.380755	NR_038060		5830428M24Rik	100040862|Gm3007	RIKEN cDNA 5830428M24 gene	ncRNA	0.017647	0.488837
chr4	155416043	155416303	+	89	intron (NM_177674, intron 2 of 20)	(ACCTG)n|Simple_repeat|Simple_repeat	5531	NR_102284	641454	Mm.150322	NR_102283	ENSMUSG00000084803	5830444B04Rik	-	RIKEN cDNA 5830444B04 gene	ncRNA	0	0.616858
chr4	155416583	155416848	+	33	intron (NM_177674, intron 2 of 20)	(ACCTG)n|Simple_repeat|Simple_repeat	4989	NR_102284	641454	Mm.150322	NR_102283	ENSMUSG00000084803	5830444B04Rik	-	RIKEN cDNA 5830444B04 gene	ncRNA	0	0.616541
chr9	120742941	120743661	+	249	Intergenic	B4|SINE|B4	165970	NR_073359	76100	Mm.48212	NR_073359	ENSMUSG00000052658	5830454E08Rik	-	RIKEN cDNA 5830454E08 gene	ncRNA	0.008333	0.51595
chr9	120741554	120741944	+	38	Intergenic	B3|SINE|B2	164418	NR_073359	76100	Mm.48212	NR_073359	ENSMUSG00000052658	5830454E08Rik	-	RIKEN cDNA 5830454E08 gene	ncRNA	0.005128	0.478261
chr5	90582020	90582329	+	38	intron (NM_001252661, intron 10 of 13)	intron (NM_001252661, intron 10 of 13)	20965	NM_001252661	622307	Mm.389654	NM_001252661	ENSMUSG00000070690	5830473C10Rik	Arg|Gm17754	RIKEN cDNA 5830473C10 gene	protein-coding	0.009709	0.503226
chr5	90551641	90552133	+	82	intron (NM_145146, intron 13 of 14)	intron (NM_145146, intron 13 of 14)	-9322	NM_001252661	622307	Mm.389654	NM_001252661	ENSMUSG00000070690	5830473C10Rik	Arg|Gm17754	RIKEN cDNA 5830473C10 gene	protein-coding	0.014228	0.482759
chr4	154488072	154489279	+	617	intron (NM_001177995, intron 2 of 15)	intron (NM_001177995, intron 2 of 15)	147692	NR_045643	320939	Mm.436738	NR_045643		5930403L14Rik	-	RIKEN cDNA 5930403L14 gene	ncRNA	0.011599	0.521523
chr4	154496809	154497800	+	41	intron (NM_001177995, intron 2 of 15)	intron (NM_001177995, intron 2 of 15)	139063	NR_045643	320939	Mm.436738	NR_045643		5930403L14Rik	-	RIKEN cDNA 5930403L14 gene	ncRNA	0.0111	0.561492
chr4	154525863	154528037	+	298	intron (NM_001177995, intron 2 of 15)	intron (NM_001177995, intron 2 of 15)	109417	NR_045643	320939	Mm.436738	NR_045643		5930403L14Rik	-	RIKEN cDNA 5930403L14 gene	ncRNA	0.021159	0.531954
chr4	154531648	154531954	+	33	intron (NM_001177995, intron 1 of 15)	intron (NM_001177995, intron 1 of 15)	104566	NR_045643	320939	Mm.436738	NR_045643		5930403L14Rik	-	RIKEN cDNA 5930403L14 gene	ncRNA	0.013072	0.550489
chr4	154618158	154619612	+	119	intron (NM_001177995, intron 1 of 15)	intron (NM_001177995, intron 1 of 15)	17482	NR_045643	320939	Mm.436738	NR_045643		5930403L14Rik	-	RIKEN cDNA 5930403L14 gene	ncRNA	0.022696	0.502405
chr5	128585391	128586217	+	61	intron (NR_015517, intron 2 of 5)	intron (NR_015517, intron 2 of 5)	14883	NR_015517	319616	Mm.387738	NR_015517	ENSMUSG00000072591	5930412G12Rik	-	RIKEN cDNA 5930412G12 gene	ncRNA	0.007264	0.513906
chr5	148986717	148987588	+	82	Intergenic	Intergenic	8062	NR_102383	319982	Mm.33303	NR_102383	ENSMUSG00000106951	5930430L01Rik	-	RIKEN cDNA 5930430L01 gene	ncRNA	0.011481	0.462156
chr13	101142186	101143099	+	193	Intergenic	Intergenic	-89485	NR_046158	328324	Mm.402274	NR_046158		5930438M14Rik	5930438M14	RIKEN cDNA 5930438M14 gene	ncRNA	0.009858	0.480306
chr13	101055285	101056121	+	39	Intergenic	Intergenic	-176424	NR_046158	328324	Mm.402274	NR_046158		5930438M14Rik	5930438M14	RIKEN cDNA 5930438M14 gene	ncRNA	0.017943	0.557945
chr1	73905739	73906340	+	62	Intergenic	MLTR14|LTR|ERV1	-41573	NR_045311	109198	Mm.359721	NR_045311	ENSMUSG00000100301	6030407O03Rik	-	RIKEN cDNA 6030407O03 gene	ncRNA	0.013311	0.523256
chr1	73916321	73917034	+	268	intron (NM_027884, intron 33 of 34)	intron (NM_027884, intron 33 of 34)	-52211	NR_045311	109198	Mm.359721	NR_045311	ENSMUSG00000100301	6030407O03Rik	-	RIKEN cDNA 6030407O03 gene	ncRNA	0.002805	0.526611
chr1	73929227	73929824	+	69	intron (NM_001289895, intron 22 of 32)	MER58A|DNA|hAT-Charlie	-65059	NR_045311	109198	Mm.359721	NR_045311	ENSMUSG00000100301	6030407O03Rik	-	RIKEN cDNA 6030407O03 gene	ncRNA	0.021776	0.548495
chr1	73931356	73932162	+	62	intron (NM_001289895, intron 22 of 32)	intron (NM_001289895, intron 22 of 32)	-67293	NR_045311	109198	Mm.359721	NR_045311	ENSMUSG00000100301	6030407O03Rik	-	RIKEN cDNA 6030407O03 gene	ncRNA	0.016129	0.505576
chr1	73990130	73990534	+	33	exon (NM_001289895, exon 12 of 33)	exon (NM_001289895, exon 12 of 33)	-125866	NR_045311	109198	Mm.359721	NR_045311	ENSMUSG00000100301	6030407O03Rik	-	RIKEN cDNA 6030407O03 gene	ncRNA	0.009901	0.565432
chr15	101329464	101329797	+	33	Intergenic	Intergenic	36418	NR_033803	77717	Mm.391998	NR_033803	ENSMUSG00000075408	6030408B16Rik	AI225877	RIKEN cDNA 6030408B16 gene	ncRNA	0.009009	0.571856
chr9	58475156	58475457	+	44	Intergenic	B2_Mm2|SINE|B2	-13297	NM_176921	319477	Mm.153674	NM_176921	ENSMUSG00000066607	6030419C18Rik	-	RIKEN cDNA 6030419C18 gene	protein-coding	0.019934	0.47351
chr5	22589362	22590015	+	177	Intergenic	LTR16A|LTR|ERVL	39275	NR_102315	320719	Mm.459265	NR_102315	ENSMUSG00000097207	6030443J06Rik	1700030G06Rik	RIKEN cDNA 6030443J06 gene	ncRNA	0.001531	0.460245
chr8	123694134	123694443	+	33	Intergenic	Intergenic	-39670	NR_040702	234863	Mm.246601	NR_040702	ENSMUSG00000110599	6030466F02Rik	-	RIKEN cDNA 6030466F02 gene	ncRNA	0.006472	0.496774
chr4	84072418	84072799	+	33	Intergenic	Intergenic	-27729	NR_130998	78238	Mm.243903	NR_130998	ENSMUSG00000085217	6030471H07Rik	-	RIKEN cDNA 6030471H07 gene	ncRNA	0.015748	0.47644
chr4	84203825	84205034	+	97	Intergenic	Intergenic	-159550	NR_130998	78238	Mm.243903	NR_130998	ENSMUSG00000085217	6030471H07Rik	-	RIKEN cDNA 6030471H07 gene	ncRNA	0.004963	0.491736
chr14	20702712	20703491	+	104	promoter-TSS (NR_029446)	promoter-TSS (NR_029446)	-2	NR_029446	76133	Mm.436043	NR_029446		6230400D17Rik	-	RIKEN cDNA 6230400D17 gene	ncRNA	0.084724	0.602564
chr11	71074682	71074966	+	33	Intergenic	MMERVK10D3_I-int|LTR|ERVK	-41207	NM_134022	103712	Mm.27768	NM_134022		6330403K07Rik	AI415455|AV161034|UGS148	RIKEN cDNA 6330403K07 gene	protein-coding	0.021127	0.536842
chr2	32746431	32746792	+	62	intron (NR_045535, intron 6 of 12)	intron (NR_045535, intron 6 of 12)	-5595	NM_027529	70730	Mm.401360	NM_027529	ENSMUSG00000009551	6330409D20Rik	AA517851	RIKEN cDNA 6330409D20 gene	protein-coding	0.01108	0.541436
chr17	23555187	23555872	+	49	intron (NR_126484, intron 1 of 1)	intron (NR_126484, intron 1 of 1)	4730	NR_126484	320020	Mm.445111	NR_126484		6330415G19Rik	-	RIKEN cDNA 6330415G19 gene	ncRNA	0.008759	0.581633
chr17	23551907	23552320	+	79	intron (NR_126484, intron 1 of 1)	intron (NR_126484, intron 1 of 1)	1314	NR_126484	320020	Mm.445111	NR_126484		6330415G19Rik	-	RIKEN cDNA 6330415G19 gene	ncRNA	0.009685	0.512077
chr8	120115567	120115988	+	44	intron (NM_172286, intron 1 of 12)	PB1D10|SINE|Alu	1625	NM_001163761	234797	Mm.101958	NM_172286	ENSMUSG00000031824	6430548M08Rik	AW049007|Kiaa0513|mKIAA0513	RIKEN cDNA 6430548M08 gene	protein-coding	0.016627	0.436019
chr8	120132873	120133423	+	56	intron (NM_172286, intron 1 of 12)	intron (NM_172286, intron 1 of 12)	-11781	NM_001163760	234797	Mm.101958	NM_172286	ENSMUSG00000031824	6430548M08Rik	AW049007|Kiaa0513|mKIAA0513	RIKEN cDNA 6430548M08 gene	protein-coding	0.007273	0.555354
chr13	99416670	99416927	+	33	Intergenic	Intergenic	-3972	NR_015515	320893	Mm.470842	NR_015515		6430562O15Rik	-	RIKEN cDNA 6430562O15 gene	ncRNA	0.027237	0.562016
chr13	99421661	99421932	+	33	3' UTR (NM_008634, exon 7 of 7)	3' UTR (NM_008634, exon 7 of 7)	-8970	NR_015515	320893	Mm.470842	NR_015515		6430562O15Rik	-	RIKEN cDNA 6430562O15 gene	ncRNA	0.084871	0.569853
chr8	36523337	36524038	+	31	Intergenic	Intergenic	34496	NM_176952	319582	Mm.180924	NM_176952	ENSMUSG00000039620	6430573F11Rik	Kiaa1456|TRM9L	RIKEN cDNA 6430573F11 gene	protein-coding	0.019971	0.470085
chr8	36461538	36462790	+	231	Intergenic	Intergenic	-27027	NM_176952	319582	Mm.180924	NM_176952	ENSMUSG00000039620	6430573F11Rik	Kiaa1456|TRM9L	RIKEN cDNA 6430573F11 gene	protein-coding	0.007987	0.466879
chr8	36372779	36373630	+	106	Intergenic	Intergenic	-115987	NM_176952	319582	Mm.180924	NM_176952	ENSMUSG00000039620	6430573F11Rik	Kiaa1456|TRM9L	RIKEN cDNA 6430573F11 gene	protein-coding	0.011751	0.529343
chr6	55411539	55411993	+	33	non-coding (NR_046179, exon 4 of 4)	non-coding (NR_046179, exon 4 of 4)	14879	NR_046179	330324	Mm.113703	NR_046179	ENSMUSG00000108228	6430584L05Rik	6430584L05	RIKEN cDNA 6430584L05 gene	ncRNA	0.015419	0.481319
chr1	88246814	88250954	+	89	intron (NM_001281466, intron 27 of 41)	intron (NM_001281466, intron 27 of 41)	20524	NR_040291	78605	Mm.384762	NR_040291		6430706D22Rik	-	RIKEN cDNA 6430706D22 gene	ncRNA	0.010386	0.502294
chr1	88252109	88253925	+	82	intron (NM_001281466, intron 31 of 41)	B3A|SINE|B2	16391	NR_040291	78605	Mm.384762	NR_040291		6430706D22Rik	-	RIKEN cDNA 6430706D22 gene	ncRNA	0.013216	0.514584
chr1	88254584	88257441	+	162	intron (NM_001281466, intron 34 of 41)	intron (NM_001281466, intron 34 of 41)	13396	NR_040291	78605	Mm.384762	NR_040291		6430706D22Rik	-	RIKEN cDNA 6430706D22 gene	ncRNA	0.014351	0.546186
chr1	88259326	88260970	+	73	3' UTR (NM_001281466, exon 42 of 42)	3' UTR (NM_001281466, exon 42 of 42)	9260	NR_040291	78605	Mm.384762	NR_040291		6430706D22Rik	-	RIKEN cDNA 6430706D22 gene	ncRNA	0.01399	0.530699
chr1	88261296	88263194	+	53	TTS (NR_040291)	TTS (NR_040291)	7163	NR_040291	78605	Mm.384762	NR_040291		6430706D22Rik	-	RIKEN cDNA 6430706D22 gene	ncRNA	0.013699	0.483939
chr1	88263446	88266726	+	64	non-coding (NR_040291, exon 5 of 5)	non-coding (NR_040291, exon 5 of 5)	4322	NR_040291	78605	Mm.384762	NR_040291		6430706D22Rik	-	RIKEN cDNA 6430706D22 gene	ncRNA	0.014939	0.503505
chr1	88266988	88268045	+	102	intron (NM_198652, intron 7 of 7)	intron (NM_198652, intron 7 of 7)	1892	NR_040291	78605	Mm.384762	NR_040291		6430706D22Rik	-	RIKEN cDNA 6430706D22 gene	ncRNA	0.015137	0.484877
chr1	88269525	88270145	+	69	promoter-TSS (NR_040291)	promoter-TSS (NR_040291)	-427	NR_040291	78605	Mm.384762	NR_040291		6430706D22Rik	-	RIKEN cDNA 6430706D22 gene	ncRNA	0.006452	0.513688
chr1	88271777	88272086	+	33	intron (NM_198652, intron 4 of 7)	intron (NM_198652, intron 4 of 7)	-2523	NR_040291	78605	Mm.384762	NR_040291		6430706D22Rik	-	RIKEN cDNA 6430706D22 gene	ncRNA	0.006472	0.509677
chr2	72811047	72812121	+	177	intron (NR_102348, intron 1 of 5)	intron (NR_102348, intron 1 of 5)	2133	NR_102348	76218	Mm.75260	NR_102348	ENSMUSG00000085427	6430710C18Rik	5033406J01Rik	RIKEN cDNA 6430710C18 gene	ncRNA	0.02514	0.52093
chr2	72875791	72876053	+	36	Intergenic	Intergenic	-62205	NR_102349	76218	Mm.75260	NR_102348	ENSMUSG00000085427	6430710C18Rik	5033406J01Rik	RIKEN cDNA 6430710C18 gene	ncRNA	0.003817	0.441065
chr2	72886414	72887545	+	135	Intergenic	Intergenic	-73262	NR_102349	76218	Mm.75260	NR_102348	ENSMUSG00000085427	6430710C18Rik	5033406J01Rik	RIKEN cDNA 6430710C18 gene	ncRNA	0.005305	0.461131
chr2	29256623	29257626	+	63	Intergenic	B3A|SINE|B2	-4131	NR_029460	76220	Mm.330108	NR_029460	ENSMUSG00000079499	6530402F18Rik	mKIAA1857	RIKEN cDNA 6530402F18 gene	ncRNA	0.012961	0.474104
chr3	120607798	120608067	+	38	intron (NR_130170, intron 12 of 18)	MLT1A-int|LTR|ERVL-MaLR	278800	NR_130170	320739	Mm.388474	NR_130170		6530403H02Rik	-	RIKEN cDNA 6530403H02 gene	ncRNA	0.011152	0.477778
chr3	120882144	120882470	+	33	intron (NR_130170, intron 1 of 18)	intron (NR_130170, intron 1 of 18)	4425	NR_130170	320739	Mm.388474	NR_130170		6530403H02Rik	-	RIKEN cDNA 6530403H02 gene	ncRNA	0.009202	0.498471
chr17	9395848	9396114	+	33	Intergenic	Intergenic	-227959	NR_027881	67791	Mm.158175	NR_027881	ENSMUSG00000097049	6530411M01Rik	-	RIKEN cDNA 6530411M01 gene	ncRNA	0.003759	0.498127
chr19	57509906	57510291	+	47	intron (NR_040306, intron 2 of 3)	intron (NR_040306, intron 2 of 3)	1032	NR_040307	78073	Mm.12411	NR_040306		6720468P15Rik	-	RIKEN cDNA 6720468P15 gene	ncRNA	0.020779	0.489637
chr19	57489595	57489903	+	82	TTS (NM_029839)	TTS (NM_029839)	-18815	NR_040306	78073	Mm.12411	NR_040306		6720468P15Rik	-	RIKEN cDNA 6720468P15 gene	ncRNA	0.019481	0.427184
chr19	57482010	57483238	+	38	intron (NM_028115, intron 4 of 7)	RMER1B|Other|Other	-25940	NR_040306	78073	Mm.12411	NR_040306		6720468P15Rik	-	RIKEN cDNA 6720468P15 gene	ncRNA	0.013029	0.594793
chr8	20018038	20018451	+	40	intron (NM_001270553, intron 6 of 9)	MLTR11A|LTR|ERVK	279188	NR_030708	547150	Mm.359054	NR_030708	ENSMUSG00000071796	6820431F20Rik	-	cadherin 11 pseudogene	pseudo	0.004843	0.458937
chr8	20028089	20028334	+	44	intron (NM_001270553, intron 6 of 9)	B2_Mm1t|SINE|B2	269221	NR_030708	547150	Mm.359054	NR_030708	ENSMUSG00000071796	6820431F20Rik	-	cadherin 11 pseudogene	pseudo	0.008163	0.439024
chr8	20096900	20097394	+	30	Intergenic	Intergenic	200285	NR_030708	547150	Mm.359054	NR_030708	ENSMUSG00000071796	6820431F20Rik	-	cadherin 11 pseudogene	pseudo	0.002024	0.537374
chr8	20100281	20100551	+	32	Intergenic	RMER13B|LTR|ERVK	197016	NR_030708	547150	Mm.359054	NR_030708	ENSMUSG00000071796	6820431F20Rik	-	cadherin 11 pseudogene	pseudo	0	0.557196
chr8	20113243	20113853	+	46	Intergenic	Lx4A|LINE|L1	183884	NR_030708	547150	Mm.359054	NR_030708	ENSMUSG00000071796	6820431F20Rik	-	cadherin 11 pseudogene	pseudo	0	0.530278
chr8	20116803	20117110	+	77	Intergenic	B1_Mus2|SINE|Alu	180476	NR_030708	547150	Mm.359054	NR_030708	ENSMUSG00000071796	6820431F20Rik	-	cadherin 11 pseudogene	pseudo	0.003257	0.435065
chr8	20121250	20121920	+	44	Intergenic	RLTR1D2_MM|LTR|ERV1	175847	NR_030708	547150	Mm.359054	NR_030708	ENSMUSG00000071796	6820431F20Rik	-	cadherin 11 pseudogene	pseudo	0.020896	0.481371
chr8	20122206	20122999	+	96	Intergenic	CpG	174830	NR_030708	547150	Mm.359054	NR_030708	ENSMUSG00000071796	6820431F20Rik	-	cadherin 11 pseudogene	pseudo	0.090794	0.670025
chr8	20138290	20138636	+	224	Intergenic	Intergenic	158969	NR_030708	547150	Mm.359054	NR_030708	ENSMUSG00000071796	6820431F20Rik	-	cadherin 11 pseudogene	pseudo	0.014451	0.446686
chr8	20258587	20259274	+	58	Intergenic	Intergenic	38502	NR_030708	547150	Mm.359054	NR_030708	ENSMUSG00000071796	6820431F20Rik	-	cadherin 11 pseudogene	pseudo	0.007278	0.438953
chr8	20267430	20268006	+	58	TTS (NR_030708)	TTS (NR_030708)	29714	NR_030708	547150	Mm.359054	NR_030708	ENSMUSG00000071796	6820431F20Rik	-	cadherin 11 pseudogene	pseudo	0.024306	0.492201
chr8	20297893	20298354	+	49	promoter-TSS (NR_030708)	promoter-TSS (NR_030708)	-691	NR_030708	547150	Mm.359054	NR_030708	ENSMUSG00000071796	6820431F20Rik	-	cadherin 11 pseudogene	pseudo	0.021692	0.484848
chr8	20302717	20303668	+	97	Intergenic	Intergenic	-5760	NR_030708	547150	Mm.359054	NR_030708	ENSMUSG00000071796	6820431F20Rik	-	cadherin 11 pseudogene	pseudo	0.010515	0.477941
chr8	20322616	20323080	+	38	Intergenic	L1_Mus4|LINE|L1	-25416	NR_030708	547150	Mm.359054	NR_030708	ENSMUSG00000071796	6820431F20Rik	-	cadherin 11 pseudogene	pseudo	0.002155	0.505376
chr8	20325450	20326047	+	38	Intergenic	RMER13B|LTR|ERVK	-28316	NR_030708	547150	Mm.359054	NR_030708	ENSMUSG00000071796	6820431F20Rik	-	cadherin 11 pseudogene	pseudo	0.008375	0.526756
chr8	20327520	20327837	+	58	Intergenic	L1Md_T|LINE|L1	-30246	NR_030708	547150	Mm.359054	NR_030708	ENSMUSG00000071796	6820431F20Rik	-	cadherin 11 pseudogene	pseudo	0.006309	0.481132
chr9	98903015	98903554	+	38	exon (NM_001033983, exon 1 of 1)	exon (NM_001033983, exon 1 of 1)	165	NM_001033983	546157	Mm.380145	NM_001033983	ENSMUSG00000074123	7420426K07Rik	-	RIKEN cDNA 7420426K07 gene	protein-coding	0.024119	0.566667
chr8	31520982	31521235	+	33	Intergenic	Intergenic	153359	NR_046272	74517	Mm.390001	NR_046272	ENSMUSG00000109915	7420700N18Rik	-	RIKEN cDNA 7420700N18 gene	ncRNA	0.007905	0.476378
chr8	31373094	31373443	+	34	intron (NR_046272, intron 1 of 3)	intron (NR_046272, intron 1 of 3)	5519	NR_046272	74517	Mm.390001	NR_046272	ENSMUSG00000109915	7420700N18Rik	-	RIKEN cDNA 7420700N18 gene	ncRNA	0.002865	0.468571
chr8	31371807	31372395	+	63	intron (NR_046272, intron 1 of 3)	intron (NR_046272, intron 1 of 3)	4352	NR_046272	74517	Mm.390001	NR_046272	ENSMUSG00000109915	7420700N18Rik	-	RIKEN cDNA 7420700N18 gene	ncRNA	0.011905	0.483871
chr12	10953148	10953409	+	38	Intergenic	Intergenic	-94535	NR_045860	71457	Mm.95280	NR_045860		7420701I03Rik	-	RIKEN cDNA 7420701I03 gene	ncRNA	0.003831	0.465649
chr15	85518010	85518452	+	62	Intergenic	C-rich|Low_complexity|Low_complexity	-15004	NM_001256072	328577	Mm.212960	NM_001256072	ENSMUSG00000096607	7530416G11Rik	-	RIKEN cDNA 7530416G11 gene	protein-coding	0.006787	0.573363
chr9	33674851	33675240	+	61	Intergenic	Intergenic	-367326	NR_040744	77119	Mm.367930	NR_040744	ENSMUSG00000098758	7630403G23Rik	-	RIKEN cDNA 7630403G23 gene	ncRNA	0.010283	0.453846
chr5	52614601	52614872	+	33	intron (NR_045738, intron 1 of 2)	MLT1D|LTR|ERVL-MaLR	4275	NR_045738	211001	Mm.261581	NR_045738	ENSMUSG00000052295	8030423F21Rik	-	RIKEN cDNA 8030423F21 gene	ncRNA	0.01107	0.514706
chr13	70968058	70968411	+	89	Intergenic	Intergenic	85286	NM_029873	77166	Mm.159859	NM_029873	ENSMUSG00000021600	8030423J24Rik	-	RIKEN cDNA 8030423J24 gene	protein-coding	0.016997	0.485876
chr2	11420626	11421046	+	44	Intergenic	Intergenic	-22336	NR_040615	77543	Mm.490670	NR_040615	ENSMUSG00000102674	8030442B05Rik	-	RIKEN cDNA 8030442B05 gene	ncRNA	0.011905	0.517815
chr2	11431429	11431757	+	44	Intergenic	ORR1E|LTR|ERVL-MaLR	-33093	NR_040615	77543	Mm.490670	NR_040615	ENSMUSG00000102674	8030442B05Rik	-	RIKEN cDNA 8030442B05 gene	ncRNA	0.003049	0.507599
chr16	71909618	71909876	+	38	Intergenic	Lx|LINE|L1	324580	NR_131115	319533	Mm.373754	NR_131115		8030451O07Rik	-	RIKEN cDNA 8030451O07 gene	ncRNA	0.003876	0.505792
chr18	77706619	77706938	+	62	intron (NM_178670, intron 1 of 4)	ID_B1|SINE|B4	7232	NM_178670	212163	Mm.23293	NM_178670	ENSMUSG00000047466	8030462N17Rik	Akd2|Ark2N	RIKEN cDNA 8030462N17 gene	protein-coding	0.00627	0.4625
chr18	77713241	77713933	+	44	promoter-TSS (NR_027978)	promoter-TSS (NR_027978)	423	NM_178670	212163	Mm.23293	NM_178670	ENSMUSG00000047466	8030462N17Rik	Akd2|Ark2N	RIKEN cDNA 8030462N17 gene	protein-coding	0.131503	0.772006
chr6	116651589	116651993	+	33	exon (NM_001166580, exon 2 of 2)	exon (NM_001166580, exon 2 of 2)	1107	NM_145980	213393	Mm.38231	NM_145980	ENSMUSG00000048489	8430408G22Rik	Depp|Fseg	RIKEN cDNA 8430408G22 gene	protein-coding	0.037129	0.607407
chr18	14447616	14447997	+	33	Intergenic	L1_Mus3|LINE|L1	215500	NR_045373	74529	Mm.400519	NR_045373		8430422H06Rik	-	RIKEN cDNA 8430422H06 gene	ncRNA	0.005249	0.489529
chr5	148960037	148960379	+	56	Intergenic	Intergenic	9958	NR_040686	71473	Mm.90306	NR_040686	ENSMUSG00000079069	8430423G03Rik	-	RIKEN cDNA 8430423G03 gene	ncRNA	0.017544	0.475219
chr5	148957028	148957591	+	63	Intergenic	ID_B1|SINE|B4	7059	NR_040686	71473	Mm.90306	NR_040686	ENSMUSG00000079069	8430423G03Rik	-	RIKEN cDNA 8430423G03 gene	ncRNA	0.012433	0.468085
chr15	81284600	81285180	+	49	Intergenic	Intergenic	-33028	NR_077230	78102	Mm.296832	NR_077229		8430426J06Rik	-	RIKEN cDNA 8430426J06 gene	ncRNA	0	0.428571
chr15	81298039	81299165	+	786	Intergenic	Intergenic	-46740	NR_077230	78102	Mm.296832	NR_077229		8430426J06Rik	-	RIKEN cDNA 8430426J06 gene	ncRNA	0.012433	0.482697
chr11	3451665	3452344	+	49	promoter-TSS (NR_045276)	promoter-TSS (NR_045276)	-433	NR_028317	71523	Mm.72795	NM_027820	ENSMUSG00000034587	8430429K09Rik	-	RIKEN cDNA 8430429K09 gene	ncRNA	0.05891	0.613235
chr11	3445157	3445398	+	47	intron (NM_145355, intron 1 of 7)	intron (NM_145355, intron 1 of 7)	-7160	NR_028317	71523	Mm.72795	NM_027820	ENSMUSG00000034587	8430429K09Rik	-	RIKEN cDNA 8430429K09 gene	ncRNA	0.020747	0.487603
chr17	84037305	84038181	+	143	Intergenic	Intergenic	39191	NR_130994	78148	Mm.243918	NR_130994		8430430B14Rik	-	RIKEN cDNA 8430430B14 gene	ncRNA	0.01484	0.554162
chr17	84004382	84004628	+	38	intron (NR_130994, intron 1 of 1)	intron (NR_130994, intron 1 of 1)	5953	NR_130994	78148	Mm.243918	NR_130994		8430430B14Rik	-	RIKEN cDNA 8430430B14 gene	ncRNA	0.01626	0.566802
chr17	84000888	84001751	+	444	intron (NR_130994, intron 1 of 1)	intron (NR_130994, intron 1 of 1)	2767	NR_130994	78148	Mm.243918	NR_130994		8430430B14Rik	-	RIKEN cDNA 8430430B14 gene	ncRNA	0.010429	0.509259
chr17	83985164	83985544	+	38	Intergenic	Intergenic	-13198	NR_130994	78148	Mm.243918	NR_130994		8430430B14Rik	-	RIKEN cDNA 8430430B14 gene	ncRNA	0.026316	0.585302
chr17	83938446	83938763	+	31	Intergenic	Intergenic	-59948	NR_130994	78148	Mm.243918	NR_130994		8430430B14Rik	-	RIKEN cDNA 8430430B14 gene	ncRNA	0.018927	0.556604
chr4	7732795	7733226	+	177	Intergenic	Lx5|LINE|L1	172322	NR_040645	71510	Mm.410775	NR_040645	ENSMUSG00000086070	8430436N08Rik	-	RIKEN cDNA 8430436N08 gene	ncRNA	0.011601	0.469907
chr4	7675838	7676237	+	44	Intergenic	Lx2|LINE|L1	115349	NR_040645	71510	Mm.410775	NR_040645	ENSMUSG00000086070	8430436N08Rik	-	RIKEN cDNA 8430436N08 gene	ncRNA	0	0.5075
chr4	7649580	7649959	+	49	Intergenic	IAPEz-int|LTR|ERVK	89081	NR_040645	71510	Mm.410775	NR_040645	ENSMUSG00000086070	8430436N08Rik	-	RIKEN cDNA 8430436N08 gene	ncRNA	0.047493	0.521053
chr4	7302203	7302496	+	33	Intergenic	IAPLTR2_Mm|LTR|ERVK	-258339	NR_040645	71510	Mm.410775	NR_040645	ENSMUSG00000086070	8430436N08Rik	-	RIKEN cDNA 8430436N08 gene	ncRNA	0.064846	0.520408
chr2	72700279	72700597	+	49	Intergenic	Intergenic	-3072	NR_040503	74541	Mm.410774	NR_040503	ENSMUSG00000085252	8430437L04Rik	-	RIKEN cDNA 8430437L04 gene	ncRNA	0.006289	0.495298
chr2	35870009	35870294	+	33	intron (NM_029774, intron 6 of 9)	MIR|SINE|MIR	50961	NR_040618	77665	Mm.400558	NR_040618	ENSMUSG00000086449	9030204H09Rik	-	RIKEN cDNA 9030204H09 gene	ncRNA	0.007018	0.520979
chr2	35851928	35852165	+	33	intron (NM_029774, intron 6 of 9)	intron (NM_029774, intron 6 of 9)	32856	NR_040618	77665	Mm.400558	NR_040618	ENSMUSG00000086449	9030204H09Rik	-	RIKEN cDNA 9030204H09 gene	ncRNA	0.029536	0.52521
chr2	35831453	35831760	+	33	intron (NM_029774, intron 6 of 9)	intron (NM_029774, intron 6 of 9)	12416	NR_040618	77665	Mm.400558	NR_040618	ENSMUSG00000086449	9030204H09Rik	-	RIKEN cDNA 9030204H09 gene	ncRNA	0.009772	0.487013
chr2	35812936	35814170	+	288	intron (NM_029774, intron 7 of 9)	intron (NM_029774, intron 7 of 9)	-5637	NR_040618	77665	Mm.400558	NR_040618	ENSMUSG00000086449	9030204H09Rik	-	RIKEN cDNA 9030204H09 gene	ncRNA	0.012156	0.489069
chr16	30045806	30046051	+	33	Intergenic	Intergenic	-6449	NR_045878	71528	Mm.297640	NR_045878		9030404E10Rik	-	RIKEN cDNA 9030404E10 gene	ncRNA	0.012245	0.589431
chr16	30051030	30052181	+	112	Intergenic	Intergenic	-12126	NR_045878	71528	Mm.297640	NR_045878		9030404E10Rik	-	RIKEN cDNA 9030404E10 gene	ncRNA	0.011295	0.500868
chr12	100829401	100829823	+	38	5' UTR (NM_145448, exon 2 of 13)	5' UTR (NM_145448, exon 2 of 13)	50489	NM_145448	217830	Mm.218590	NM_145448	ENSMUSG00000021185	9030617O03Rik	-	RIKEN cDNA 9030617O03 gene	protein-coding	0.016588	0.510638
chr15	75430193	75431013	+	44	intron (NR_108041, intron 2 of 3)	RLTR9A3B|LTR|ERVK	1226	NR_108041	105892	Mm.38909	NM_001039720	ENSMUSG00000053168	9030619P08Rik	-	lymphocyte antigen 6 complex pseudogene	pseudo	0.003659	0.476248
chr12	24078899	24079155	+	38	intron (NM_001256489, intron 1 of 3)	MTA_Mm|LTR|ERVL-MaLR	18242	NM_001256489	66808	Mm.379124	NM_001256489	ENSMUSG00000073158	9030624G23Rik	-	RIKEN cDNA 9030624G23 gene	protein-coding	0	0.513619
chr7	118752608	118752883	+	56	intron (NM_027815, intron 5 of 30)	intron (NM_027815, intron 5 of 30)	12474	NM_027815	71517	Mm.213298	NM_027815	ENSMUSG00000030982	9030624J02Rik	2610029J22Rik	RIKEN cDNA 9030624J02 gene	protein-coding	0.050909	0.57971
chr7	118745788	118746190	+	33	intron (NM_027815, intron 2 of 30)	intron (NM_027815, intron 2 of 30)	5718	NM_027815	71517	Mm.213298	NM_027815	ENSMUSG00000030982	9030624J02Rik	2610029J22Rik	RIKEN cDNA 9030624J02 gene	protein-coding	0.0199	0.543424
chr19	45922810	45923346	+	56	intron (NM_198296, intron 19 of 25)	intron (NM_198296, intron 19 of 25)	75410	NM_198296	71617	Mm.210949	NM_198296	ENSMUSG00000039901	9130011E15Rik	AI431055|AW050122	RIKEN cDNA 9130011E15 gene	protein-coding	0.01306	0.439479
chr2	160140373	160140667	+	38	Intergenic	Intergenic	123867	NR_040499	71613	Mm.98139	NR_040499	ENSMUSG00000086653	9130015L21Rik	-	RIKEN cDNA 9130015L21 gene	ncRNA	0.003401	0.457627
chr2	160019873	160020158	+	44	intron (NR_040499, intron 1 of 3)	intron (NR_040499, intron 1 of 3)	3362	NR_040499	71613	Mm.98139	NR_040499	ENSMUSG00000086653	9130015L21Rik	-	RIKEN cDNA 9130015L21 gene	ncRNA	0.021053	0.503497
chr7	127387227	127387554	+	44	promoter-TSS (NM_030226)	promoter-TSS (NM_030226)	-224	NM_030226	78921	Mm.200950	NM_030226	ENSMUSG00000030823	9130019O22Rik	-	RIKEN cDNA 9130019O22 gene	protein-coding	0.012232	0.466463
chr7	128238648	128238884	+	33	promoter-TSS (NM_177001)	promoter-TSS (NM_177001)	-735	NM_177001	100043133	Mm.183647	NM_177001	ENSMUSG00000062944	9130023H24Rik	GLI4	RIKEN cDNA 9130023H24 gene	protein-coding	0.016949	0.506329
chr6	72026399	72027241	+	38	intron (NR_046180, intron 1 of 2)	intron (NR_046180, intron 1 of 2)	15708	NR_046180	330350	Mm.246787	NR_046180	ENSMUSG00000108356	9130221F21Rik	9130221F21	RIKEN cDNA 9130221F21 gene	ncRNA	0.013064	0.492289
chr6	72027872	72028172	+	38	intron (NR_046180, intron 1 of 2)	intron (NR_046180, intron 1 of 2)	14506	NR_046180	330350	Mm.246787	NR_046180	ENSMUSG00000108356	9130221F21Rik	9130221F21	RIKEN cDNA 9130221F21 gene	ncRNA	0.003333	0.518272
chr6	72029720	72030168	+	49	intron (NR_046180, intron 1 of 2)	MLT1J-int|LTR|ERVL-MaLR	12584	NR_046180	330350	Mm.246787	NR_046180	ENSMUSG00000108356	9130221F21Rik	9130221F21	RIKEN cDNA 9130221F21 gene	ncRNA	0.013393	0.492205
chr6	72052666	72052927	+	38	Intergenic	RMER20A|LTR|ERVK	-10268	NR_046180	330350	Mm.246787	NR_046180	ENSMUSG00000108356	9130221F21Rik	9130221F21	RIKEN cDNA 9130221F21 gene	ncRNA	0.011494	0.480916
chr6	72055965	72056650	+	53	Intergenic	Intergenic	-13779	NR_046180	330350	Mm.246787	NR_046180	ENSMUSG00000108356	9130221F21Rik	9130221F21	RIKEN cDNA 9130221F21 gene	ncRNA	0.00292	0.479592
chr7	25229906	25230177	+	33	non-coding (NR_046001, exon 1 of 1)	non-coding (NR_046001, exon 1 of 1)	1318	NR_046001	77124	Mm.294664	NM_178400	ENSMUSG00000090330	9130221H12Rik	AU016887	RIKEN cDNA 9130221H12 gene	ncRNA	0.02214	0.5625
chr1	55878130	55878476	+	32	Intergenic	Intergenic	-52938	NR_045837	329159	Mm.98697	NR_045837	ENSMUSG00000099950	9130227L01Rik	-	RIKEN cDNA 9130227L01 gene	ncRNA	0.00289	0.501441
chr1	55875076	55875470	+	56	Intergenic	Intergenic	-55968	NR_045837	329159	Mm.98697	NR_045837	ENSMUSG00000099950	9130227L01Rik	-	RIKEN cDNA 9130227L01 gene	ncRNA	0.01269	0.468354
chr1	55737622	55737878	+	36	intron (NM_001114663, intron 5 of 5)	intron (NM_001114663, intron 5 of 5)	-193491	NR_045837	329159	Mm.98697	NR_045837	ENSMUSG00000099950	9130227L01Rik	-	RIKEN cDNA 9130227L01 gene	ncRNA	0.003906	0.466926
chr1	55723424	55723704	+	33	intron (NM_001114663, intron 5 of 5)	L1VL2|LINE|L1	-207677	NR_045837	329159	Mm.98697	NR_045837	ENSMUSG00000099950	9130227L01Rik	-	RIKEN cDNA 9130227L01 gene	ncRNA	0.003571	0.544484
chr5	66014542	66015681	+	56	Intergenic	Intergenic	-10826	NR_027961	231253	Mm.436542	NM_177679	ENSMUSG00000054598	9130230L23Rik	-	RIKEN cDNA 9130230L23 gene	ncRNA	0.007024	0.475439
chr11	66985024	66985709	+	168	Intergenic	MIRc|SINE|MIR	27472	NR_130646	71576	Mm.340077	NR_130315	ENSMUSG00000085683	9130409J20Rik	-	RIKEN cDNA 9130409J20 gene	ncRNA	0.023358	0.444606
chr10	110478210	110478548	+	38	Intergenic	L1_Mus1|LINE|L1	-122271	NR_028438	109335	Mm.367727	NR_028438		9230102K24Rik	-	RIKEN cDNA 9230102K24 gene	ncRNA	0.005917	0.466077
chr2	9891040	9891465	+	44	Intergenic	Intergenic	-1712	NR_040511	77682	Mm.488621	NR_040511	ENSMUSG00000079602	9230102O04Rik	-	RIKEN cDNA 9230102O04 gene	ncRNA	0.014118	0.49061
chr2	9899775	9900140	+	33	Intergenic	B1F|SINE|Alu	-10417	NR_040511	77682	Mm.488621	NR_040511	ENSMUSG00000079602	9230102O04Rik	-	RIKEN cDNA 9230102O04 gene	ncRNA	0.005479	0.538251
chr2	9916257	9916690	+	33	intron (NM_027748, intron 6 of 6)	intron (NM_027748, intron 6 of 6)	-26933	NR_040511	77682	Mm.488621	NR_040511	ENSMUSG00000079602	9230102O04Rik	-	RIKEN cDNA 9230102O04 gene	ncRNA	0.027714	0.504608
chr10	120380415	120381383	+	97	intron (NM_001347170, intron 3 of 5)	intron (NM_001347170, intron 3 of 5)	-8624	NR_040626	320626	Mm.446091	NR_040626	ENSMUSG00000090191	9230105E05Rik	-	RIKEN cDNA 9230105E05 gene	ncRNA	0.02376	0.448916
chr10	120341835	120342081	+	33	Intergenic	Intergenic	-47565	NR_040626	320626	Mm.446091	NR_040626	ENSMUSG00000090191	9230105E05Rik	-	RIKEN cDNA 9230105E05 gene	ncRNA	0.01626	0.51417
chr14	34552060	34552308	+	33	exon (NM_001039071, exon 8 of 13)	exon (NM_001039071, exon 8 of 13)	-29383	NM_030062	78243	Mm.117483	NM_030062	ENSMUSG00000021797	9230112D13Rik	-	RIKEN cDNA 9230112D13 gene	protein-coding	0.032258	0.626506
chr6	128202419	128202891	+	47	Intergenic	Intergenic	-18852	NR_077223	330427	Mm.426356	NR_077223	ENSMUSG00000107879	9330102E08Rik	-	RIKEN cDNA 9330102E08 gene	ncRNA	0.023305	0.553911
chr13	81227626	81228044	+	33	intron (NM_054053, intron 85 of 89)	intron (NM_054053, intron 85 of 89)	263761	NR_015587	319983	Mm.343027	NR_015587	ENSMUSG00000097098	9330111N05Rik	-	RIKEN cDNA 9330111N05 gene	ncRNA	0.023923	0.47494
chr13	80962959	80963618	+	127	promoter-TSS (NR_015587)	promoter-TSS (NR_015587)	-786	NR_015587	319983	Mm.343027	NR_015587	ENSMUSG00000097098	9330111N05Rik	-	RIKEN cDNA 9330111N05 gene	ncRNA	0.057663	0.537879
chr8	122445318	122446060	+	38	non-coding (NR_045696, exon 1 of 1)	non-coding (NR_045696, exon 1 of 1)	2033	NR_045696	100689703	Mm.271989	NR_045696		9330133O14Rik	-	RIKEN cDNA 9330133O14 gene	ncRNA	0.013477	0.555855
chr9	88858500	88858761	+	56	intron (NR_037983, intron 1 of 4)	intron (NR_037983, intron 1 of 4)	171	NR_037982	319673	Mm.149040	NR_037982	ENSMUSG00000097177	9330159M07Rik	1700096K11Rik|mU50hg-a	RIKEN cDNA 9330159M07 gene	ncRNA	0.030651	0.519084
chr9	88859106	88859388	+	33	promoter-TSS (NR_037983)	promoter-TSS (NR_037983)	-377	NR_037983	319673	Mm.149040	NR_037982	ENSMUSG00000097177	9330159M07Rik	1700096K11Rik|mU50hg-a	RIKEN cDNA 9330159M07 gene	ncRNA	0.046099	0.597173
chr13	24930503	24930950	+	75	intron (NM_172532, intron 1 of 9)	B1_Mus2|SINE|Alu	-6675	NR_102323	493800	Mm.458692	NR_102323		9330162012Rik	-	cDNA RIKEN 9330162012 gene	ncRNA	0.004474	0.455357
chr3	156122212	156122467	+	33	Intergenic	(CAGAG)n|Simple_repeat|Simple_repeat	145985	NR_040553	329780	Mm.119000	NR_040553	ENSMUSG00000104553	9330178D15Rik	9330178D15	RIKEN cDNA 9330178D15 gene	ncRNA	0	0.585938
chr15	40194641	40194966	+	49	Intergenic	L1_Mus2|LINE|L1	60438	NM_001256056	328531	Mm.60703	NM_001256056	ENSMUSG00000094112	9330182O14Rik	-	RIKEN cDNA 9330182O14 gene	protein-coding	0.003077	0.493865
chr15	40131289	40131620	+	33	Intergenic	Intergenic	-2911	NM_001256056	328531	Mm.60703	NM_001256056	ENSMUSG00000094112	9330182O14Rik	-	RIKEN cDNA 9330182O14 gene	protein-coding	0.018127	0.439759
chr14	105589951	105590255	+	38	intron (NR_102319, intron 1 of 2)	intron (NR_102319, intron 1 of 2)	554	NR_102319	380930	Mm.427836	NR_102319		9330188P03Rik	Gm1589|mgt-6	RIKEN cDNA 9330188P03 gene	ncRNA	0.006579	0.501639
chr15	93767973	93768420	+	38	Intergenic	LTR53|LTR|ERVL	158915	NR_045737	77248	Mm.410768	NR_045737		9430014N10Rik	-	RIKEN cDNA 9430014N10 gene	ncRNA	0.008949	0.470982
chr2	75418055	75418317	+	33	Intergenic	Lx7|LINE|L1	25993	NR_040635	77269	Mm.389278	NR_040635		9430019J16Rik	-	RIKEN cDNA 9430019J16 gene	ncRNA	0.01145	0.51711
chr18	4672273	4672640	+	38	intron (NM_001081963, intron 2 of 3)	intron (NM_001081963, intron 2 of 3)	37527	NM_001081963	240185	Mm.33179	NM_001081963	ENSMUSG00000033960	9430020K01Rik	1110056P05Rik|Gm328|Jcad|mKIAA1462	RIKEN cDNA 9430020K01 gene	protein-coding	0.002725	0.472826
chr18	4644477	4645058	+	49	intron (NM_001081963, intron 1 of 3)	intron (NM_001081963, intron 1 of 3)	9838	NM_001081963	240185	Mm.33179	NM_001081963	ENSMUSG00000033960	9430020K01Rik	1110056P05Rik|Gm328|Jcad|mKIAA1462	RIKEN cDNA 9430020K01 gene	protein-coding	0.001721	0.450172
chr7	137421913	137422549	+	62	Intergenic	Intergenic	-11475	NM_029886	77252	Mm.29184	NM_029886	ENSMUSG00000040139	9430038I01Rik	-	RIKEN cDNA 9430038I01 gene	protein-coding	0.007862	0.469388
chr12	79759782	79760544	+	33	intron (NM_009014, intron 8 of 10)	intron (NM_009014, intron 8 of 10)	164570	NR_131075	77290	Mm.395042	NR_131073		9430078K24Rik	-	RIKEN cDNA 9430078K24 gene	ncRNA	0.01706	0.494102
chr12	79808608	79809051	+	33	intron (NM_009014, intron 10 of 10)	intron (NM_009014, intron 10 of 10)	115904	NR_131075	77290	Mm.395042	NR_131073		9430078K24Rik	-	RIKEN cDNA 9430078K24 gene	ncRNA	0.013544	0.536036
chr12	79909131	79909436	+	33	Intergenic	Intergenic	15450	NR_131075	77290	Mm.395042	NR_131073		9430078K24Rik	-	RIKEN cDNA 9430078K24 gene	ncRNA	0.019672	0.454248
chr12	79910996	79911360	+	44	Intergenic	Intergenic	13555	NR_131075	77290	Mm.395042	NR_131073		9430078K24Rik	-	RIKEN cDNA 9430078K24 gene	ncRNA	0.019231	0.553425
chr12	79917423	79917890	+	44	non-coding (NR_131075, exon 3 of 3)	non-coding (NR_131075, exon 3 of 3)	7077	NR_131075	77290	Mm.395042	NR_131073		9430078K24Rik	-	RIKEN cDNA 9430078K24 gene	ncRNA	0.023555	0.549145
chr12	79983364	79983710	+	38	Intergenic	Intergenic	-47273	NR_131074	77290	Mm.395042	NR_131073		9430078K24Rik	-	RIKEN cDNA 9430078K24 gene	ncRNA	0.008671	0.501441
chr12	79994025	79994466	+	33	Intergenic	Intergenic	-57981	NR_131074	77290	Mm.395042	NR_131073		9430078K24Rik	-	RIKEN cDNA 9430078K24 gene	ncRNA	0.00907	0.547511
chr12	80003789	80004430	+	33	Intergenic	Intergenic	-67845	NR_131074	77290	Mm.395042	NR_131073		9430078K24Rik	-	RIKEN cDNA 9430078K24 gene	ncRNA	0.00936	0.492212
chr13	51073089	51073884	+	56	Intergenic	(CA)n|Simple_repeat|Simple_repeat	27241	NR_029463	77428	Mm.405630	NR_029463		9430083A17Rik	-	RIKEN cDNA 9430083A17 gene	ncRNA	0.01761	0.467337
chr13	51077350	51077602	+	33	Intergenic	MIR|SINE|MIR	23251	NR_029463	77428	Mm.405630	NR_029463		9430083A17Rik	-	RIKEN cDNA 9430083A17 gene	ncRNA	0	0.438735
chr8	111144829	111145223	+	33	intron (NR_040363, intron 1 of 3)	intron (NR_040363, intron 1 of 3)	472	NR_040363	434350	Mm.442061	NR_040363		9430091E24Rik	-	RIKEN cDNA 9430091E24 gene	ncRNA	0.081218	0.620253
chr4	122218797	122219251	+	39	Intergenic	L1Md_F2|LINE|L1	-470235	NM_023865	77432	Mm.491436	NM_023865	ENSMUSG00000023263	9530002B09Rik	Aump|Vpp1|Vppl	RIKEN cDNA 9530002B09 gene	protein-coding	0.011013	0.503297
chr1	61359338	61359860	+	38	Intergenic	Intergenic	-18833	NR_040483	77341	Mm.402964	NR_040483	ENSMUSG00000085447	9530026F06Rik	-	RIKEN cDNA 9530026F06 gene	ncRNA	0.021073	0.493308
chr1	61300536	61301007	+	38	Intergenic	Intergenic	-77661	NR_040483	77341	Mm.402964	NR_040483	ENSMUSG00000085447	9530026F06Rik	-	RIKEN cDNA 9530026F06 gene	ncRNA	0.010616	0.474576
chr8	11004236	11005567	+	221	exon (NM_001081212, exon 1 of 2)	exon (NM_001081212, exon 1 of 2)	-2949	NR_046017	619321	Mm.403007	NR_046017	ENSMUSG00000096938	9530052E02Rik	-	RIKEN cDNA 9530052E02 gene	ncRNA	0.033058	0.593844
chr9	122520879	122521166	+	44	Intergenic	Intergenic	-51479	NR_015610	319626	Mm.186748	NR_015610	ENSMUSG00000097736	9530059O14Rik	-	RIKEN cDNA 9530059O14 gene	ncRNA	0.003484	0.5
chr9	122502884	122503213	+	38	Intergenic	Intergenic	-69453	NR_015610	319626	Mm.186748	NR_015610	ENSMUSG00000097736	9530059O14Rik	-	RIKEN cDNA 9530059O14 gene	ncRNA	0.012158	0.506061
chr11	52418069	52418401	+	38	Intergenic	Intergenic	21807	NM_153117	213673	Mm.291979	NM_153117	ENSMUSG00000036275	9530068E07Rik	C85061|Kct2	RIKEN cDNA 9530068E07 gene	protein-coding	0.01506	0.504505
chr11	52394964	52395630	+	44	Intergenic	L1_Mus1|LINE|L1	-1131	NM_153117	213673	Mm.291979	NM_153117	ENSMUSG00000036275	9530068E07Rik	C85061|Kct2	RIKEN cDNA 9530068E07 gene	protein-coding	0.009009	0.461769
chr11	52388128	52388655	+	89	intron (NM_011694, intron 8 of 8)	intron (NM_011694, intron 8 of 8)	-8037	NM_153117	213673	Mm.291979	NM_153117	ENSMUSG00000036275	9530068E07Rik	C85061|Kct2	RIKEN cDNA 9530068E07 gene	protein-coding	0.026565	0.496212
chr4	95779635	95780371	+	249	intron (NM_001113412, intron 8 of 15)	intron (NM_001113412, intron 8 of 15)	187032	NR_045777	319247	Mm.473527	NM_175680	ENSMUSG00000044125	9530080O11Rik	-	RIKEN cDNA 9530080O11 gene	ncRNA	0	0.481682
chr4	95826346	95826969	+	135	intron (NM_001113412, intron 11 of 15)	intron (NM_001113412, intron 11 of 15)	140378	NR_045777	319247	Mm.473527	NM_175680	ENSMUSG00000044125	9530080O11Rik	-	RIKEN cDNA 9530080O11 gene	ncRNA	0.004815	0.440705
chr17	23756267	23756662	+	44	intron (NM_153791, intron 6 of 6)	intron (NM_153791, intron 6 of 6)	7228	NR_015472	638247	Mm.382600	NR_015472	ENSMUSG00000097006	9530082P21Rik	E030034P13Rik	RIKEN cDNA 9530082P21 gene	ncRNA	0.010127	0.59596
chr9	68890064	68890558	+	127	intron (NM_013646, intron 1 of 10)	B1F2|SINE|Alu	124965	NR_033299	320440	Mm.483129	NM_177159		9530091C08Rik	-	RIKEN cDNA 9530091C08 gene	ncRNA	0.012146	0.464646
chr9	68760037	68760482	+	49	intron (NM_013646, intron 1 of 10)	L1_Mus3|LINE|L1	-5087	NR_033299	320440	Mm.483129	NM_177159		9530091C08Rik	-	RIKEN cDNA 9530091C08 gene	ncRNA	0.002247	0.497758
chr9	68756447	68757355	+	89	intron (NM_013646, intron 1 of 10)	intron (NM_013646, intron 1 of 10)	-8445	NR_033299	320440	Mm.483129	NM_177159		9530091C08Rik	-	RIKEN cDNA 9530091C08 gene	ncRNA	0.009912	0.430143
chr9	68755234	68755489	+	33	intron (NM_013646, intron 1 of 10)	intron (NM_013646, intron 1 of 10)	-9985	NR_033299	320440	Mm.483129	NM_177159		9530091C08Rik	-	RIKEN cDNA 9530091C08 gene	ncRNA	0.015686	0.542969
chr14	84814967	84815249	+	38	Intergenic	L1Md_F2|LINE|L1	-338684	NR_015539	319903	Mm.440481	NR_015539		9630013A20Rik	-	RIKEN cDNA 9630013A20 gene	ncRNA	0.007092	0.491166
chr14	84985603	84985907	+	33	Intergenic	Lx2B2|LINE|L1	-509331	NR_015539	319903	Mm.440481	NR_015539		9630013A20Rik	-	RIKEN cDNA 9630013A20 gene	ncRNA	0	0.442623
chr14	85081132	85081393	+	33	Intergenic	Lx2A1|LINE|L1	-604838	NR_015539	319903	Mm.440481	NR_015539		9630013A20Rik	-	RIKEN cDNA 9630013A20 gene	ncRNA	0	0.522901
chr11	64000303	64000617	+	38	intron (NM_178379, intron 4 of 6)	intron (NM_178379, intron 4 of 6)	36234	NR_131111	78883	Mm.410764	NR_131111	ENSMUSG00000086359	9630013K17Rik	-	RIKEN cDNA 9630013K17 gene	ncRNA	0.006369	0.530159
chr11	63985462	63985810	+	44	intron (NM_178379, intron 5 of 6)	intron (NM_178379, intron 5 of 6)	21410	NR_131111	78883	Mm.410764	NR_131111	ENSMUSG00000086359	9630013K17Rik	-	RIKEN cDNA 9630013K17 gene	ncRNA	0.017241	0.524355
chr11	63953050	63953661	+	143	Intergenic	Intergenic	-10871	NR_131111	78883	Mm.410764	NR_131111	ENSMUSG00000086359	9630013K17Rik	-	RIKEN cDNA 9630013K17 gene	ncRNA	0.011457	0.529412
chr1	185446190	185446680	+	185	TTS (NR_040305)	TTS (NR_040305)	-4616	NR_038006	319562	Mm.184335	NM_176943	ENSMUSG00000051295	9630028B13Rik	-	RIKEN cDNA 9630028B13 gene	ncRNA	0.012245	0.478615
chr2	135535789	135536308	+	221	Intergenic	Intergenic	47172	NR_015544	320684	Mm.421433	NR_015544	ENSMUSG00000085631	9630028H03Rik	-	RIKEN cDNA 9630028H03 gene	ncRNA	0.009634	0.407692
chr3	127929885	127930404	+	69	intron (NR_040552, intron 3 of 4)	intron (NR_040552, intron 3 of 4)	13973	NR_040552	329753	Mm.119720	NR_040552	ENSMUSG00000104763	9830132P13Rik	9830132P13	RIKEN cDNA 9830132P13 gene	ncRNA	0.019268	0.465385
chr2	155043744	155044047	+	62	intron (NM_015770, intron 1 of 3)	ID_B1|SINE|B4	30325	NM_015770	50518	Mm.315593	NM_015770	ENSMUSG00000027596	a	A<y>|ASIP|ASP|As	nonagouti	protein-coding	0.006601	0.486842
chr15	60920929	60921326	+	42	exon (NM_001081067, exon 2 of 7)	exon (NM_001081067, exon 2 of 7)	143	NM_001081067	117586	Mm.291499	NM_001081067	ENSMUSG00000022347	A1bg	C44	alpha-1-B glycoprotein	protein-coding	0.012594	0.512563
chr15	61299740	61300122	+	44	Intergenic	Intergenic	-378661	NM_001081067	117586	Mm.291499	NM_001081067	ENSMUSG00000022347	A1bg	C44	alpha-1-B glycoprotein	protein-coding	0.018325	0.464752
chr3	102344594	102345586	+	369	Intergenic	Intergenic	82685	NR_040391	319951	Mm.225196	NR_040391	ENSMUSG00000105891	A230001M10Rik	-	RIKEN cDNA A230001M10 gene	ncRNA	0.010081	0.476334
chr17	10592262	10592561	+	38	intron (NM_027032, intron 3 of 4)	B4|SINE|B4	136195	NR_077238	319750	Mm.383485	NR_077237	ENSMUSG00000089633	A230009B12Rik	-	RIKEN cDNA A230009B12 gene	ncRNA	0.013378	0.503333
chr17	10520597	10521134	+	62	intron (NM_027032, intron 4 of 4)	intron (NM_027032, intron 4 of 4)	64649	NR_077238	319750	Mm.383485	NR_077237	ENSMUSG00000089633	A230009B12Rik	-	RIKEN cDNA A230009B12 gene	ncRNA	0.011173	0.513011
chr17	10500057	10501106	+	443	intron (NM_027032, intron 4 of 4)	L1Md_F2|LINE|L1	44365	NR_077238	319750	Mm.383485	NR_077237	ENSMUSG00000089633	A230009B12Rik	-	RIKEN cDNA A230009B12 gene	ncRNA	0.007626	0.455238
chr17	10399004	10399675	+	33	Intergenic	Intergenic	-56877	NR_077237	319750	Mm.383485	NR_077237	ENSMUSG00000089633	A230009B12Rik	-	RIKEN cDNA A230009B12 gene	ncRNA	0.007452	0.46875
chr17	10390257	10390600	+	38	Intergenic	Intergenic	-65788	NR_077237	319750	Mm.383485	NR_077237	ENSMUSG00000089633	A230009B12Rik	-	RIKEN cDNA A230009B12 gene	ncRNA	0.020408	0.540698
chr16	24902302	24902623	+	97	intron (NM_001145954, intron 5 of 7)	intron (NM_001145954, intron 5 of 7)	-157177	NR_040374	319487	Mm.137341	NR_040374	ENSMUSG00000096960	A230028O05Rik	-	RIKEN cDNA A230028O05 gene	ncRNA	0.006231	0.437888
chr9	20872103	20872415	+	66	intron (NM_175687, intron 5 of 7)	B1_Mur4|SINE|Alu	3617	NM_175687	319278	Mm.249932	NM_175687	ENSMUSG00000038884	A230050P20Rik	RyDEN	RIKEN cDNA A230050P20 gene	protein-coding	0.003205	0.463259
chr9	20871074	20871318	+	38	intron (NM_175687, intron 3 of 7)	intron (NM_175687, intron 3 of 7)	2554	NM_175687	319278	Mm.249932	NM_175687	ENSMUSG00000038884	A230050P20Rik	RyDEN	RIKEN cDNA A230050P20 gene	protein-coding	0.016393	0.563265
chr9	20866067	20866873	+	231	Intergenic	B1F1|SINE|Alu	-2172	NM_175687	319278	Mm.249932	NM_175687	ENSMUSG00000038884	A230050P20Rik	RyDEN	RIKEN cDNA A230050P20 gene	protein-coding	0.007444	0.491945
chr9	20864545	20865041	+	38	Intergenic	MT2B|LTR|ERVL	-3849	NM_175687	319278	Mm.249932	NM_175687	ENSMUSG00000038884	A230050P20Rik	RyDEN	RIKEN cDNA A230050P20 gene	protein-coding	0.022177	0.466801
chr9	20862308	20863342	+	604	Intergenic	B1_Mus2|SINE|Alu	-5817	NM_175687	319278	Mm.249932	NM_175687	ENSMUSG00000038884	A230050P20Rik	RyDEN	RIKEN cDNA A230050P20 gene	protein-coding	0.011605	0.507246
chr9	20857056	20857595	+	278	Intergenic	Intergenic	-11317	NM_175687	319278	Mm.249932	NM_175687	ENSMUSG00000038884	A230050P20Rik	RyDEN	RIKEN cDNA A230050P20 gene	protein-coding	0.014842	0.516667
chr9	20852483	20853038	+	49	Intergenic	Intergenic	-15882	NM_175687	319278	Mm.249932	NM_175687	ENSMUSG00000038884	A230050P20Rik	RyDEN	RIKEN cDNA A230050P20 gene	protein-coding	0.005405	0.532374
chr13	59585040	59585304	+	59	promoter-TSS (NM_030153)	promoter-TSS (NM_030153)	51	NR_045633	319469	Mm.437992	NR_045633	ENSMUSG00000021557	A230056J06Rik	-	RIKEN cDNA A230056J06 gene	ncRNA	0.07197	0.630189
chr7	61927976	61928256	+	38	promoter-TSS (NR_015533)	promoter-TSS (NR_015533)	-542	NR_015533	319893	Mm.490625	NR_015533		A230057D06Rik	-	RIKEN cDNA A230057D06 gene	ncRNA	0.003571	0.466192
chr7	40862087	40862735	+	78	intron (NR_040329, intron 4 of 4)	intron (NR_040329, intron 4 of 4)	35913	NR_040329	320210	Mm.126237	NR_040329	ENSMUSG00000100600	A230077H06Rik	-	RIKEN cDNA A230077H06 gene	ncRNA	0.010802	0.417565
chr7	40885050	40886011	+	112	intron (NR_040329, intron 1 of 4)	intron (NR_040329, intron 1 of 4)	12794	NR_040329	320210	Mm.126237	NR_040329	ENSMUSG00000100600	A230077H06Rik	-	RIKEN cDNA A230077H06 gene	ncRNA	0.006243	0.495842
chr2	6193317	6193792	+	55	intron (NR_040333, intron 1 of 6)	B4|SINE|B4	303	NR_040333	320132	Mm.445891	NR_040333	ENSMUSG00000087125	A230108P19Rik	-	RIKEN cDNA A230108P19 gene	ncRNA	0.033684	0.527311
chr6	121571650	121571927	+	63	Intergenic	IAPEY3-int|LTR|ERVK	-64385	NM_175628	232345	Mm.30151	NM_175628	ENSMUSG00000030111	A2m	A2mp	alpha-2-macroglobulin	protein-coding	0.039711	0.503597
chr6	121560325	121561245	+	127	Intergenic	Intergenic	-75388	NM_175628	232345	Mm.30151	NM_175628	ENSMUSG00000030111	A2m	A2mp	alpha-2-macroglobulin	protein-coding	0.005435	0.421281
chr6	121559579	121559951	+	33	Intergenic	Intergenic	-76408	NM_175628	232345	Mm.30151	NM_175628	ENSMUSG00000030111	A2m	A2mp	alpha-2-macroglobulin	protein-coding	0.008065	0.487936
chr8	100710239	100710579	+	49	Intergenic	Lx|LINE|L1	1293735	NR_132435	234624	Mm.124595	NM_175479	ENSMUSG00000052479	A330008L17Rik	-	RIKEN cDNA A330008L17 gene	ncRNA	0.011765	0.533724
chr8	100308202	100308459	+	33	Intergenic	RLTR17|LTR|ERVK	891656	NR_132435	234624	Mm.124595	NM_175479	ENSMUSG00000052479	A330008L17Rik	-	RIKEN cDNA A330008L17 gene	ncRNA	0.007782	0.46124
chr8	100182200	100182504	+	38	Intergenic	Lx3B|LINE|L1	765678	NR_132435	234624	Mm.124595	NM_175479	ENSMUSG00000052479	A330008L17Rik	-	RIKEN cDNA A330008L17 gene	ncRNA	0	0.547541
chr8	99771492	99771797	+	49	Intergenic	Lx3_Mus|LINE|L1	354970	NR_132435	234624	Mm.124595	NM_175479	ENSMUSG00000052479	A330008L17Rik	-	RIKEN cDNA A330008L17 gene	ncRNA	0.006557	0.490196
chr8	99643935	99644278	+	32	intron (NR_132435, intron 1 of 4)	L1_Mus1|LINE|L1	227432	NR_132435	234624	Mm.124595	NM_175479	ENSMUSG00000052479	A330008L17Rik	-	RIKEN cDNA A330008L17 gene	ncRNA	0.005831	0.497093
chr8	99509614	99509917	+	44	intron (NR_132435, intron 1 of 4)	L1Md_F2|LINE|L1	93091	NR_132435	234624	Mm.124595	NM_175479	ENSMUSG00000052479	A330008L17Rik	-	RIKEN cDNA A330008L17 gene	ncRNA	0.013201	0.473684
chr19	37161371	37161670	+	33	intron (NM_001290826, intron 2 of 10)	intron (NM_001290826, intron 2 of 10)	-12323	NR_045329	319931	Mm.446730	NR_045329	ENSMUSG00000097591	A330032B11Rik	-	RIKEN cDNA A330032B11 gene	ncRNA	0	0.456667
chr19	37074977	37075320	+	33	intron (NM_001290826, intron 7 of 10)	intron (NM_001290826, intron 7 of 10)	-98695	NR_045329	319931	Mm.446730	NR_045329	ENSMUSG00000097591	A330032B11Rik	-	RIKEN cDNA A330032B11 gene	ncRNA	0.005831	0.485465
chr19	12585449	12585721	+	56	TTS (NR_015503)	TTS (NR_015503)	10981	NR_015503	74333	Mm.329744	NR_015503	ENSMUSG00000086213	A330040F15Rik	-	RIKEN cDNA A330040F15 gene	ncRNA	0.011029	0.43956
chr13	48326651	48327015	+	62	Intergenic	Intergenic	-52949	NR_045162	320315	Mm.185120	NR_045162	ENSMUSG00000097326	A330048O09Rik	-	RIKEN cDNA A330048O09 gene	ncRNA	0.005495	0.471233
chr10	73086383	73086689	+	33	intron (NR_040646, intron 1 of 4)	intron (NR_040646, intron 1 of 4)	169	NR_040646	327768	Mm.417745	NR_040646		A330049N07Rik	-	RIKEN cDNA A330049N07 gene	ncRNA	0.01634	0.442997
chr10	73096646	73096961	+	33	Intergenic	Intergenic	-10098	NR_040646	327768	Mm.417745	NR_040646		A330049N07Rik	-	RIKEN cDNA A330049N07 gene	ncRNA	0.031746	0.537975
chr8	120209395	120210176	+	34	intron (NR_110496, intron 2 of 2)	intron (NR_110496, intron 2 of 2)	18445	NR_110496	434353	Mm.411793	NR_110496	ENSMUSG00000097960	A330074K22Rik	-	RIKEN cDNA A330074K22 gene	ncRNA	0.015365	0.482097
chr8	120218704	120219161	+	120	intron (NR_110496, intron 2 of 2)	intron (NR_110496, intron 2 of 2)	9298	NR_110496	434353	Mm.411793	NR_110496	ENSMUSG00000097960	A330074K22Rik	-	RIKEN cDNA A330074K22 gene	ncRNA	0.006565	0.49345
chr8	120233122	120233820	+	44	Intergenic	Intergenic	-5241	NR_110496	434353	Mm.411793	NR_110496	ENSMUSG00000097960	A330074K22Rik	-	RIKEN cDNA A330074K22 gene	ncRNA	0.018625	0.575107
chr8	120275704	120276161	+	44	Intergenic	Intergenic	-47702	NR_110496	434353	Mm.411793	NR_110496	ENSMUSG00000097960	A330074K22Rik	-	RIKEN cDNA A330074K22 gene	ncRNA	0.028446	0.598253
chr8	120289126	120290168	+	75	Intergenic	Intergenic	-61417	NR_110496	434353	Mm.411793	NR_110496	ENSMUSG00000097960	A330074K22Rik	-	RIKEN cDNA A330074K22 gene	ncRNA	0.019194	0.590604
chr8	120308059	120308352	+	33	Intergenic	Intergenic	-79975	NR_110496	434353	Mm.411793	NR_110496	ENSMUSG00000097960	A330074K22Rik	-	RIKEN cDNA A330074K22 gene	ncRNA	0.020478	0.57483
chr8	120328377	120329110	+	119	Intergenic	Intergenic	-100513	NR_110496	434353	Mm.411793	NR_110496	ENSMUSG00000097960	A330074K22Rik	-	RIKEN cDNA A330074K22 gene	ncRNA	0.021828	0.531335
chr8	120334501	120334895	+	44	Intergenic	Intergenic	-106468	NR_110496	434353	Mm.411793	NR_110496	ENSMUSG00000097960	A330074K22Rik	-	RIKEN cDNA A330074K22 gene	ncRNA	0.007614	0.534177
chr8	120348500	120349336	+	36	Intergenic	Intergenic	-120688	NR_110496	434353	Mm.411793	NR_110496	ENSMUSG00000097960	A330074K22Rik	-	RIKEN cDNA A330074K22 gene	ncRNA	0.019139	0.543608
chr13	44230654	44231037	+	56	Intergenic	Intergenic	-14358	NR_045088	100503592	Mm.184925	NR_045088		A330076C08Rik	-	RIKEN cDNA A330076C08 gene	ncRNA	0.015666	0.510417
chr13	44235083	44235616	+	33	Intergenic	Intergenic	-18862	NR_045088	100503592	Mm.184925	NR_045088		A330076C08Rik	-	RIKEN cDNA A330076C08 gene	ncRNA	0.015009	0.479401
chr18	45947085	45947492	+	38	intron (NR_040342, intron 2 of 3)	intron (NR_040342, intron 2 of 3)	97972	NR_040342	107003	Mm.395148	NR_040342		A330093E20Rik	AU043608	RIKEN cDNA A330093E20 gene	ncRNA	0.012285	0.443627
chr13	29210559	29211124	+	62	intron (NR_131896, intron 15 of 16)	intron (NR_131896, intron 15 of 16)	194586	NR_045074	77920	Mm.197051	NR_045073	ENSMUSG00000086363	A330102I10Rik	-	RIKEN cDNA A330102I10 gene	ncRNA	0.033628	0.498233
chr4	128775088	128775440	+	44	intron (NM_001081098, intron 8 of 8)	intron (NM_001081098, intron 8 of 8)	16006	NM_001009819	215493	Mm.300900	NM_001009819	ENSMUSG00000028794	A3galt2	Gm433|iGb3|iGb3S	alpha 1,3-galactosyltransferase 2 (isoglobotriaosylceramide synthase)	protein-coding	0.008523	0.541076
chr5	138658009	138658431	+	82	Intergenic	Intergenic	35361	NM_183025	243308	Mm.36612	NM_183025	ENSMUSG00000056014	A430033K04Rik	C86988	RIKEN cDNA A430033K04 gene	protein-coding	0.018957	0.50591
chr6	8416972	8417437	+	36	intron (NM_001302353, intron 4 of 4)	intron (NM_001302353, intron 4 of 4)	91957	NR_040452	320312	Mm.374890	NR_040452	ENSMUSG00000087305	A430035B10Rik	2810488G03Rik	RIKEN cDNA A430035B10 gene	ncRNA	0.008602	0.450644
chr10	128504216	128505081	+	318	TTS (NR_131151)	TTS (NR_131151)	5401	NR_131150	654440	Mm.441262	NR_131150	ENSMUSG00000097353	A430046D13Rik	-	Riken cDNA A430046D13 gene	ncRNA	0.016185	0.489607
chr14	21842374	21842677	+	38	intron (NM_011695, intron 8 of 9)	intron (NM_011695, intron 8 of 9)	-5053	NM_176925	319486	Mm.390671	NM_176925	ENSMUSG00000090564	A430057M04Rik	-	RIKEN cDNA A430057M04 gene	protein-coding	0.009901	0.536184
chr8	3357633	3357898	+	44	intron (NM_001033378, intron 1 of 10)	C-rich|Low_complexity|Low_complexity	4350	NM_001033378	319493	Mm.234565	NM_001033378	ENSMUSG00000074497	A430078G23Rik	-	RIKEN cDNA A430078G23 gene	protein-coding	0.007547	0.488722
chr8	3317206	3317446	+	33	Intergenic	L1Md_F2|LINE|L1	-36089	NM_001033378	319493	Mm.234565	NM_001033378	ENSMUSG00000074497	A430078G23Rik	-	RIKEN cDNA A430078G23 gene	protein-coding	0.020833	0.580913
chr6	86466049	86466341	+	44	intron (NM_146170, intron 9 of 9)	intron (NM_146170, intron 9 of 9)	14635	NR_131125	320486	Mm.391625	NR_131125	ENSMUSG00000085589	A430078I02Rik	T25621	RIKEN cDNA A430078I02 gene	ncRNA	0.010274	0.501706
chr6	86472919	86473516	+	56	intron (NR_131126, intron 1 of 2)	intron (NR_131126, intron 1 of 2)	7613	NR_131125	320486	Mm.391625	NR_131125	ENSMUSG00000085589	A430078I02Rik	T25621	RIKEN cDNA A430078I02 gene	ncRNA	0.01675	0.508361
chr6	86481258	86481931	+	177	promoter-TSS (NR_131125)	promoter-TSS (NR_131125)	-764	NR_131126	320486	Mm.391625	NR_131125	ENSMUSG00000085589	A430078I02Rik	T25621	RIKEN cDNA A430078I02 gene	ncRNA	0.005944	0.462908
chr13	113994357	113994642	+	38	intron (NM_172595, intron 4 of 4)	intron (NM_172595, intron 4 of 4)	157093	NR_045836	319803	Mm.386896	NM_177004		A430090L17Rik	-	RIKEN cDNA A430090L17 gene	ncRNA	0.024561	0.555944
chr13	114086393	114086836	+	151	intron (NM_172595, intron 4 of 4)	intron (NM_172595, intron 4 of 4)	64978	NR_045836	319803	Mm.386896	NM_177004		A430090L17Rik	-	RIKEN cDNA A430090L17 gene	ncRNA	0.020316	0.495495
chr13	114150423	114151151	+	38	intron (NR_045836, intron 1 of 13)	intron (NR_045836, intron 1 of 13)	805	NR_045836	319803	Mm.386896	NM_177004		A430090L17Rik	-	RIKEN cDNA A430090L17 gene	ncRNA	0.016484	0.489712
chr15	83252579	83252906	+	44	promoter-TSS (NM_001004150)	promoter-TSS (NM_001004150)	-968	NM_001004150	239559	Mm.323805	NM_001004150	ENSMUSG00000047878	A4galt	-	alpha 1,4-galactosyltransferase	protein-coding	0.018349	0.496951
chr15	83265080	83265595	+	62	Intergenic	Intergenic	-13563	NM_001004150	239559	Mm.323805	NM_001004150	ENSMUSG00000047878	A4galt	-	alpha 1,4-galactosyltransferase	protein-coding	0.001942	0.51938
chr15	83293106	83293515	+	38	Intergenic	MTD|LTR|ERVL-MaLR	-41536	NM_001004150	239559	Mm.323805	NM_001004150	ENSMUSG00000047878	A4galt	-	alpha 1,4-galactosyltransferase	protein-coding	0.012225	0.512195
chr2	147806377	147806856	+	44	Intergenic	Intergenic	95923	NR_046014	381384	Mm.259809	NR_046014	ENSMUSG00000051986	A530006G24Rik	Gm1003	RIKEN cDNA A530006G24 gene	ncRNA	0.010438	0.479167
chr2	147744184	147744524	+	75	Intergenic	ORR1F|LTR|ERVL-MaLR	33661	NR_046014	381384	Mm.259809	NR_046014	ENSMUSG00000051986	A530006G24Rik	Gm1003	RIKEN cDNA A530006G24 gene	ncRNA	0.002941	0.501466
chr2	147740121	147740447	+	33	Intergenic	Lx|LINE|L1	29591	NR_046014	381384	Mm.259809	NR_046014	ENSMUSG00000051986	A530006G24Rik	Gm1003	RIKEN cDNA A530006G24 gene	ncRNA	0	0.525994
chr2	167810999	167811358	+	38	Intergenic	Intergenic	120001	NR_015500	329562	Mm.123101	NM_177851	ENSMUSG00000006462	A530013C23Rik	-	RIKEN cDNA A530013C23 gene	ncRNA	0.008357	0.55
chr2	167810064	167810360	+	33	Intergenic	Intergenic	119035	NR_015500	329562	Mm.123101	NM_177851	ENSMUSG00000006462	A530013C23Rik	-	RIKEN cDNA A530013C23 gene	ncRNA	0.013514	0.56229
chr2	167799415	167800337	+	268	Intergenic	B1_Mur2|SINE|Alu	108699	NR_015500	329562	Mm.123101	NM_177851	ENSMUSG00000006462	A530013C23Rik	-	RIKEN cDNA A530013C23 gene	ncRNA	0.0141	0.479957
chr2	167789207	167789502	+	38	Intergenic	L2b|LINE|L2	98177	NR_015500	329562	Mm.123101	NM_177851	ENSMUSG00000006462	A530013C23Rik	-	RIKEN cDNA A530013C23 gene	ncRNA	0.010169	0.557432
chr2	167762556	167763157	+	62	Intergenic	ID_B1|SINE|B4	71679	NR_015500	329562	Mm.123101	NM_177851	ENSMUSG00000006462	A530013C23Rik	-	RIKEN cDNA A530013C23 gene	ncRNA	0.014975	0.533223
chr2	167754438	167755202	+	75	Intergenic	Intergenic	63643	NR_015500	329562	Mm.123101	NM_177851	ENSMUSG00000006462	A530013C23Rik	-	RIKEN cDNA A530013C23 gene	ncRNA	0.020942	0.583007
chr2	167746014	167746599	+	168	Intergenic	Intergenic	55129	NR_015500	329562	Mm.123101	NM_177851	ENSMUSG00000006462	A530013C23Rik	-	RIKEN cDNA A530013C23 gene	ncRNA	0.011966	0.547782
chr2	167725874	167726277	+	36	Intergenic	L2a|LINE|L2	34898	NR_015500	329562	Mm.123101	NM_177851	ENSMUSG00000006462	A530013C23Rik	-	RIKEN cDNA A530013C23 gene	ncRNA	0.024814	0.54703
chr2	167719277	167720548	+	177	Intergenic	MIR|SINE|MIR	28735	NR_015500	329562	Mm.123101	NM_177851	ENSMUSG00000006462	A530013C23Rik	-	RIKEN cDNA A530013C23 gene	ncRNA	0.011015	0.551101
chr2	167718594	167718902	+	33	Intergenic	Intergenic	27571	NR_015500	329562	Mm.123101	NM_177851	ENSMUSG00000006462	A530013C23Rik	-	RIKEN cDNA A530013C23 gene	ncRNA	0.00974	0.543689
chr2	167706466	167707381	+	231	Intergenic	Intergenic	15746	NR_015500	329562	Mm.123101	NM_177851	ENSMUSG00000006462	A530013C23Rik	-	RIKEN cDNA A530013C23 gene	ncRNA	0.013115	0.548035
chr2	167693600	167694251	+	62	intron (NR_015500, intron 1 of 1)	intron (NR_015500, intron 1 of 1)	2748	NR_015500	329562	Mm.123101	NM_177851	ENSMUSG00000006462	A530013C23Rik	-	RIKEN cDNA A530013C23 gene	ncRNA	0	0.490798
chr7	83142906	83143381	+	42	Intergenic	Intergenic	-5327	NM_177895	330578	Mm.5796	NM_177895	ENSMUSG00000053528	A530021J07Rik	-	Riken cDNA A530021J07 gene	protein-coding	0.006316	0.468487
chr7	83116187	83116463	+	33	Intergenic	Intergenic	-32145	NM_177895	330578	Mm.5796	NM_177895	ENSMUSG00000053528	A530021J07Rik	-	Riken cDNA A530021J07 gene	protein-coding	0.007246	0.509025
chr1	85028336	85028643	+	44	Intergenic	Intergenic	81364	NM_213615	381287	Mm.487565	NM_213615	ENSMUSG00000089844	A530032D15Rik	Gm1888	RIKEN cDNA A530032D15Rik gene	protein-coding	0.019544	0.516234
chr1	85070807	85071174	+	49	Intergenic	Intergenic	38863	NM_213615	381287	Mm.487565	NM_213615	ENSMUSG00000089844	A530032D15Rik	Gm1888	RIKEN cDNA A530032D15Rik gene	protein-coding	0.008174	0.440217
chr1	85073545	85073919	+	88	Intergenic	Intergenic	36121	NM_213615	381287	Mm.487565	NM_213615	ENSMUSG00000089844	A530032D15Rik	Gm1888	RIKEN cDNA A530032D15Rik gene	protein-coding	0.005348	0.472
chr1	85075023	85075275	+	40	Intergenic	Intergenic	34704	NM_213615	381287	Mm.487565	NM_213615	ENSMUSG00000089844	A530032D15Rik	Gm1888	RIKEN cDNA A530032D15Rik gene	protein-coding	0.015873	0.450593
chr1	85080929	85081244	+	57	Intergenic	Intergenic	28767	NM_213615	381287	Mm.487565	NM_213615	ENSMUSG00000089844	A530032D15Rik	Gm1888	RIKEN cDNA A530032D15Rik gene	protein-coding	0.006349	0.481013
chr1	85092174	85092467	+	30	intron (NM_213615, intron 4 of 6)	intron (NM_213615, intron 4 of 6)	17533	NM_213615	381287	Mm.487565	NM_213615	ENSMUSG00000089844	A530032D15Rik	Gm1888	RIKEN cDNA A530032D15Rik gene	protein-coding	0.010239	0.455782
chr1	85101714	85101965	+	40	intron (NM_213615, intron 1 of 6)	intron (NM_213615, intron 1 of 6)	8014	NM_213615	381287	Mm.487565	NM_213615	ENSMUSG00000089844	A530032D15Rik	Gm1888	RIKEN cDNA A530032D15Rik gene	protein-coding	0.007968	0.456349
chr1	85102727	85102966	+	39	intron (NM_213615, intron 1 of 6)	Lx10|LINE|L1	7007	NM_213615	381287	Mm.487565	NM_213615	ENSMUSG00000089844	A530032D15Rik	Gm1888	RIKEN cDNA A530032D15Rik gene	protein-coding	0.033473	0.470833
chr1	85111522	85111913	+	84	Intergenic	Intergenic	-1864	NM_213615	381287	Mm.487565	NM_213615	ENSMUSG00000089844	A530032D15Rik	Gm1888	RIKEN cDNA A530032D15Rik gene	protein-coding	0.017903	0.548469
chr1	85112982	85113223	+	44	Intergenic	Intergenic	-3249	NM_213615	381287	Mm.487565	NM_213615	ENSMUSG00000089844	A530032D15Rik	Gm1888	RIKEN cDNA A530032D15Rik gene	protein-coding	0.008299	0.475207
chr1	85114092	85114512	+	60	Intergenic	Intergenic	-4449	NM_213615	381287	Mm.487565	NM_213615	ENSMUSG00000089844	A530032D15Rik	Gm1888	RIKEN cDNA A530032D15Rik gene	protein-coding	0.007143	0.505938
chr1	85114947	85115327	+	63	Intergenic	Intergenic	-5284	NM_213615	381287	Mm.487565	NM_213615	ENSMUSG00000089844	A530032D15Rik	Gm1888	RIKEN cDNA A530032D15Rik gene	protein-coding	0.007895	0.448819
chr1	85147795	85148135	+	57	Intergenic	L1Md_A|LINE|L1	-38112	NM_213615	381287	Mm.487565	NM_213615	ENSMUSG00000089844	A530032D15Rik	Gm1888	RIKEN cDNA A530032D15Rik gene	protein-coding	0.038235	0.580645
chr18	61446850	61447394	+	49	Intergenic	Intergenic	37485	NR_045419	442846	Mm.417648	NR_045419		A530050N04Rik	-	RIKEN cDNA A530050N04 gene	ncRNA	0.007353	0.504587
chr6	60151883	60152121	+	44	Intergenic	Lx|LINE|L1	251705	NR_015565	208079	Mm.131226	NM_177329	ENSMUSG00000046764	A530053G22Rik	-	RIKEN cDNA A530053G22 gene	ncRNA	0.008403	0.539749
chr6	60156713	60157053	+	38	Intergenic	RMER17D|LTR|ERVK	246824	NR_015565	208079	Mm.131226	NM_177329	ENSMUSG00000046764	A530053G22Rik	-	RIKEN cDNA A530053G22 gene	ncRNA	0	0.519062
chr4	16518629	16518945	+	44	Intergenic	Lx2B|LINE|L1	354677	NR_045765	100415915	Mm.387180	NR_045765	ENSMUSG00000085112	A530072M11Rik	-	RIKEN cDNA gene A530072M11	ncRNA	0	0.501577
chr4	16220411	16220683	+	33	intron (NR_045765, intron 3 of 6)	LTR75|LTR|ERVL	56437	NR_045765	100415915	Mm.387180	NR_045765	ENSMUSG00000085112	A530072M11Rik	-	RIKEN cDNA gene A530072M11	ncRNA	0.003676	0.505495
chr16	14533696	14534035	+	49	Intergenic	Lx|LINE|L1	-28452	NR_033556	545280	Mm.123679	NR_033556	ENSMUSG00000075395	A630010A05Rik	-	RIKEN cDNA A630010A05 gene	ncRNA	0	0.552941
chr16	14502051	14502361	+	44	Intergenic	Intergenic	-60111	NR_033556	545280	Mm.123679	NR_033556	ENSMUSG00000075395	A630010A05Rik	-	RIKEN cDNA A630010A05 gene	ncRNA	0.012903	0.527331
chr15	3995735	3996293	+	44	promoter-TSS (NR_045740)	promoter-TSS (NR_045740)	-25	NR_045740	328489	Mm.447020	NR_045740	ENSMUSG00000097662	A630020A06	-	uncharacterized A630020A06	ncRNA	0.062724	0.613596
chr16	98107135	98107594	+	268	Intergenic	(TTAGGG)n|Simple_repeat|Simple_repeat	-24925	NR_015491	320586	Mm.442230	NR_015491		A630089N07Rik	-	RIKEN cDNA A630089N07 gene	ncRNA	0.026144	0.586957
chr1	186478454	186478765	+	33	Intergenic	Intergenic	80072	NR_131124	320449	Mm.404477	NR_131124	ENSMUSG00000103690	A730004F24Rik	-	RIKEN cDNA A730004F24 gene	ncRNA	0.012862	0.525641
chr17	48097478	48098399	+	56	Intergenic	CpG	-7560	NR_110485	320638	Mm.404482	NR_110485		A730006G06Rik	-	RIKEN cDNA A730006G06 gene	ncRNA	0.064061	0.627983
chr17	48099923	48101033	+	737	Intergenic	Intergenic	-10100	NR_110485	320638	Mm.404482	NR_110485		A730006G06Rik	-	RIKEN cDNA A730006G06 gene	ncRNA	0.014866	0.491592
chr1	88273319	88274152	+	30	intron (NM_198652, intron 3 of 7)	intron (NM_198652, intron 3 of 7)	3822	NM_172505	212427	Mm.384762	NM_172505		A730008H23Rik	mFleg1	RIKEN cDNA A730008H23 gene	protein-coding	0.007203	0.483213
chr1	88274493	88275095	+	37	intron (NM_198652, intron 3 of 7)	intron (NM_198652, intron 3 of 7)	2763	NM_172505	212427	Mm.384762	NM_172505		A730008H23Rik	mFleg1	RIKEN cDNA A730008H23 gene	protein-coding	0.01495	0.504146
chr1	88276884	88277425	+	63	intron (NM_172505, intron 2 of 4)	intron (NM_172505, intron 2 of 4)	403	NM_172505	212427	Mm.384762	NM_172505		A730008H23Rik	mFleg1	RIKEN cDNA A730008H23 gene	protein-coding	0.044362	0.542435
chr18	59097611	59098028	+	268	Intergenic	Intergenic	35438	NM_001167925	225583	Mm.209711	NM_173759	ENSMUSG00000050875	A730017C20Rik	-	RIKEN cDNA A730017C20 gene	protein-coding	0.004796	0.425837
chr18	59058081	59058637	+	346	Intergenic	Lx9|LINE|L1	-4022	NR_033764	225583	Mm.209711	NM_173759	ENSMUSG00000050875	A730017C20Rik	-	RIKEN cDNA A730017C20 gene	protein-coding	0.005396	0.454219
chr12	112299232	112299660	+	33	Intergenic	Intergenic	123752	NR_036459	100504733	Mm.255309	NM_176956		A730018C14Rik	-	RIKEN cDNA A730018C14 gene	ncRNA	0.014019	0.531469
chr12	112318990	112319537	+	75	Intergenic	Intergenic	103935	NR_036459	100504733	Mm.255309	NM_176956		A730018C14Rik	-	RIKEN cDNA A730018C14 gene	ncRNA	0.005484	0.514599
chr6	61248634	61248940	+	49	intron (NM_183310, intron 1 of 10)	intron (NM_183310, intron 1 of 10)	-67977	NR_040287	100504262	Mm.438066	NR_040287		A730020E08Rik	-	RIKEN cDNA A730020E08 gene	ncRNA	0.006536	0.469055
chr3	121601312	121601592	+	32	Intergenic	Intergenic	42033	NR_036457	100503044	Mm.65320	NM_176992	ENSMUSG00000044522	A730020M07Rik	-	RIKEN cDNA A730020M07 gene	ncRNA	0.014286	0.494662
chr3	121644581	121645095	+	44	intron (NR_036458, intron 1 of 2)	ID_B1|SINE|B4	-1353	NR_036456	100503044	Mm.65320	NM_176992	ENSMUSG00000044522	A730020M07Rik	-	RIKEN cDNA A730020M07 gene	ncRNA	0.009728	0.479612
chr2	129250530	129251128	+	38	Intergenic	B3|SINE|B2	31860	NR_045838	329513	Mm.473529	NM_177847	ENSMUSG00000056738	A730036I17Rik	-	RIKEN cDNA A730036I17 gene	ncRNA	0.011706	0.459098
chr2	129242216	129242649	+	44	Intergenic	Intergenic	23463	NR_045838	329513	Mm.473529	NM_177847	ENSMUSG00000056738	A730036I17Rik	-	RIKEN cDNA A730036I17 gene	ncRNA	0.002309	0.474654
chr9	62202086	62202924	+	231	Intergenic	PB1D11|SINE|Alu	41595	NR_040769	330958	Mm.411888	NR_040769	ENSMUSG00000111232	A730043L09Rik	A730043L09	RIKEN cDNA A730043L09 gene	ncRNA	0.005967	0.451728
chr9	62242657	62243065	+	33	non-coding (NR_040769, exon 3 of 3)	non-coding (NR_040769, exon 3 of 3)	1239	NR_040769	330958	Mm.411888	NR_040769	ENSMUSG00000111232	A730043L09Rik	A730043L09	RIKEN cDNA A730043L09 gene	ncRNA	0.002451	0.515892
chr7	73377329	73377649	+	62	intron (NM_177740, intron 1 of 3)	intron (NM_177740, intron 1 of 3)	-1715	NR_040324	319783	Mm.349813	NR_040324	ENSMUSG00000097756	A730056A06Rik	C76391	RIKEN cDNA A730056A06 gene	ncRNA	0.03125	0.554517
chr7	115328897	115329148	+	33	Intergenic	Intergenic	377748	NR_040319	101786	Mm.395157	NR_040317	ENSMUSG00000108379	A730082K24Rik	AU044236	RIKEN cDNA A730082K24 gene	ncRNA	0.007968	0.448413
chr3	81852315	81852726	+	38	Intergenic	L1Md_F3|LINE|L1	50495	NR_138586	320566	Mm.208417	NR_138586	ENSMUSG00000103695	A830029E22Rik	-	RIKEN cDNA A830029E22 gene	ncRNA	0.007299	0.524272
chr3	81783003	81783354	+	33	Intergenic	LTR41B|LTR|ERVL	-18847	NR_138586	320566	Mm.208417	NR_138586	ENSMUSG00000103695	A830029E22Rik	-	RIKEN cDNA A830029E22 gene	ncRNA	0.025641	0.519886
chr3	81491038	81491319	+	38	Intergenic	L1_Mus1|LINE|L1	-310847	NR_138586	320566	Mm.208417	NR_138586	ENSMUSG00000103695	A830029E22Rik	-	RIKEN cDNA A830029E22 gene	ncRNA	0.010676	0.503546
chr19	4442908	4443588	+	49	intron (NR_045989, intron 1 of 4)	B1_Mus2|SINE|Alu	3689	NR_045989	319314	Mm.393810	NR_045989	ENSMUSG00000087132	A930001C03Rik	-	RIKEN cDNA A930001C03 gene	ncRNA	0.007353	0.464023
chr19	4420577	4420992	+	33	Intergenic	Intergenic	-18539	NR_045990	319314	Mm.393810	NR_045989	ENSMUSG00000087132	A930001C03Rik	-	RIKEN cDNA A930001C03 gene	ncRNA	0.016867	0.533654
chr5	22804530	22804866	+	33	intron (NM_001081231, intron 1 of 3)	MTA_Mm|LTR|ERVL-MaLR	-57814	NR_027362	330052	Mm.459265	NR_027362	ENSMUSG00000105076	A930003O13Rik	-	RIKEN cDNA A930003O13 gene	ncRNA	0.002976	0.513353
chr5	23019922	23020194	+	38	intron (NM_001081231, intron 1 of 3)	intron (NM_001081231, intron 1 of 3)	-273174	NR_027362	330052	Mm.459265	NR_027362	ENSMUSG00000105076	A930003O13Rik	-	RIKEN cDNA A930003O13 gene	ncRNA	0.011029	0.457875
chr16	91454369	91455827	+	106	Intergenic	C-rich|Low_complexity|Low_complexity	-10006	NR_077219	100503120	Mm.387130	NR_077219	ENSMUSG00000084866	A930006K02Rik	-	RIKEN cDNA A930006K02 gene	ncRNA	0	0.64976
chr19	29489572	29490596	+	568	Intergenic	Intergenic	31903	NR_015567	77779	Mm.458738	NR_015567	ENSMUSG00000097855	A930007I19Rik	-	RIKEN cDNA A930007I19 gene	ncRNA	0.009766	0.457561
chr19	29496987	29497233	+	44	Intergenic	(TC)n|Simple_repeat|Simple_repeat	24877	NR_015567	77779	Mm.458738	NR_015567	ENSMUSG00000097855	A930007I19Rik	-	RIKEN cDNA A930007I19 gene	ncRNA	0.004065	0.441296
chr10	115496967	115497227	+	33	intron (NM_010195, intron 3 of 17)	intron (NM_010195, intron 3 of 17)	-72889	NM_029982	77798	Mm.446685	NM_029982	ENSMUSG00000092210	A930009A15Rik	-	RIKEN cDNA A930009A15 gene	protein-coding	0.019231	0.463602
chr5	99552136	99552391	+	33	intron (NR_030692, intron 2 of 3)	intron (NR_030692, intron 2 of 3)	176797	NR_030692	319818	Mm.295233	NR_030692	ENSMUSG00000089809	A930011G23Rik	-	RIKEN cDNA A930011G23 gene	ncRNA	0.011765	0.511719
chr18	44584785	44585434	+	135	intron (NM_001085373, intron 3 of 18)	intron (NM_001085373, intron 3 of 18)	-76556	NR_026853	626275	Mm.427116	NR_026853	ENSMUSG00000097610	A930012L18Rik	-	RIKEN cDNA A930012L18 gene	ncRNA	0.016949	0.503077
chr18	44538760	44539439	+	42	intron (NM_001085373, intron 3 of 18)	intron (NM_001085373, intron 3 of 18)	-122566	NR_026853	626275	Mm.427116	NR_026853	ENSMUSG00000097610	A930012L18Rik	-	RIKEN cDNA A930012L18 gene	ncRNA	0.010309	0.492647
chr18	44531902	44532626	+	193	intron (NM_001085374, intron 2 of 16)	URR1B|DNA|hAT-Charlie	-129401	NR_026853	626275	Mm.427116	NR_026853	ENSMUSG00000097610	A930012L18Rik	-	RIKEN cDNA A930012L18 gene	ncRNA	0.009669	0.427586
chr7	19416704	19417281	+	38	TTS (NR_073015)	TTS (NR_073015)	4425	NR_073015	100503495	Mm.410762	NR_073014	ENSMUSG00000040705	A930016O22Rik	-	RIKEN cDNA A930016O22 gene	ncRNA	0.034662	0.598616
chr15	44954117	44954568	+	62	Intergenic	L1Md_F2|LINE|L1	72948	NR_033609	239410	Mm.352401	NR_033609		A930017M01Rik	Gm305	Smg-5 homolog, nonsense mediated mRNA decay factor pseudogene	pseudo	0.002217	0.519912
chr15	44836889	44837144	+	33	Intergenic	Intergenic	-44378	NR_033609	239410	Mm.352401	NR_033609		A930017M01Rik	Gm305	Smg-5 homolog, nonsense mediated mRNA decay factor pseudogene	pseudo	0.011765	0.496094
chr2	104185102	104185381	+	44	intron (NM_001033347, intron 16 of 20)	Lx8b|LINE|L1	62472	NM_026634	68243	Mm.158191	NM_026634	ENSMUSG00000032671	A930018P22Rik	-	RIKEN cDNA A930018P22 gene	protein-coding	0.014337	0.532143
chr2	104162158	104162428	+	33	intron (NM_001033347, intron 17 of 20)	intron (NM_001033347, intron 17 of 20)	39524	NM_026634	68243	Mm.158191	NM_026634	ENSMUSG00000032671	A930018P22Rik	-	RIKEN cDNA A930018P22 gene	protein-coding	0.011111	0.509225
chr2	146299181	146299438	+	33	intron (NM_001033348, intron 38 of 40)	(TC)n|Simple_repeat|Simple_repeat	40023	NR_040619	77806	Mm.392819	NR_040619	ENSMUSG00000085958	A930019D19Rik	-	RIKEN cDNA A930019D19 gene	ncRNA	0.003891	0.492248
chr2	146262137	146262580	+	36	intron (NR_040619, intron 2 of 3)	intron (NR_040619, intron 2 of 3)	3072	NR_040619	77806	Mm.392819	NR_040619	ENSMUSG00000085958	A930019D19Rik	-	RIKEN cDNA A930019D19 gene	ncRNA	0.022573	0.56982
chr4	131039123	131039666	+	33	Intergenic	Intergenic	-28920	NR_130167	77835	Mm.348412	NR_130167	ENSMUSG00000086262	A930031H19Rik	A930004I12Rik	RIKEN cDNA A930031H19 gene	ncRNA	0.009208	0.5
chr4	131052364	131052699	+	44	Intergenic	Intergenic	-42057	NR_130167	77835	Mm.348412	NR_130167	ENSMUSG00000086262	A930031H19Rik	A930004I12Rik	RIKEN cDNA A930031H19 gene	ncRNA	0.008955	0.514881
chr4	131234568	131235134	+	53	Intergenic	ID_B1|SINE|B4	-224377	NR_130167	77835	Mm.348412	NR_130167	ENSMUSG00000086262	A930031H19Rik	A930004I12Rik	RIKEN cDNA A930031H19 gene	ncRNA	0.012367	0.511464
chr4	131254148	131254664	+	194	Intergenic	Intergenic	-243932	NR_130167	77835	Mm.348412	NR_130167	ENSMUSG00000086262	A930031H19Rik	A930004I12Rik	RIKEN cDNA A930031H19 gene	ncRNA	0.015504	0.526112
chr4	131371569	131372921	+	298	Intergenic	Intergenic	-361771	NR_130167	77835	Mm.348412	NR_130167	ENSMUSG00000086262	A930031H19Rik	A930004I12Rik	RIKEN cDNA A930031H19 gene	ncRNA	0.022189	0.532151
chr19	52879019	52879653	+	44	Intergenic	Intergenic	-43845	NR_030678	100043450	Mm.145594	NR_030678		AA387883	-	expressed sequence AA387883	ncRNA	0.012618	0.469291
chr19	52721496	52721768	+	33	Intergenic	RMER20C_Mm|LTR|ERVK	-201549	NR_030678	100043450	Mm.145594	NR_030678		AA387883	-	expressed sequence AA387883	ncRNA	0.014706	0.538462
chr11	4914202	4914676	+	44	intron (NM_172438, intron 10 of 19)	intron (NM_172438, intron 10 of 19)	-4077	NR_102683	100359413		NR_102683	ENSMUSG00000084381	AA413626	-	ribosomal protein L17 pseudogene	pseudo	0.023207	0.534737
chr14	123092027	123092307	+	44	Intergenic	Intergenic	-76336	NR_045145	380934	Mm.393838	NR_045143		AA536875	Gm1591	expressed sequence AA536875	ncRNA	0.017857	0.47331
chr6	10870344	10870898	+	44	Intergenic	RLTR10B2|LTR|ERVK	103757	NR_033776	57866	Mm.4397	NR_033776		AA545190	-	EST AA545190	ncRNA	0.016245	0.495495
chr5	94356391	94356728	+	32	Intergenic	ERVB4_1B-I_MM-int|LTR|ERVK	-20781	NM_178894	100554	Mm.327439	NM_178894	ENSMUSG00000073497	AA792892	-	expressed sequence AA792892	protein-coding	0.011869	0.491124
chr1	130763675	130763982	+	33	Intergenic	Intergenic	31852	NM_177604	212439	Mm.268547	NM_177604	ENSMUSG00000042510	AA986860	E030025M07|Sarg	expressed sequence AA986860	protein-coding	0.013029	0.480519
chr1	130733885	130734657	+	362	intron (NM_177604, intron 1 of 3)	intron (NM_177604, intron 1 of 3)	2295	NM_177604	212439	Mm.268547	NM_177604	ENSMUSG00000042510	AA986860	E030025M07|Sarg	expressed sequence AA986860	protein-coding	0.015544	0.455369
chr5	125498379	125499203	+	49	intron (NM_030210, intron 5 of 17)	B1_Mur3|SINE|Alu	22918	NM_030210	78894	Mm.431573	NM_030210	ENSMUSG00000029482	Aacs	2210408B16Rik|SUR5	acetoacetyl-CoA synthetase	protein-coding	0.025485	0.493333
chr5	125485876	125486118	+	33	intron (NM_030210, intron 3 of 17)	intron (NM_030210, intron 3 of 17)	10124	NM_030210	78894	Mm.431573	NM_030210	ENSMUSG00000029482	Aacs	2210408B16Rik|SUR5	acetoacetyl-CoA synthetase	protein-coding	0.024793	0.584362
chr5	125479775	125480101	+	38	intron (NM_030210, intron 1 of 17)	MIR|SINE|MIR	4065	NM_030210	78894	Mm.431573	NM_030210	ENSMUSG00000029482	Aacs	2210408B16Rik|SUR5	acetoacetyl-CoA synthetase	protein-coding	0.01227	0.486239
chr8	60557755	60558017	+	33	Intergenic	L1Md_F3|LINE|L1	51762	NM_011834	23923	Mm.35020	NM_011834	ENSMUSG00000057228	Aadat	AI875679|Aadt|KATII|Kat2|Kyat2|mKat-2	aminoadipate aminotransferase	protein-coding	0.026718	0.570342
chr6	86857651	86858473	+	194	intron (NM_001040106, intron 1 of 20)	ID_B1|SINE|B4	8545	NM_177762	269774	Mm.221038	NM_177762	ENSMUSG00000057230	Aak1	5530400K14Rik|9630042K20|AU067724|AU067726|BC028270|C79663|D6Ertd245e|R75501|mKIAA1048	AP2 associated kinase 1	protein-coding	0.004866	0.411908
chr11	116591677	116592697	+	89	Intergenic	Intergenic	-1500	NR_033223	11298	Mm.42233	NM_009591	ENSMUSG00000020804	Aanat	AA-NAT|Nat-2|Nat4|Snat	arylalkylamine N-acetyltransferase	protein-coding	0.006863	0.5524
chr15	52043041	52043549	+	33	intron (NM_175503, intron 1 of 1)	RLTR9B|LTR|ERVK	3188	NM_175503	239435	Mm.24204	NM_175503	ENSMUSG00000068522	Aard	A5D3|AV328152	alanine and arginine rich domain containing protein	protein-coding	0.023622	0.530452
chr17	45505720	45506242	+	112	promoter-TSS (NM_198608)	promoter-TSS (NM_198608)	-860	NM_198608	224805	Mm.329063	NM_198608	ENSMUSG00000023938	Aars2	Aarsl|AlaRS|Gm89	alanyl-tRNA synthetase 2, mitochondrial	protein-coding	0.005747	0.447419
chr9	4138706	4139045	+	33	Intergenic	IAPLTR3-int|LTR|ERVK	170619	NR_136941	67618	Mm.33970	NM_026276	ENSMUSG00000025894	Aasdhppt	2010309J24Rik|2810407B07Rik|AASD-PPT|CGI-80|LYS2|LYS5	aminoadipate-semialdehyde dehydrogenase-phosphopantetheinyl transferase	protein-coding	0.061947	0.520588
chr9	4218247	4218564	+	69	Intergenic	RMER17A2|LTR|ERVK	91089	NR_136941	67618	Mm.33970	NM_026276	ENSMUSG00000025894	Aasdhppt	2010309J24Rik|2810407B07Rik|AASD-PPT|CGI-80|LYS2|LYS5	aminoadipate-semialdehyde dehydrogenase-phosphopantetheinyl transferase	protein-coding	0.006309	0.525157
chr6	23144027	23144338	+	49	Intergenic	Intergenic	-11196	NM_013930	30956	Mm.18651	NM_013930	ENSMUSG00000029695	Aass	LKR|LKR/SDH|LOR|LOR/SDH|Lorsdh|SDH	aminoadipate-semialdehyde synthase	protein-coding	0	0.432692
chr6	23146853	23147566	+	82	Intergenic	LTR33|LTR|ERVL	-14223	NM_013930	30956	Mm.18651	NM_013930	ENSMUSG00000029695	Aass	LKR|LKR/SDH|LOR|LOR/SDH|Lorsdh|SDH	aminoadipate-semialdehyde synthase	protein-coding	0.008415	0.466387
chr11	84388235	84388496	+	33	intron (NM_133360, intron 50 of 53)	MIR|SINE|MIR	125136	NM_019816	56321	Mm.257482	NM_019816	ENSMUSG00000018697	Aatf	4933415H02Rik|5830465M17Rik|Che-1|Trb	apoptosis antagonizing transcription factor	protein-coding	0.003831	0.450382
chr11	84394848	84395364	+	220	intron (NM_133360, intron 52 of 53)	intron (NM_133360, intron 52 of 53)	118395	NM_019816	56321	Mm.257482	NM_019816	ENSMUSG00000018697	Aatf	4933415H02Rik|5830465M17Rik|Che-1|Trb	apoptosis antagonizing transcription factor	protein-coding	0.003876	0.481625
chr11	120029318	120029810	+	112	intron (NM_001198785, intron 1 of 13)	MLT1E2|LTR|ERVL-MaLR	12217	NM_001198787	11302	Mm.6826	NM_007377	ENSMUSG00000025375	Aatk	AATYK|aatyk1|mKIAA0641	apoptosis-associated tyrosine kinase	protein-coding	0.004065	0.53144
chr16	8566258	8566598	+	44	intron (NM_172961, intron 1 of 15)	intron (NM_172961, intron 1 of 15)	52999	NM_001170978	268860	Mm.259315	NM_172961	ENSMUSG00000057880	Abat	9630038C02Rik|AI255750|ENSMUSG00000051226|Gabaat|Gabat|Gm9851|I54|Laibat|X61497	4-aminobutyrate aminotransferase	protein-coding	0.005882	0.501466
chr16	8539206	8539635	+	44	intron (NM_172961, intron 1 of 15)	intron (NM_172961, intron 1 of 15)	25991	NM_001170978	268860	Mm.259315	NM_172961	ENSMUSG00000057880	Abat	9630038C02Rik|AI255750|ENSMUSG00000051226|Gabaat|Gabat|Gm9851|I54|Laibat|X61497	4-aminobutyrate aminotransferase	protein-coding	0.016317	0.509302
chr16	8536150	8536400	+	32	intron (NM_172961, intron 1 of 15)	intron (NM_172961, intron 1 of 15)	22846	NM_001170978	268860	Mm.259315	NM_172961	ENSMUSG00000057880	Abat	9630038C02Rik|AI255750|ENSMUSG00000051226|Gabaat|Gabat|Gm9851|I54|Laibat|X61497	4-aminobutyrate aminotransferase	protein-coding	0.008	0.49004
chr16	8534477	8535050	+	185	intron (NM_172961, intron 1 of 15)	RSINE1|SINE|B4	21334	NM_001170978	268860	Mm.259315	NM_172961	ENSMUSG00000057880	Abat	9630038C02Rik|AI255750|ENSMUSG00000051226|Gabaat|Gabat|Gm9851|I54|Laibat|X61497	4-aminobutyrate aminotransferase	protein-coding	0.013962	0.506969
chr16	8524786	8525437	+	104	intron (NM_172961, intron 1 of 15)	intron (NM_172961, intron 1 of 15)	11682	NM_001170978	268860	Mm.259315	NM_172961	ENSMUSG00000057880	Abat	9630038C02Rik|AI255750|ENSMUSG00000051226|Gabaat|Gabat|Gm9851|I54|Laibat|X61497	4-aminobutyrate aminotransferase	protein-coding	0.012289	0.490798
chr16	8513395	8515969	+	221	intron (NM_172961, intron 1 of 15)	MIRc|SINE|MIR	1253	NM_001170978	268860	Mm.259315	NM_172961	ENSMUSG00000057880	Abat	9630038C02Rik|AI255750|ENSMUSG00000051226|Gabaat|Gabat|Gm9851|I54|Laibat|X61497	4-aminobutyrate aminotransferase	protein-coding	0.020591	0.534369
chr16	8500125	8500657	+	44	Intergenic	IAPEY2_LTR|LTR|ERVK	-13038	NM_172961	268860	Mm.259315	NM_172961	ENSMUSG00000057880	Abat	9630038C02Rik|AI255750|ENSMUSG00000051226|Gabaat|Gabat|Gm9851|I54|Laibat|X61497	4-aminobutyrate aminotransferase	protein-coding	0.043233	0.499062
chr16	8494162	8495202	+	318	Intergenic	Intergenic	-18747	NM_172961	268860	Mm.259315	NM_172961	ENSMUSG00000057880	Abat	9630038C02Rik|AI255750|ENSMUSG00000051226|Gabaat|Gabat|Gm9851|I54|Laibat|X61497	4-aminobutyrate aminotransferase	protein-coding	0.006731	0.473583
chr4	53099025	53099474	+	194	intron (NM_013454, intron 7 of 49)	intron (NM_013454, intron 7 of 49)	60646	NM_013454	11303	Mm.277376	NM_013454	ENSMUSG00000015243	Abca1	ABC-1|Abc1	ATP-binding cassette, sub-family A (ABC1), member 1	protein-coding	0.013363	0.44
chr4	53121634	53121911	+	33	intron (NM_013454, intron 5 of 49)	intron (NM_013454, intron 5 of 49)	38123	NM_013454	11303	Mm.277376	NM_013454	ENSMUSG00000015243	Abca1	ABC-1|Abc1	ATP-binding cassette, sub-family A (ABC1), member 1	protein-coding	0.01083	0.528777
chr4	53176665	53176948	+	56	Intergenic	RMER19B|LTR|ERVK	-16911	NM_013454	11303	Mm.277376	NM_013454	ENSMUSG00000015243	Abca1	ABC-1|Abc1	ATP-binding cassette, sub-family A (ABC1), member 1	protein-coding	0.017668	0.503521
chr1	71303980	71304243	+	33	intron (NM_175210, intron 20 of 52)	B4A|SINE|B4	110799	NM_175210	74591	Mm.159251	NM_175210	ENSMUSG00000050296	Abca12	4832428G11Rik|4833417A11Rik	ATP-binding cassette, sub-family A (ABC1), member 12	protein-coding	0.015209	0.481061
chr11	9870878	9871166	+	49	Intergenic	L1VL4|LINE|L1	679080	NM_178259	268379	Mm.39270	NM_178259	ENSMUSG00000004668	Abca13	9830132L24|A930002G16Rik|AI956815	ATP-binding cassette, sub-family A (ABC1), member 13	protein-coding	0.003472	0.519031
chr11	9451137	9451381	+	38	intron (NM_178259, intron 38 of 61)	intron (NM_178259, intron 38 of 61)	259317	NM_178259	268379	Mm.39270	NM_178259	ENSMUSG00000004668	Abca13	9830132L24|A930002G16Rik|AI956815	ATP-binding cassette, sub-family A (ABC1), member 13	protein-coding	0	0.436735
chr11	9426005	9426271	+	69	intron (NM_178259, intron 35 of 61)	intron (NM_178259, intron 35 of 61)	234196	NM_178259	268379	Mm.39270	NM_178259	ENSMUSG00000004668	Abca13	9830132L24|A930002G16Rik|AI956815	ATP-binding cassette, sub-family A (ABC1), member 13	protein-coding	0.007519	0.483146
chr11	9349323	9349603	+	38	intron (NM_178259, intron 28 of 61)	L1_Mus2|LINE|L1	157521	NM_178259	268379	Mm.39270	NM_178259	ENSMUSG00000004668	Abca13	9830132L24|A930002G16Rik|AI956815	ATP-binding cassette, sub-family A (ABC1), member 13	protein-coding	0.003571	0.494662
chr11	9235935	9236207	+	49	intron (NM_178259, intron 3 of 61)	intron (NM_178259, intron 3 of 61)	44129	NM_178259	268379	Mm.39270	NM_178259	ENSMUSG00000004668	Abca13	9830132L24|A930002G16Rik|AI956815	ATP-binding cassette, sub-family A (ABC1), member 13	protein-coding	0.029412	0.538462
chr7	120328371	120328668	+	33	promoter-TSS (NM_177213)	promoter-TSS (NM_177213)	-165	NM_177213	320631	Mm.78330	NM_177213	ENSMUSG00000054746	Abca15	4930500I12Rik	ATP-binding cassette, sub-family A (ABC1), member 15	protein-coding	0.047138	0.543624
chr7	120495539	120495777	+	33	intron (NM_001278943, intron 13 of 26)	Lx3A|LINE|L1	73957	NM_001278944	233810		NM_001278943	ENSMUSG00000051900	Abca16	AY243472	ATP-binding cassette, sub-family A (ABC1), member 16	protein-coding	0	0.543933
chr17	24330343	24330984	+	38	intron (NM_001031621, intron 4 of 29)	intron (NM_001031621, intron 4 of 29)	16589	NM_001031621	381072	Mm.328842	NM_001031621	ENSMUSG00000035435	Abca17	-	ATP-binding cassette, sub-family A (ABC1), member 17	protein-coding	0.00936	0.487539
chr17	24366081	24366498	+	49	intron (NM_013855, intron 6 of 32)	intron (NM_013855, intron 6 of 32)	14266	NM_001039581	27410	Mm.239470	NM_013855	ENSMUSG00000024130	Abca3	1810036E22Rik|ABC-C|Abc3	ATP-binding cassette, sub-family A (ABC1), member 3	protein-coding	0.023981	0.528708
chr17	24360864	24361725	+	212	intron (NM_013855, intron 3 of 32)	ID_B1|SINE|B4	9271	NM_001039581	27410	Mm.239470	NM_013855	ENSMUSG00000024130	Abca3	1810036E22Rik|ABC-C|Abc3	ATP-binding cassette, sub-family A (ABC1), member 3	protein-coding	0.01626	0.506961
chr3	122059673	122059999	+	33	intron (NM_007378, intron 4 of 49)	intron (NM_007378, intron 4 of 49)	15376	NM_007378	11304	Mm.3918	NM_007378	ENSMUSG00000028125	Abca4	AW050280|Abc10|Abcr|D430003I15Rik|RmP	ATP-binding cassette, sub-family A (ABC1), member 4	protein-coding	0.01227	0.544343
chr3	122050563	122051172	+	49	intron (NM_007378, intron 1 of 49)	intron (NM_007378, intron 1 of 49)	6407	NM_007378	11304	Mm.3918	NM_007378	ENSMUSG00000028125	Abca4	AW050280|Abc10|Abcr|D430003I15Rik|RmP	ATP-binding cassette, sub-family A (ABC1), member 4	protein-coding	0.036125	0.514754
chr3	122032851	122033192	+	44	Intergenic	Intergenic	-11439	NM_007378	11304	Mm.3918	NM_007378	ENSMUSG00000028125	Abca4	AW050280|Abc10|Abcr|D430003I15Rik|RmP	ATP-binding cassette, sub-family A (ABC1), member 4	protein-coding	0.029326	0.502924
chr3	122016895	122017469	+	44	Intergenic	L1MC4|LINE|L1	-27278	NM_007378	11304	Mm.3918	NM_007378	ENSMUSG00000028125	Abca4	AW050280|Abc10|Abcr|D430003I15Rik|RmP	ATP-binding cassette, sub-family A (ABC1), member 4	protein-coding	0.013937	0.467826
chr8	123973517	123974030	+	160	intron (NM_019552, intron 1 of 12)	intron (NM_019552, intron 1 of 12)	9349	NM_019552	56199	Mm.274243	NM_019552	ENSMUSG00000031974	Abcb10	Abc-me|Abcb12	ATP-binding cassette, sub-family B (MDR/TAP), member 10	protein-coding	0.005848	0.501946
chr8	123978708	123979003	+	38	intron (NM_019552, intron 1 of 12)	intron (NM_019552, intron 1 of 12)	4267	NM_019552	56199	Mm.274243	NM_019552	ENSMUSG00000031974	Abcb10	Abc-me|Abcb12	ATP-binding cassette, sub-family B (MDR/TAP), member 10	protein-coding	0.020339	0.513514
chr8	123982210	123982649	+	75	exon (NM_019552, exon 1 of 13)	exon (NM_019552, exon 1 of 13)	693	NM_019552	56199	Mm.274243	NM_019552	ENSMUSG00000031974	Abcb10	Abc-me|Abcb12	ATP-binding cassette, sub-family B (MDR/TAP), member 10	protein-coding	0.068337	0.659091
chr5	8836093	8836581	+	97	intron (NM_011075, intron 20 of 27)	intron (NM_011075, intron 20 of 27)	38190	NM_011075	18669	Mm.146649	NM_011075	ENSMUSG00000028970	Abcb1b	Abcb1|Mdr1|Mdr1b|Pgy-1|Pgy1|mdr	ATP-binding cassette, sub-family B (MDR/TAP), member 1B	protein-coding	0.010246	0.486708
chr5	8746749	8747361	+	38	intron (NM_011076, intron 27 of 27)	intron (NM_011076, intron 27 of 27)	-51092	NM_011075	18669	Mm.146649	NM_011075	ENSMUSG00000028970	Abcb1b	Abcb1|Mdr1|Mdr1b|Pgy-1|Pgy1|mdr	ATP-binding cassette, sub-family B (MDR/TAP), member 1B	protein-coding	0.006536	0.486134
chr5	8898249	8898572	+	38	intron (NM_008830, intron 3 of 27)	intron (NM_008830, intron 3 of 27)	4689	NM_008830	18670	Mm.297825	NM_008830	ENSMUSG00000042476	Abcb4	Mdr2|Pgy-2|Pgy2|mdr-2	ATP-binding cassette, sub-family B (MDR/TAP), member 4	protein-coding	0.009288	0.487654
chr5	8879202	8879456	+	33	Intergenic	Lx4A|LINE|L1	-14392	NM_008830	18670	Mm.297825	NM_008830	ENSMUSG00000042476	Abcb4	Mdr2|Pgy-2|Pgy2|mdr-2	ATP-binding cassette, sub-family B (MDR/TAP), member 4	protein-coding	0.007874	0.501961
chr1	75182331	75183078	+	33	exon (NM_001288613, exon 15 of 16)	exon (NM_001288613, exon 15 of 16)	-2312	NM_023732	74104	Mm.28663	NM_023732	ENSMUSG00000026198	Abcb6	1200005B17Rik	ATP-binding cassette, sub-family B (MDR/TAP), member 6	protein-coding	0.024096	0.604278
chr1	75183767	75184053	+	33	intron (NM_001003917, intron 13 of 15)	ID_B1|SINE|B4	-3518	NM_023732	74104	Mm.28663	NM_023732	ENSMUSG00000026198	Abcb6	1200005B17Rik	ATP-binding cassette, sub-family B (MDR/TAP), member 6	protein-coding	0	0.498258
chr5	24393510	24394529	+	322	promoter-TSS (NM_029020)	promoter-TSS (NM_029020)	-137	NM_029020	74610	Mm.283914	NM_029020	ENSMUSG00000028973	Abcb8	4833412N02Rik|AA409895	ATP-binding cassette, sub-family B (MDR/TAP), member 8	protein-coding	0.022571	0.480392
chr5	124073222	124073608	+	38	intron (NM_019875, intron 10 of 11)	B1_Mus2|SINE|Alu	22383	NM_019875	56325	Mm.254839	NM_019875	ENSMUSG00000029408	Abcb9	TAPL|mKIAA1520	ATP-binding cassette, sub-family B (MDR/TAP), member 9	protein-coding	0.023316	0.514212
chr5	124098193	124098501	+	38	Intergenic	MTD|LTR|ERVL-MaLR	-2549	NM_019875	56325	Mm.254839	NM_019875	ENSMUSG00000029408	Abcb9	TAPL|mKIAA1520	ATP-binding cassette, sub-family B (MDR/TAP), member 9	protein-coding	0.012987	0.514563
chr16	14409181	14409462	+	38	intron (NM_008576, intron 7 of 30)	PB1D10|SINE|Alu	47763	NM_008576	17250	Mm.196634	NM_008576	ENSMUSG00000023088	Abcc1	Abcc1a|Abcc1b|MRP|Mdrap|Mrp1	ATP-binding cassette, sub-family C (CFTR/MRP), member 1	protein-coding	0.007117	0.478723
chr17	46325807	46326057	+	44	promoter-TSS (NM_145140)	promoter-TSS (NM_145140)	-166	NM_145140	224814	Mm.76543	NM_145140	ENSMUSG00000032842	Abcc10	Mrp7|mFLJ00002	ATP-binding cassette, sub-family C (CFTR/MRP), member 10	protein-coding	0.004	0.482072
chr8	86493546	86494085	+	75	Intergenic	Intergenic	72775	NM_172912	244562	Mm.67485	NM_172912	ENSMUSG00000036872	Abcc12	4930467B22Rik|MRP9	ATP-binding cassette, sub-family C (CFTR/MRP), member 12	protein-coding	0.001855	0.474074
chr8	86536555	86537375	+	69	intron (NM_172912, intron 13 of 28)	intron (NM_172912, intron 13 of 28)	29625	NM_172912	244562	Mm.67485	NM_172912	ENSMUSG00000036872	Abcc12	4930467B22Rik|MRP9	ATP-binding cassette, sub-family C (CFTR/MRP), member 12	protein-coding	0.003659	0.506699
chr8	86578189	86578459	+	33	Intergenic	Intergenic	-11734	NM_172912	244562	Mm.67485	NM_172912	ENSMUSG00000036872	Abcc12	4930467B22Rik|MRP9	ATP-binding cassette, sub-family C (CFTR/MRP), member 12	protein-coding	0.022222	0.560886
chr14	118663736	118663994	+	38	intron (NM_001033336, intron 3 of 30)	intron (NM_001033336, intron 3 of 30)	13066	NM_001163675	239273	Mm.40537	NM_001033336	ENSMUSG00000032849	Abcc4	ABCC4-N1|D630049P08Rik|MOATB|MRP4	ATP-binding cassette, sub-family C (CFTR/MRP), member 4	protein-coding	0.015504	0.544402
chr14	118711066	118711364	+	33	Intergenic	ORR1F|LTR|ERVL-MaLR	-4996	NM_001033336	239273	Mm.40537	NM_001033336	ENSMUSG00000032849	Abcc4	ABCC4-N1|D630049P08Rik|MOATB|MRP4	ATP-binding cassette, sub-family C (CFTR/MRP), member 4	protein-coding	0	0.454849
chr14	118713399	118713800	+	62	Intergenic	L1_Mur3|LINE|L1	-7380	NM_001033336	239273	Mm.40537	NM_001033336	ENSMUSG00000032849	Abcc4	ABCC4-N1|D630049P08Rik|MOATB|MRP4	ATP-binding cassette, sub-family C (CFTR/MRP), member 4	protein-coding	0.042394	0.524876
chr7	46007758	46008884	+	328	intron (NM_018795, intron 11 of 30)	intron (NM_018795, intron 11 of 30)	21965	NM_018795	27421	Mm.63514	NM_018795	ENSMUSG00000030834	Abcc6	Abcc1b|DCC|Dyscalc1|Mrp6|dyscalc	ATP-binding cassette, sub-family C (CFTR/MRP), member 6	protein-coding	0.015098	0.524401
chr6	142720589	142720878	+	34	Intergenic	Intergenic	-18459	NM_011511	20928	Mm.35670	NM_011511	ENSMUSG00000030249	Abcc9	AI414027|AI449286|SUR2A|SUR2B|Sur2	ATP-binding cassette, sub-family C (CFTR/MRP), member 9	protein-coding	0.017301	0.493103
chr15	91251638	91252068	+	44	Intergenic	ORR1D1|LTR|ERVL-MaLR	-60046	NM_011994	26874	Mm.295456	NM_011994	ENSMUSG00000055782	Abcd2	ABC39|ALDL1|ALDR|ALDRP	ATP-binding cassette, sub-family D (ALD), member 2	protein-coding	0.009302	0.508121
chr15	91314712	91315066	+	62	intron (NM_001033633, intron 7 of 9)	intron (NM_001033633, intron 7 of 9)	-123082	NM_011994	26874	Mm.295456	NM_011994	ENSMUSG00000055782	Abcd2	ABC39|ALDL1|ALDR|ALDRP	ATP-binding cassette, sub-family D (ALD), member 2	protein-coding	0.036723	0.51831
chr3	121799177	121799536	+	82	intron (NM_008991, intron 1 of 22)	B3|SINE|B2	15859	NM_008991	19299	Mm.399042	NM_008991	ENSMUSG00000028127	Abcd3	AI313901|AU018866|AW146054|PMP68|PMP70|Pxmp1	ATP-binding cassette, sub-family D (ALD), member 3	protein-coding	0.008357	0.488889
chr3	121821508	121821778	+	56	Intergenic	RSINE1|SINE|B4	-6428	NM_008991	19299	Mm.399042	NM_008991	ENSMUSG00000028127	Abcd3	AI313901|AU018866|AW146054|PMP68|PMP70|Pxmp1	ATP-binding cassette, sub-family D (ALD), member 3	protein-coding	0.014815	0.487085
chr3	121852275	121852621	+	62	Intergenic	Intergenic	-37233	NM_008991	19299	Mm.399042	NM_008991	ENSMUSG00000028127	Abcd3	AI313901|AU018866|AW146054|PMP68|PMP70|Pxmp1	ATP-binding cassette, sub-family D (ALD), member 3	protein-coding	0.00289	0.403458
chr3	121867301	121867738	+	36	Intergenic	Intergenic	-52304	NM_008991	19299	Mm.399042	NM_008991	ENSMUSG00000028127	Abcd3	AI313901|AU018866|AW146054|PMP68|PMP70|Pxmp1	ATP-binding cassette, sub-family D (ALD), member 3	protein-coding	0.01373	0.493151
chr3	121871372	121872112	+	113	Intergenic	HERVL40-int|LTR|ERVL	-56527	NM_008991	19299	Mm.399042	NM_008991	ENSMUSG00000028127	Abcd3	AI313901|AU018866|AW146054|PMP68|PMP70|Pxmp1	ATP-binding cassette, sub-family D (ALD), member 3	protein-coding	0.006757	0.449393
chr17	31092560	31093316	+	557	intron (NM_009593, intron 3 of 14)	intron (NM_009593, intron 3 of 14)	35244	NM_009593	11307	Mm.15691	NM_009593	ENSMUSG00000024030	Abcg1	AW413978|Abc8|White	ATP-binding cassette, sub-family G (WHITE), member 1	protein-coding	0.01455	0.511229
chr17	31089512	31090830	+	38	intron (NM_009593, intron 2 of 14)	B4A|SINE|B4	32477	NM_009593	11307	Mm.15691	NM_009593	ENSMUSG00000024030	Abcg1	AW413978|Abc8|White	ATP-binding cassette, sub-family G (WHITE), member 1	protein-coding	0.013657	0.514784
chr17	31077143	31078378	+	185	intron (NM_009593, intron 2 of 14)	intron (NM_009593, intron 2 of 14)	20066	NM_009593	11307	Mm.15691	NM_009593	ENSMUSG00000024030	Abcg1	AW413978|Abc8|White	ATP-binding cassette, sub-family G (WHITE), member 1	protein-coding	0.010526	0.529935
chr17	31073387	31074318	+	62	intron (NM_009593, intron 2 of 14)	intron (NM_009593, intron 2 of 14)	16158	NM_009593	11307	Mm.15691	NM_009593	ENSMUSG00000024030	Abcg1	AW413978|Abc8|White	ATP-binding cassette, sub-family G (WHITE), member 1	protein-coding	0.03652	0.521459
chr17	31067962	31068757	+	143	intron (NM_009593, intron 2 of 14)	intron (NM_009593, intron 2 of 14)	10665	NM_009593	11307	Mm.15691	NM_009593	ENSMUSG00000024030	Abcg1	AW413978|Abc8|White	ATP-binding cassette, sub-family G (WHITE), member 1	protein-coding	0.008805	0.516332
chr6	58633503	58633837	+	38	intron (NM_011920, intron 1 of 15)	MER21B|LTR|ERVL	36998	NM_011920	26357	Mm.333096	NM_011920	ENSMUSG00000029802	Abcg2	ABC15|ABCP|AI428558|BCRP|Bcrp1|MXR|MXR1	ATP-binding cassette, sub-family G (WHITE), member 2	protein-coding	0.011976	0.468657
chr6	58610809	58611374	+	284	intron (NM_011920, intron 1 of 15)	RSINE1|SINE|B4	14419	NM_011920	26357	Mm.333096	NM_011920	ENSMUSG00000029802	Abcg2	ABC15|ABCP|AI428558|BCRP|Bcrp1|MXR|MXR1	ATP-binding cassette, sub-family G (WHITE), member 2	protein-coding	0.00531	0.441696
chr17	84734177	84734430	+	44	intron (NM_028233, intron 25 of 37)	intron (NM_028233, intron 25 of 37)	51182	NM_001347418	67470	Mm.26581	NM_026180	ENSMUSG00000024254	Abcg8	1300003C16Rik|AI114946|sterolin-2	ATP-binding cassette, sub-family G (WHITE), member 8	protein-coding	0.01581	0.468504
chr17	84693714	84694227	+	34	intron (NR_104382, intron 6 of 13)	intron (NR_104382, intron 6 of 13)	10849	NM_001347418	67470	Mm.26581	NM_026180	ENSMUSG00000024254	Abcg8	1300003C16Rik|AI114946|sterolin-2	ATP-binding cassette, sub-family G (WHITE), member 8	protein-coding	0.003899	0.531128
chr17	84692531	84693058	+	33	exon (NM_001347418, exon 6 of 13)	exon (NM_001347418, exon 6 of 13)	9673	NM_001347418	67470	Mm.26581	NM_026180	ENSMUSG00000024254	Abcg8	1300003C16Rik|AI114946|sterolin-2	ATP-binding cassette, sub-family G (WHITE), member 8	protein-coding	0.034156	0.573864
chr17	84672134	84672573	+	104	intron (NM_031884, intron 5 of 12)	intron (NM_031884, intron 5 of 12)	-3949	NM_001286005	67470	Mm.26581	NM_026180	ENSMUSG00000024254	Abcg8	1300003C16Rik|AI114946|sterolin-2	ATP-binding cassette, sub-family G (WHITE), member 8	protein-coding	0.020501	0.531818
chr17	84665230	84665693	+	38	intron (NM_031884, intron 10 of 12)	B2_Mm1a|SINE|B2	-10841	NM_001286005	67470	Mm.26581	NM_026180	ENSMUSG00000024254	Abcg8	1300003C16Rik|AI114946|sterolin-2	ATP-binding cassette, sub-family G (WHITE), member 8	protein-coding	0.023758	0.469828
chr17	84654318	84654726	+	33	intron (NM_172256, intron 12 of 12)	ID_B1|SINE|B4	-21780	NM_001286005	67470	Mm.26581	NM_026180	ENSMUSG00000024254	Abcg8	1300003C16Rik|AI114946|sterolin-2	ATP-binding cassette, sub-family G (WHITE), member 8	protein-coding	0.004902	0.437653
chr16	45742942	45743223	+	44	promoter-TSS (NM_001272070)	promoter-TSS (NM_001272070)	-127	NM_172511	213012	Mm.247453	NM_172511	ENSMUSG00000033157	Abhd10	-	abhydrolase domain containing 10	protein-coding	0.071174	0.620567
chr5	135009298	135010013	+	189	non-coding (NR_033794, exon 1 of 5)	non-coding (NR_033794, exon 1 of 5)	199	NR_033794	68758	Mm.389700	NM_145215	ENSMUSG00000040532	Abhd11	1110054D16Rik|A630008N09Rik|Wbscr21	abhydrolase domain containing 11	protein-coding	0.058741	0.615922
chr5	135015863	135016655	+	231	Intergenic	Intergenic	-3102	NR_026688	69812	Mm.18422	NR_026688	ENSMUSG00000085042	Abhd11os	2010001M06Rik|AI462243|Wbscr26|Wnscr26	abhydrolase domain containing 11, opposite strand	ncRNA	0.010101	0.491803
chr2	150878929	150879322	+	44	intron (NM_024465, intron 1 of 12)	RLTR12E|LTR|ERVK	25606	NM_024465	76192	Mm.112632	NM_024465	ENSMUSG00000032046	Abhd12	1500011G07Rik|6330583M11Rik|AI431047|AW547313	abhydrolase domain containing 12	protein-coding	0.005089	0.439086
chr12	70140712	70140965	+	33	Intergenic	B1_Mm|SINE|Alu	-13333	NM_001195033	100504285	Mm.291105	NM_001195033	ENSMUSG00000090121	Abhd12b	Gm804	abhydrolase domain containing 12B	protein-coding	0.027668	0.519685
chr11	77516874	77518971	+	85	intron (NM_026185, intron 1 of 1)	B3|SINE|B2	2805	NM_026185	67477	Mm.432526	NM_026185	ENSMUSG00000000686	Abhd15	1300007F04Rik	abhydrolase domain containing 15	protein-coding	0.018598	0.514299
chr11	77514349	77514990	+	33	promoter-TSS (NM_026185)	promoter-TSS (NM_026185)	-448	NM_026185	67477	Mm.432526	NM_026185	ENSMUSG00000000686	Abhd15	1300007F04Rik	abhydrolase domain containing 15	protein-coding	0.037441	0.595016
chr19	21714424	21715387	+	33	Intergenic	Intergenic	61596	NM_146096	226016	Mm.28796	NM_146096	ENSMUSG00000047368	Abhd17b	5730446C15Rik|Cgi67|Fam108b|Fam108b1	abhydrolase domain containing 17B	protein-coding	0.017653	0.437759
chr7	84150141	84151557	+	362	intron (NM_133722, intron 1 of 2)	intron (NM_133722, intron 1 of 2)	1044	NM_133722	70178	Mm.23914	NM_133722	ENSMUSG00000038459	Abhd17c	2210412D01Rik|AL023007|Fam108c|Fam108c1	abhydrolase domain containing 17C	protein-coding	0.045198	0.520819
chr7	84152947	84153852	+	38	Intergenic	Intergenic	-1506	NM_133722	70178	Mm.23914	NM_133722	ENSMUSG00000038459	Abhd17c	2210412D01Rik|AL023007|Fam108c|Fam108c1	abhydrolase domain containing 17C	protein-coding	0.014365	0.42936
chr7	84172087	84172599	+	38	Intergenic	ID_B1|SINE|B4	-20450	NM_133722	70178	Mm.23914	NM_133722	ENSMUSG00000038459	Abhd17c	2210412D01Rik|AL023007|Fam108c|Fam108c1	abhydrolase domain containing 17C	protein-coding	0	0.421053
chr7	84259386	84260127	+	127	intron (NM_007488, intron 17 of 18)	intron (NM_007488, intron 17 of 18)	-107863	NM_133722	70178	Mm.23914	NM_133722	ENSMUSG00000038459	Abhd17c	2210412D01Rik|AL023007|Fam108c|Fam108c1	abhydrolase domain containing 17C	protein-coding	0.005398	0.533693
chr7	79273270	79274196	+	49	intron (NM_018811, intron 1 of 10)	intron (NM_018811, intron 1 of 10)	467	NM_018811	54608	Mm.365490	NM_018811	ENSMUSG00000039202	Abhd2	2210009N18Rik|LABH2|Labh-2	abhydrolase domain containing 2	protein-coding	0.046436	0.581446
chr18	10702148	10702768	+	38	intron (NM_134130, intron 3 of 8)	B4A|SINE|B4	4238	NM_134130	106861	Mm.273108	NM_134130	ENSMUSG00000002475	Abhd3	AA675331|LABH3	abhydrolase domain containing 3	protein-coding	0.012903	0.483092
chr18	10706306	10707043	+	38	promoter-TSS (NM_134130)	promoter-TSS (NM_134130)	22	NM_134130	106861	Mm.273108	NM_134130	ENSMUSG00000002475	Abhd3	AA675331|LABH3	abhydrolase domain containing 3	protein-coding	0.078697	0.655827
chr14	54254138	54254519	+	75	promoter-TSS (NM_010015)	promoter-TSS (NM_010015)	199	NM_001205181	105501	Mm.28771	NM_134076	ENSMUSG00000040997	Abhd4	1110035H23Rik|AI429574|Abh4	abhydrolase domain containing 4	protein-coding	0.036745	0.52356
chr9	122345103	122345374	+	32	Intergenic	Intergenic	-6378	NM_026179	67469	Mm.280254	NM_026179	ENSMUSG00000032540	Abhd5	1300003D03Rik|2010002J10Rik|CDS|CGI-58|IECN5|NCIE2	abhydrolase domain containing 5	protein-coding	0.01845	0.411765
chr14	8004240	8004526	+	38	intron (NM_001331064, intron 1 of 8)	intron (NM_001331064, intron 1 of 8)	1417	NM_001331064	66082	Mm.181473	NM_025341	ENSMUSG00000025277	Abhd6	0610041D24Rik|AA673485|AV065425	abhydrolase domain containing 6	protein-coding	0.017483	0.491289
chr8	71463232	71464328	+	63	promoter-TSS (NM_022419)	promoter-TSS (NM_022419)	-123	NM_022419	64296	Mm.276383	NM_022419	ENSMUSG00000007950	Abhd8	0910001L24Rik|AB030191	abhydrolase domain containing 8	protein-coding	0.055657	0.608022
chr2	31770914	31771257	+	33	intron (NM_001283045, intron 1 of 10)	intron (NM_001283045, intron 1 of 10)	10912	NM_001283045	11350	Mm.1318	NM_009594	ENSMUSG00000026842	Abl1	AI325092|Abl|E430008G22Rik|c-Abl	c-abl oncogene 1, non-receptor tyrosine kinase	protein-coding	0.014577	0.517442
chr2	31697143	31697900	+	109	intron (NM_001283047, intron 2 of 11)	L1M3|LINE|L1	8984	NM_001112703	11350	Mm.1318	NM_009594	ENSMUSG00000026842	Abl1	AI325092|Abl|E430008G22Rik|c-Abl	c-abl oncogene 1, non-receptor tyrosine kinase	protein-coding	0.006605	0.460422
chr2	31752215	31752564	+	38	intron (NM_001283047, intron 2 of 11)	RMER17D|LTR|ERVK	-7550	NM_009594	11350	Mm.1318	NM_009594	ENSMUSG00000026842	Abl1	AI325092|Abl|E430008G22Rik|c-Abl	c-abl oncogene 1, non-receptor tyrosine kinase	protein-coding	0.020057	0.588571
chr2	31730482	31730940	+	112	intron (NM_001283047, intron 2 of 11)	intron (NM_001283047, intron 2 of 11)	-29228	NM_009594	11350	Mm.1318	NM_009594	ENSMUSG00000026842	Abl1	AI325092|Abl|E430008G22Rik|c-Abl	c-abl oncogene 1, non-receptor tyrosine kinase	protein-coding	0.004367	0.481481
chr1	156596427	156596879	+	49	intron (NM_001136104, intron 1 of 12)	RLTR21|LTR|ERVK	37866	NM_009595	11352	Mm.329515	NM_009595	ENSMUSG00000026596	Abl2	AA536808|Abll|Arg	v-abl Abelson murine leukemia viral oncogene 2 (arg, Abelson-related gene)	protein-coding	0.019912	0.492274
chr19	57181219	57183189	+	231	intron (NM_001290813, intron 1 of 20)	intron (NM_001290813, intron 1 of 20)	15427	NM_001103177	226251	Mm.217161	NM_178688	ENSMUSG00000025085	Ablim1	2210411C18Rik|2610209L21Rik|4833406P10Rik|9330196J19Rik|AV079770|AW060987|AW215784|Limab1|mKIAA0059	actin-binding LIM protein 1	protein-coding	0.020305	0.508879
chr19	57187614	57188198	+	44	intron (NM_001290813, intron 1 of 20)	intron (NM_001290813, intron 1 of 20)	9725	NM_001103177	226251	Mm.217161	NM_178688	ENSMUSG00000025085	Ablim1	2210411C18Rik|2610209L21Rik|4833406P10Rik|9330196J19Rik|AV079770|AW060987|AW215784|Limab1|mKIAA0059	actin-binding LIM protein 1	protein-coding	0.001712	0.483761
chr19	57200330	57200780	+	56	intron (NM_001290813, intron 1 of 20)	intron (NM_001290813, intron 1 of 20)	-2924	NM_001290816	226251	Mm.217161	NM_178688	ENSMUSG00000025085	Ablim1	2210411C18Rik|2610209L21Rik|4833406P10Rik|9330196J19Rik|AV079770|AW060987|AW215784|Limab1|mKIAA0059	actin-binding LIM protein 1	protein-coding	0.022222	0.536585
chr18	61879140	61880410	+	89	intron (NM_198649, intron 1 of 22)	intron (NM_198649, intron 1 of 22)	32049	NM_198649	319713	Mm.329478	NM_198649	ENSMUSG00000032735	Ablim3	AW990719|D930036B08Rik	actin binding LIM protein family, member 3	protein-coding	0.017323	0.508261
chr18	61903068	61903648	+	255	intron (NM_198649, intron 1 of 22)	ID_B1|SINE|B4	8466	NM_198649	319713	Mm.329478	NM_198649	ENSMUSG00000032735	Ablim3	AW990719|D930036B08Rik	actin binding LIM protein family, member 3	protein-coding	0.010345	0.507745
chr2	26848148	26848742	+	65	intron (NM_001290444, intron 2 of 4)	intron (NM_001290444, intron 2 of 4)	16550	NM_001290444	80908	Mm.160386	NM_030718	ENSMUSG00000015787	Abo	NAGAT	ABO blood group (transferase A, alpha 1-3-N-acetylgalactosaminyltransferase, transferase B, alpha 1-3-galactosyltransferase)	protein-coding	0	0.537815
chr11	76469255	76470062	+	143	intron (NM_001346670, intron 4 of 21)	intron (NM_001346670, intron 4 of 21)	-1193	NM_001291186	109934	Mm.258939	NM_198018	ENSMUSG00000017631	Abr	-	active BCR-related gene	protein-coding	0.016109	0.550743
chr11	76475415	76475765	+	62	intron (NM_001346670, intron 3 of 21)	ID_B1|SINE|B4	-7125	NM_001291186	109934	Mm.258939	NM_198018	ENSMUSG00000017631	Abr	-	active BCR-related gene	protein-coding	0.017143	0.490028
chr11	76478666	76479197	+	33	intron (NM_001346670, intron 3 of 21)	intron (NM_001346670, intron 3 of 21)	-10466	NM_001291186	109934	Mm.258939	NM_198018	ENSMUSG00000017631	Abr	-	active BCR-related gene	protein-coding	0.009416	0.556391
chr11	76597713	76597958	+	38	Intergenic	B2_Mm1t|SINE|B2	-20096	NM_198894	109934	Mm.258939	NM_198018	ENSMUSG00000017631	Abr	-	active BCR-related gene	protein-coding	0.008163	0.463415
chr11	76534723	76535573	+	369	intron (NM_198894, intron 1 of 22)	MIR|SINE|MIR	-25729	NM_198018	109934	Mm.258939	NM_198018	ENSMUSG00000017631	Abr	-	active BCR-related gene	protein-coding	0.007059	0.46416
chr11	76603623	76604025	+	44	Intergenic	Intergenic	-26085	NM_198894	109934	Mm.258939	NM_198018	ENSMUSG00000017631	Abr	-	active BCR-related gene	protein-coding	0.00995	0.476427
chr13	23421887	23422566	+	33	exon (NM_013924, exon 3 of 3)	exon (NM_013924, exon 3 of 3)	1640	NM_013924	30946	Mm.292094	NM_013924	ENSMUSG00000036376	Abt1	-	activator of basal transcription 1	protein-coding	0.036819	0.55
chr6	88818860	88819366	+	38	intron (NM_001166249, intron 6 of 7)	intron (NM_001166249, intron 6 of 7)	22822	NM_030251	80283	Mm.166858	NM_030251	ENSMUSG00000030083	Abtb1	AI847549|BC003234|BPOZ|EF1ABP	ankyrin repeat and BTB (POZ) domain containing 1	protein-coding	0.021739	0.522682
chr6	88821845	88823382	+	348	intron (NM_001166249, intron 6 of 7)	PB1D10|SINE|Alu	19322	NM_030251	80283	Mm.166858	NM_030251	ENSMUSG00000030083	Abtb1	AI847549|BC003234|BPOZ|EF1ABP	ankyrin repeat and BTB (POZ) domain containing 1	protein-coding	0.02082	0.546164
chr6	88832488	88832879	+	38	Intergenic	ORR1B1|LTR|ERVL-MaLR	9252	NM_030251	80283	Mm.166858	NM_030251	ENSMUSG00000030083	Abtb1	AI847549|BC003234|BPOZ|EF1ABP	ankyrin repeat and BTB (POZ) domain containing 1	protein-coding	0.01023	0.510204
chr2	103632437	103632720	+	36	intron (NM_178890, intron 1 of 16)	intron (NM_178890, intron 1 of 16)	66268	NM_178890	99382	Mm.35850	NM_178890	ENSMUSG00000032724	Abtb2	AW539457|BPOZ-2	ankyrin repeat and BTB (POZ) domain containing 2	protein-coding	0.007067	0.5
chr2	103566439	103567091	+	82	exon (NM_178890, exon 1 of 17)	exon (NM_178890, exon 1 of 17)	455	NM_178890	99382	Mm.35850	NM_178890	ENSMUSG00000032724	Abtb2	AW539457|BPOZ-2	ankyrin repeat and BTB (POZ) domain containing 2	protein-coding	0.113497	0.698315
chr9	119141609	119142737	+	505	intron (NM_177117, intron 27 of 36)	MTD|LTR|ERVL-MaLR	14920	NM_146230	235674	Mm.379402	NM_146230	ENSMUSG00000010651	Acaa1b	-	acetyl-Coenzyme A acyltransferase 1B	protein-coding	0.015957	0.540301
chr18	74853209	74853495	+	33	Intergenic	RSINE1|SINE|B4	74140	NM_177470	52538	Mm.245724	NM_177470	ENSMUSG00000036880	Acaa2	0610011L04Rik|AI255831|AI265397|D18Ertd240e	acetyl-Coenzyme A acyltransferase 2 (mitochondrial 3-oxoacyl-Coenzyme A thiolase)	protein-coding	0.013986	0.484321
chr18	74804107	74805218	+	38	intron (NM_177470, intron 9 of 9)	intron (NM_177470, intron 9 of 9)	25450	NM_177470	52538	Mm.245724	NM_177470	ENSMUSG00000036880	Acaa2	0610011L04Rik|AI255831|AI265397|D18Ertd240e	acetyl-Coenzyme A acyltransferase 2 (mitochondrial 3-oxoacyl-Coenzyme A thiolase)	protein-coding	0.021602	0.502698
chr18	74779108	74779668	+	82	promoter-TSS (NR_028560)	promoter-TSS (NR_028560)	176	NM_177470	52538	Mm.245724	NM_177470	ENSMUSG00000036880	Acaa2	0610011L04Rik|AI255831|AI265397|D18Ertd240e	acetyl-Coenzyme A acyltransferase 2 (mitochondrial 3-oxoacyl-Coenzyme A thiolase)	protein-coding	0.057143	0.606061
chr11	84269696	84270701	+	185	intron (NM_133360, intron 22 of 53)	intron (NM_133360, intron 22 of 53)	74760	NM_133360	107476	Mm.31374	NM_133360	ENSMUSG00000020532	Acaca	A530025K05Rik|Acac|Acc1|Gm738	acetyl-Coenzyme A carboxylase alpha	protein-coding	0.008955	0.44831
chr11	84251861	84252328	+	89	intron (NM_133360, intron 14 of 53)	B4A|SINE|B4	56656	NM_133360	107476	Mm.31374	NM_133360	ENSMUSG00000020532	Acaca	A530025K05Rik|Acac|Acc1|Gm738	acetyl-Coenzyme A carboxylase alpha	protein-coding	0.010707	0.478632
chr5	114195666	114195998	+	38	intron (NM_133904, intron 10 of 51)	intron (NM_133904, intron 10 of 51)	30314	NM_133904	100705	Mm.81793	NM_133904	ENSMUSG00000042010	Acacb	AI597064|AW743042|Acc2|Accb	acetyl-Coenzyme A carboxylase beta	protein-coding	0.027108	0.540541
chr5	114179101	114180022	+	177	intron (NM_133904, intron 1 of 51)	intron (NM_133904, intron 1 of 51)	14043	NM_133904	100705	Mm.81793	NM_133904	ENSMUSG00000042010	Acacb	AI597064|AW743042|Acc2|Accb	acetyl-Coenzyme A carboxylase beta	protein-coding	0.022801	0.529284
chr5	114174893	114176612	+	1114	intron (NM_133904, intron 1 of 51)	intron (NM_133904, intron 1 of 51)	10234	NM_133904	100705	Mm.81793	NM_133904	ENSMUSG00000042010	Acacb	AI597064|AW743042|Acc2|Accb	acetyl-Coenzyme A carboxylase beta	protein-coding	0.034904	0.536047
chr5	114172065	114172696	+	69	intron (NM_133904, intron 1 of 51)	RSINE1|SINE|B4	6862	NM_133904	100705	Mm.81793	NM_133904	ENSMUSG00000042010	Acacb	AI597064|AW743042|Acc2|Accb	acetyl-Coenzyme A carboxylase beta	protein-coding	0.009509	0.485759
chr5	114151906	114152238	+	44	Intergenic	Intergenic	-13446	NM_133904	100705	Mm.81793	NM_133904	ENSMUSG00000042010	Acacb	AI597064|AW743042|Acc2|Accb	acetyl-Coenzyme A carboxylase beta	protein-coding	0.039157	0.597598
chr9	104089232	104089521	+	49	intron (NM_175324, intron 9 of 19)	intron (NM_175324, intron 9 of 19)	25673	NM_175324	102632	Mm.41274	NM_175324	ENSMUSG00000090150	Acad11	5730439E10Rik|AI987948	acyl-Coenzyme A dehydrogenase family, member 11	protein-coding	0.00346	0.47931
chr9	104072124	104072518	+	75	intron (NM_175324, intron 1 of 19)	ORR1E|LTR|ERVL-MaLR	8618	NM_175324	102632	Mm.41274	NM_175324	ENSMUSG00000090150	Acad11	5730439E10Rik|AI987948	acyl-Coenzyme A dehydrogenase family, member 11	protein-coding	0.01269	0.506329
chr9	104070946	104071424	+	127	intron (NM_175324, intron 1 of 19)	B1_Mus2|SINE|Alu	7482	NM_175324	102632	Mm.41274	NM_175324	ENSMUSG00000090150	Acad11	5730439E10Rik|AI987948	acyl-Coenzyme A dehydrogenase family, member 11	protein-coding	0.01046	0.475992
chr5	121619479	121619929	+	33	promoter-TSS (NM_178799)	promoter-TSS (NM_178799)	-766	NM_178799	338350	Mm.482918	NM_178799	ENSMUSG00000042647	Acad12	9330129D05Rik	acyl-Coenzyme A dehydrogenase family, member 12	protein-coding	0.013333	0.492239
chr5	121626674	121626966	+	38	intron (NM_028037, intron 17 of 20)	RSINE1|SINE|B4	-7882	NM_178799	338350	Mm.482918	NM_178799	ENSMUSG00000042647	Acad12	9330129D05Rik	acyl-Coenzyme A dehydrogenase family, member 12	protein-coding	0.003425	0.467577
chr1	66871579	66872042	+	65	Intergenic	Intergenic	-8501	NM_007381	11363	Mm.2445	NM_007381	ENSMUSG00000026003	Acadl	AA960361|AU018452|C79855|LCAD	acyl-Coenzyme A dehydrogenase, long-chain	protein-coding	0.017279	0.474138
chr3	153944111	153944470	+	44	intron (NM_007382, intron 1 of 11)	CpG	353	NM_007382	11364	Mm.10530	NM_007382	ENSMUSG00000062908	Acadm	AU018656|MCAD	acyl-Coenzyme A dehydrogenase, medium chain	protein-coding	0.066852	0.655556
chr3	153944790	153945161	+	62	promoter-TSS (NM_007382)	promoter-TSS (NM_007382)	-332	NM_007382	11364	Mm.10530	NM_007382	ENSMUSG00000062908	Acadm	AU018656|MCAD	acyl-Coenzyme A dehydrogenase, medium chain	protein-coding	0.043127	0.52957
chr5	115118610	115119283	+	203	intron (NM_007383, intron 1 of 9)	intron (NM_007383, intron 1 of 9)	400	NM_007383	11409	Mm.18759	NM_007383	ENSMUSG00000029545	Acads	AI196007|Bcd-1|Bcd1|Hdlq8|SCAD	acyl-Coenzyme A dehydrogenase, short chain	protein-coding	0.049034	0.581602
chr9	53609823	53610485	+	49	intron (NM_144784, intron 1 of 11)	CpG	196	NM_144784	110446	Mm.293233	NM_144784	ENSMUSG00000032047	Acat1	6330585C21Rik|Acat	acetyl-Coenzyme A acetyltransferase 1	protein-coding	0.072508	0.61991
chr1	180741533	180741912	+	75	intron (NM_133225, intron 5 of 7)	MTE2a|LTR|ERVL-MaLR	15679	NM_133225	170760	Mm.272981	NM_133225	ENSMUSG00000026499	Acbd3	60kDa|8430407O11Rik|D1Ertd10e|GCP60|GOLPH1|Gocap1|Pap7	acyl-Coenzyme A binding domain containing 3	protein-coding	0	0.447368
chr11	103103913	103104180	+	33	intron (NM_025988, intron 4 of 9)	intron (NM_025988, intron 4 of 9)	2358	NM_025988	67131	Mm.390367	NM_025988	ENSMUSG00000056938	Acbd4	2010009P05Rik|2010015A21Rik|AI849317	acyl-Coenzyme A binding domain containing 4	protein-coding	0.011236	0.567164
chr11	103103109	103103495	+	38	intron (NM_025988, intron 2 of 9)	intron (NM_025988, intron 2 of 9)	1614	NM_025988	67131	Mm.390367	NM_025988	ENSMUSG00000056938	Acbd4	2010009P05Rik|2010015A21Rik|AI849317	acyl-Coenzyme A binding domain containing 4	protein-coding	0.044041	0.604651
chr11	103101572	103101886	+	33	promoter-TSS (NM_025988)	promoter-TSS (NM_025988)	41	NM_025988	67131	Mm.390367	NM_025988	ENSMUSG00000056938	Acbd4	2010009P05Rik|2010015A21Rik|AI849317	acyl-Coenzyme A binding domain containing 4	protein-coding	0.082803	0.634921
chr2	23081706	23081988	+	33	intron (NM_028793, intron 5 of 12)	RLTR16B_MM|LTR|ERVK	12775	NM_001102437	74159	Mm.181973	NM_028793	ENSMUSG00000026781	Acbd5	1300014E15Rik	acyl-Coenzyme A binding domain containing 5	protein-coding	0.010638	0.519435
chr1	155573507	155573827	+	33	intron (NM_028250, intron 3 of 7)	intron (NM_028250, intron 3 of 7)	15547	NM_026683	72482	Mm.288249	NM_026683	ENSMUSG00000033701	Acbd6	0610010G04Rik|2610100E10Rik	acyl-Coenzyme A binding domain containing 6	protein-coding	0.015625	0.495327
chr2	93882059	93882968	+	33	Intergenic	Intergenic	-13356	NM_001033452	381411	Mm.9889	NM_001033452	ENSMUSG00000075023	Accsl	Gm1967	1-aminocyclopropane-1-carboxylate synthase (non-functional)-like	protein-coding	0.015402	0.542857
chr11	105990468	105990881	+	121	TTS (NM_001281819)	TTS (NM_001281819)	-4001	NM_001101453	217246	Mm.296699	NM_001101453	ENSMUSG00000101605	Ace3	EG217246	angiotensin I converting enzyme (peptidyl-dipeptidase A) 3	protein-coding	0.01937	0.519324
chr4	86897383	86897729	+	44	intron (NM_001290541, intron 3 of 4)	intron (NM_001290541, intron 3 of 4)	23142	NM_139306	230379	Mm.45019	NM_139306	ENSMUSG00000038007	Acer2	2410116I05Rik|Asah3l|CRG-L1|maCER2	alkaline ceramidase 2	protein-coding	0.023121	0.521614
chr14	54657876	54658147	+	33	intron (NM_001085473, intron 8 of 18)	intron (NM_001085473, intron 8 of 18)	-4310	NM_001085472	56215	Mm.297078	NM_019567	ENSMUSG00000022185	Acin1	2610036I19Rik|2610510L13Rik|Acinus|Acn|C79325|acinusL|acinusS|mKIAA0670	apoptotic chromatin condensation inducer 1	protein-coding	0	0.452206
chr9	121890355	121890618	+	44	Intergenic	Intergenic	-7869	NM_021609	59289	Mm.258105	NM_021609	ENSMUSG00000044534	Ackr2	AI464239|CCR10|CCR9|Ccbp2|Cmkbr9|D6	atypical chemokine receptor 2	protein-coding	0.022814	0.57197
chr1	90303484	90303781	+	44	Intergenic	Intergenic	99652	NM_007722	12778	Mm.6522	NM_007722	ENSMUSG00000044337	Ackr3	AW541270|CXC-R7|CXCR-7|Cmkor1|Cxcr7|RDC-1|Rdc1	atypical chemokine receptor 3	protein-coding	0.010101	0.446309
chr1	90233510	90234836	+	151	Intergenic	Intergenic	30193	NM_007722	12778	Mm.6522	NM_007722	ENSMUSG00000044337	Ackr3	AW541270|CXC-R7|CXCR-7|Cmkor1|Cxcr7|RDC-1|Rdc1	atypical chemokine receptor 3	protein-coding	0.016591	0.46948
chr1	90210964	90211224	+	38	intron (NM_001271607, intron 2 of 2)	intron (NM_001271607, intron 2 of 2)	7114	NM_007722	12778	Mm.6522	NM_007722	ENSMUSG00000044337	Ackr3	AW541270|CXC-R7|CXCR-7|Cmkor1|Cxcr7|RDC-1|Rdc1	atypical chemokine receptor 3	protein-coding	0.007692	0.544061
chr9	104132521	104133006	+	62	Intergenic	Intergenic	-6120	NM_145700	252837	Mm.269254	NM_145700	ENSMUSG00000079355	Ackr4	A630091E18Rik|CCBP2|CCR11|CCX-CKR|CCX-CKR1|Ccrl1|Cmkbrl1|PPR1|VSHK1	atypical chemokine receptor 4	protein-coding	0.004124	0.497942
chr9	104171420	104172355	+	194	intron (NM_001163026, intron 45 of 55)	intron (NM_001163026, intron 45 of 55)	-45244	NM_145700	252837	Mm.269254	NM_145700	ENSMUSG00000079355	Ackr4	A630091E18Rik|CCBP2|CCR11|CCX-CKR|CCX-CKR1|Ccrl1|Cmkbrl1|PPR1|VSHK1	atypical chemokine receptor 4	protein-coding	0.014973	0.464744
chr11	100515050	100516597	+	159	intron (NM_001199296, intron 8 of 28)	intron (NM_001199296, intron 8 of 28)	12177	NM_001199296	104112	Mm.282039	NM_134037	ENSMUSG00000020917	Acly	A730098H14Rik|AW538652	ATP citrate lyase	protein-coding	0.021978	0.521964
chr1	127728024	127728272	+	49	Intergenic	ID_B1|SINE|B4	-1265	NM_001033041	266645	Mm.25735	NM_001033041	ENSMUSG00000026348	Acmsd	-	amino carboxymuconate semialdehyde decarboxylase	protein-coding	0.012097	0.457831
chr1	127725227	127726081	+	212	Intergenic	ID_B1|SINE|B4	-3759	NM_001033041	266645	Mm.25735	NM_001033041	ENSMUSG00000026348	Acmsd	-	amino carboxymuconate semialdehyde decarboxylase	protein-coding	0.008197	0.476023
chr4	49450872	49451261	+	56	promoter-TSS (NM_001164565)	promoter-TSS (NM_001164565)	43	NM_001164565	230161	Mm.30101	NM_001164565	ENSMUSG00000070985	Acnat1	AI132189	acyl-coenzyme A amino acid N-acyltransferase 1	protein-coding	0.012853	0.497436
chr4	49383149	49383778	+	160	exon (NM_145368, exon 3 of 5)	exon (NM_145368, exon 3 of 5)	24688	NM_145368	209186	Mm.35071	NM_145368	ENSMUSG00000060317	Acnat2	C730036D15Rik	acyl-coenzyme A amino acid N-acyltransferase 2	protein-coding	0.011129	0.511111
chr4	40160800	40161553	+	328	intron (NM_007386, intron 1 of 20)	MTD|LTR|ERVL-MaLR	17911	NM_007386	11428	Mm.331547	NM_007386	ENSMUSG00000028405	Aco1	Aco-1|Irebp|Irp1	aconitase 1	protein-coding	0.00664	0.493369
chr4	40143512	40143827	+	33	intron (NM_007386, intron 1 of 20)	CpG	404	NM_007386	11428	Mm.331547	NM_007386	ENSMUSG00000028405	Aco1	Aco-1|Irebp|Irp1	aconitase 1	protein-coding	0.08254	0.689873
chr15	81887250	81887891	+	112	intron (NM_080633, intron 1 of 17)	intron (NM_080633, intron 1 of 17)	15107	NM_080633	11429	Mm.154581	NM_080633	ENSMUSG00000022477	Aco2	Aco-2|Aco3|D10Wsu183e	aconitase 2, mitochondrial	protein-coding	0.014041	0.521807
chr15	81883706	81884823	+	92	intron (NM_080633, intron 1 of 17)	intron (NM_080633, intron 1 of 17)	11801	NM_080633	11429	Mm.154581	NM_080633	ENSMUSG00000022477	Aco2	Aco-2|Aco3|D10Wsu183e	aconitase 2, mitochondrial	protein-coding	0.006267	0.458855
chr15	81871644	81873272	+	1911	promoter-TSS (NM_080633)	promoter-TSS (NM_080633)	-5	NM_080633	11429	Mm.154581	NM_080633	ENSMUSG00000022477	Aco2	Aco-2|Aco3|D10Wsu183e	aconitase 2, mitochondrial	protein-coding	0.04914	0.54512
chr15	19978411	19979139	+	33	Intergenic	Lx4B|LINE|L1	687975	NM_022816	64833	Mm.352763	NM_022816	ENSMUSG00000047565	Acot10	Acate3|MT-ACT48|p48	acyl-CoA thioesterase 10	protein-coding	0.006868	0.496571
chr15	20081428	20081765	+	38	Intergenic	Lx2B|LINE|L1	585154	NM_022816	64833	Mm.352763	NM_022816	ENSMUSG00000047565	Acot10	Acate3|MT-ACT48|p48	acyl-CoA thioesterase 10	protein-coding	0.005935	0.494083
chr15	20159374	20159698	+	49	Intergenic	IAPLTR2_Mm|LTR|ERVK	507214	NM_022816	64833	Mm.352763	NM_022816	ENSMUSG00000047565	Acot10	Acate3|MT-ACT48|p48	acyl-CoA thioesterase 10	protein-coding	0.074074	0.544615
chr4	106778547	106778846	+	33	intron (NM_001347159, intron 1 of 15)	intron (NM_001347159, intron 1 of 15)	21135	NM_025590	329910	Mm.222956	NM_025590	ENSMUSG00000034853	Acot11	1110020M10Rik|2010309H15Rik|AW060409|BFIT|BFIT1|Thea|Them1|mKIAA0707	acyl-CoA thioesterase 11	protein-coding	0.006689	0.583333
chr4	106790718	106791902	+	127	intron (NM_001347159, intron 1 of 15)	intron (NM_001347159, intron 1 of 15)	8521	NM_025590	329910	Mm.222956	NM_025590	ENSMUSG00000034853	Acot11	1110020M10Rik|2010309H15Rik|AW060409|BFIT|BFIT1|Thea|Them1|mKIAA0707	acyl-CoA thioesterase 11	protein-coding	0.005068	0.512236
chr4	106798240	106799126	+	49	intron (NM_001347159, intron 1 of 15)	intron (NM_001347159, intron 1 of 15)	1148	NM_025590	329910	Mm.222956	NM_025590	ENSMUSG00000034853	Acot11	1110020M10Rik|2010309H15Rik|AW060409|BFIT|BFIT1|Thea|Them1|mKIAA0707	acyl-CoA thioesterase 11	protein-coding	0.011287	0.529876
chr13	91673213	91673519	+	44	intron (NM_024272, intron 8 of 16)	intron (NM_024272, intron 8 of 16)	-68155	NM_028790	74156	Mm.275963	NM_028790	ENSMUSG00000021620	Acot12	1300004O04Rik|4930449F15Rik|AV027244|Cach|mCACH-1	acyl-CoA thioesterase 12	protein-coding	0.009804	0.495114
chr13	24830977	24832032	+	37	promoter-TSS (NM_019551)	promoter-TSS (NM_019551)	-15	NM_025790	66834	Mm.2125	NM_025790	ENSMUSG00000006717	Acot13	0610006O17Rik|Them2	acyl-CoA thioesterase 13	protein-coding	0.0891	0.598485
chr12	83981146	83981545	+	75	Intergenic	Intergenic	-6516	NM_134188	171210	Mm.371675	NM_134188	ENSMUSG00000021226	Acot2	AA571646|MTE-I|Mte1	acyl-CoA thioesterase 2	protein-coding	0.012531	0.49
chr12	84053811	84054325	+	62	intron (NM_001346701, intron 2 of 3)	intron (NM_001346701, intron 2 of 3)	1917	NM_134246	171281	Mm.202331	NM_134246	ENSMUSG00000021228	Acot3	AW108394|PTE-Ia|Pte2a	acyl-CoA thioesterase 3	protein-coding	0.062257	0.605825
chr12	84052601	84053545	+	338	5' UTR (NM_134246, exon 2 of 4)	5' UTR (NM_134246, exon 2 of 4)	922	NM_134246	171281	Mm.202331	NM_134246	ENSMUSG00000021228	Acot3	AW108394|PTE-Ia|Pte2a	acyl-CoA thioesterase 3	protein-coding	0.023305	0.48254
chr12	84050913	84051263	+	39	Intergenic	ORR1F|LTR|ERVL-MaLR	-1056	NM_001346701	171281	Mm.202331	NM_134246	ENSMUSG00000021228	Acot3	AW108394|PTE-Ia|Pte2a	acyl-CoA thioesterase 3	protein-coding	0.011429	0.529915
chr12	84043312	84043802	+	45	exon (NM_134247, exon 3 of 3)	exon (NM_134247, exon 3 of 3)	5178	NM_134247	171282	Mm.482217	NM_134247	ENSMUSG00000052392	Acot4	B430212I04Rik|PTE-Ib|Pte1b|Pte2b	acyl-CoA thioesterase 4	protein-coding	0.014286	0.509165
chr12	84038406	84038892	+	62	exon (NM_134247, exon 1 of 3)	exon (NM_134247, exon 1 of 3)	270	NM_134247	171282	Mm.482217	NM_134247	ENSMUSG00000052392	Acot4	B430212I04Rik|PTE-Ib|Pte1b|Pte2b	acyl-CoA thioesterase 4	protein-coding	0.127572	0.720739
chr12	84065446	84065753	+	33	Intergenic	L1Md_F3|LINE|L1	-3725	NM_001347417	217698	Mm.484019	NM_145444	ENSMUSG00000042540	Acot5	BC016076|PTE-Ic	acyl-CoA thioesterase 5	protein-coding	0.009772	0.49026
chr4	152226247	152226653	+	33	intron (NM_001146057, intron 4 of 8)	intron (NM_001146057, intron 4 of 8)	26606	NM_001146058	70025	Mm.296191	NM_133348	ENSMUSG00000028937	Acot7	2410041A17Rik|Ach1|Act|Bach|CTE-IIa|Cte-II|Lach1	acyl-CoA thioesterase 7	protein-coding	0.022167	0.545455
chr4	152200315	152201047	+	44	intron (NM_001146058, intron 1 of 8)	intron (NM_001146058, intron 1 of 8)	837	NM_001146058	70025	Mm.296191	NM_133348	ENSMUSG00000028937	Acot7	2410041A17Rik|Ach1|Act|Bach|CTE-IIa|Cte-II|Lach1	acyl-CoA thioesterase 7	protein-coding	0.006831	0.527967
chr4	152199732	152200018	+	33	promoter-TSS (NM_001146058)	promoter-TSS (NM_001146058)	31	NM_001146058	70025	Mm.296191	NM_133348	ENSMUSG00000028937	Acot7	2410041A17Rik|Ach1|Act|Bach|CTE-IIa|Cte-II|Lach1	acyl-CoA thioesterase 7	protein-coding	0.003497	0.54007
chr11	116206254	116206510	+	33	intron (NM_027107, intron 3 of 3)	intron (NM_027107, intron 3 of 3)	-7337	NM_001271898	11430	Mm.356689	NM_015729	ENSMUSG00000020777	Acox1	AOX|Acox|D130055E20Rik|Paox	acyl-Coenzyme A oxidase 1, palmitoyl	protein-coding	0.011719	0.51751
chr14	8243043	8243537	+	44	intron (NM_001161667, intron 12 of 14)	intron (NM_001161667, intron 12 of 14)	15549	NM_001161667	93732	Mm.28700	NM_053115	ENSMUSG00000021751	Acox2	THCCox	acyl-Coenzyme A oxidase 2, branched chain	protein-coding	0.010121	0.49899
chr14	8250335	8250855	+	44	intron (NM_001161667, intron 8 of 14)	intron (NM_001161667, intron 8 of 14)	8244	NM_001161667	93732	Mm.28700	NM_053115	ENSMUSG00000021751	Acox2	THCCox	acyl-Coenzyme A oxidase 2, branched chain	protein-coding	0.015385	0.491363
chr2	127904063	127904389	+	33	intron (NM_028765, intron 8 of 17)	MTE2b|LTR|ERVL-MaLR	49598	NM_028765	74121	Mm.244835	NM_028765	ENSMUSG00000027380	Acoxl	1200014P05Rik|AV025673	acyl-Coenzyme A oxidase-like	protein-coding	0.01227	0.577982
chr9	22124895	22125709	+	49	intron (NR_030448, intron 3 of 4)	ID_B1|SINE|B4	5296	NM_007388	11433	Mm.46354	NM_007388	ENSMUSG00000001348	Acp5	TRACP|TRAP	acid phosphatase 5, tartrate resistant	protein-coding	0.014742	0.46135
chr9	22131064	22132577	+	168	promoter-TSS (NM_001102404)	promoter-TSS (NM_001102404)	45	NM_001102404	11433	Mm.46354	NM_007388	ENSMUSG00000001348	Acp5	TRACP|TRAP	acid phosphatase 5, tartrate resistant	protein-coding	0.041639	0.585865
chr3	97158979	97159621	+	44	exon (NM_019800, exon 1 of 10)	exon (NM_019800, exon 1 of 10)	523	NM_019800	66659	Mm.101368	NM_019800	ENSMUSG00000028093	Acp6	5730559A09Rik|ACPL1|AU022842|mPACPL1	acid phosphatase 6, lysophosphatidic	protein-coding	0.051402	0.611198
chr9	104326487	104327067	+	445	intron (NM_207668, intron 2 of 10)	ID_B1|SINE|B4	10945	NM_207668	56318	Mm.19941	NM_019807	ENSMUSG00000032561	Acpp	5'-NT|A030005E02Rik|FRAP|Lap|PAP|Ppal	acid phosphatase, prostate	protein-coding	0.022414	0.432014
chr9	104374081	104374369	+	38	Intergenic	MLT1B|LTR|ERVL-MaLR	-36503	NM_019807	56318	Mm.19941	NM_019807	ENSMUSG00000032561	Acpp	5'-NT|A030005E02Rik|FRAP|Lap|PAP|Ppal	acid phosphatase, prostate	protein-coding	0.006944	0.453287
chr9	54659979	54660223	+	49	intron (NM_053178, intron 1 of 13)	intron (NM_053178, intron 1 of 13)	1784	NM_053178	94180	Mm.20592	NM_053178	ENSMUSG00000032281	Acsbg1	BG1|Bgm|E230019G03Rik|GR-LACS|Lpd|R75185	acyl-CoA synthetase bubblegum family member 1	protein-coding	0.016393	0.469388
chr11	94590880	94591969	+	308	intron (NM_153807, intron 1 of 15)	intron (NM_153807, intron 1 of 15)	10362	NM_153807	264895	Mm.386885	NM_153807	ENSMUSG00000076435	Acsf2	-	acyl-CoA synthetase family member 2	protein-coding	0.016529	0.507339
chr11	94598765	94599308	+	75	intron (NM_153807, intron 1 of 15)	intron (NM_153807, intron 1 of 15)	2750	NM_153807	264895	Mm.386885	NM_153807	ENSMUSG00000076435	Acsf2	-	acyl-CoA synthetase family member 2	protein-coding	0.009208	0.507353
chr8	122765125	122765537	+	82	Intergenic	MER58A|DNA|hAT-Charlie	-10155	NM_144932	257633	Mm.334875	NM_144932	ENSMUSG00000015016	Acsf3	BB101783	acyl-CoA synthetase family member 3	protein-coding	0.012136	0.510896
chr8	46503683	46503995	+	38	intron (NM_001302163, intron 2 of 20)	intron (NM_001302163, intron 2 of 20)	12873	NM_001302163	14081	Mm.210323	NM_007981	ENSMUSG00000018796	Acsl1	Acas|Acas1|Acs|FACS|Facl2|LACS 1|LACS1	acyl-CoA synthetase long-chain family member 1	protein-coding	0.028846	0.565495
chr8	46475130	46476155	+	38	intron (NM_007981, intron 1 of 20)	intron (NM_007981, intron 1 of 20)	4605	NM_007981	14081	Mm.210323	NM_007981	ENSMUSG00000018796	Acsl1	Acas|Acas1|Acs|FACS|Facl2|LACS 1|LACS1	acyl-CoA synthetase long-chain family member 1	protein-coding	0.017561	0.493177
chr8	46490849	46491280	+	135	promoter-TSS (NM_001302163)	promoter-TSS (NM_001302163)	98	NM_001302163	14081	Mm.210323	NM_007981	ENSMUSG00000018796	Acsl1	Acas|Acas1|Acs|FACS|Facl2|LACS 1|LACS1	acyl-CoA synthetase long-chain family member 1	protein-coding	0.016241	0.527778
chr8	46487979	46488800	+	75	intron (NM_007981, intron 1 of 20)	intron (NM_007981, intron 1 of 20)	-2577	NM_001302163	14081	Mm.210323	NM_007981	ENSMUSG00000018796	Acsl1	Acas|Acas1|Acs|FACS|Facl2|LACS 1|LACS1	acyl-CoA synthetase long-chain family member 1	protein-coding	0.021924	0.507299
chr19	55256288	55258294	+	75	intron (NM_027976, intron 1 of 21)	intron (NM_027976, intron 1 of 21)	3922	NM_027976	433256	Mm.292056	NM_027976	ENSMUSG00000024981	Acsl5	1700030F05Rik|ACS2|ACS5|Facl5	acyl-CoA synthetase long-chain family member 5	protein-coding	0.010469	0.476831
chr19	55251748	55252038	+	33	Intergenic	Intergenic	-1476	NM_027976	433256	Mm.292056	NM_027976	ENSMUSG00000024981	Acsl5	1700030F05Rik|ACS2|ACS5|Facl5	acyl-CoA synthetase long-chain family member 5	protein-coding	0.017241	0.494845
chr11	54303435	54304196	+	49	promoter-TSS (NM_144823)	promoter-TSS (NM_144823)	-9	NM_001033598	216739	Mm.267478	NM_144823	ENSMUSG00000020333	Acsl6	A330035H04Rik|AW050338|Facl6|LACS|Lacsl|mKIAA0837	acyl-CoA synthetase long-chain family member 6	protein-coding	0.049934	0.611549
chr7	119644412	119644817	+	38	intron (NM_054094, intron 6 of 13)	Lx5c|LINE|L1	26786	NM_054094	117147	Mm.427560	NM_054094	ENSMUSG00000033533	Acsm1	Acas3|Bucs1|Macs	acyl-CoA synthetase medium-chain family member 1	protein-coding	0.007407	0.480296
chr7	119632003	119632449	+	65	intron (NM_054094, intron 2 of 13)	intron (NM_054094, intron 2 of 13)	14398	NM_054094	117147	Mm.427560	NM_054094	ENSMUSG00000033533	Acsm1	Acas3|Bucs1|Macs	acyl-CoA synthetase medium-chain family member 1	protein-coding	0	0.474273
chr7	119540446	119540945	+	56	exon (NM_178758, exon 11 of 14)	exon (NM_178758, exon 11 of 14)	-13645	NM_001177977	233799	Mm.268448	NM_146197	ENSMUSG00000030945	Acsm2	AI315615|BC031140	acyl-CoA synthetase medium-chain family member 2	protein-coding	0.012024	0.518
chr7	119756812	119757058	+	33	Intergenic	Lx5c|LINE|L1	-3988	NM_016870	20216	Mm.334199	NM_016870	ENSMUSG00000030935	Acsm3	Sa|Sah	acyl-CoA synthetase medium-chain family member 3	protein-coding	0	0.469636
chr7	119534173	119534430	+	38	exon (NM_178758, exon 5 of 14)	exon (NM_178758, exon 5 of 14)	8036	NM_178758	272428	Mm.185183	NM_178758	ENSMUSG00000030972	Acsm5	C730019D22|C730027J19Rik	acyl-CoA synthetase medium-chain family member 5	protein-coding	0.007782	0.503876
chr2	155532098	155532393	+	33	intron (NM_019811, intron 2 of 17)	RSINE1|SINE|B4	14202	NM_019811	60525	Mm.255026	NM_019811	ENSMUSG00000027605	Acss2	1110017C11Rik|ACAS|Acas1|Acas2|AceCS1|Acs1	acyl-CoA synthetase short-chain family member 2	protein-coding	0.00678	0.462838
chr5	142906192	142906672	+	44	intron (NM_007393, intron 1 of 5)	CpG	322	NM_007393	11461	Mm.328431	NM_007393	ENSMUSG00000029580	Actb	Actx|E430023M04Rik|beta-actin	actin, beta	protein-coding	0.091667	0.659044
chr5	142909458	142910356	+	42	Intergenic	Intergenic	-3153	NM_007393	11461	Mm.328431	NM_007393	ENSMUSG00000029580	Actb	Actx|E430023M04Rik|beta-actin	actin, beta	protein-coding	0.010022	0.533927
chr5	142916655	142916905	+	44	Intergenic	Intergenic	-10026	NM_007393	11461	Mm.328431	NM_007393	ENSMUSG00000029580	Actb	Actx|E430023M04Rik|beta-actin	actin, beta	protein-coding	0.016	0.589641
chr2	114039582	114039890	+	44	Intergenic	Lx8|LINE|L1	13139	NM_009608	11464	Mm.686	NM_009608	ENSMUSG00000068614	Actc1	Actc-1	actin, alpha, cardiac muscle 1	protein-coding	0.006494	0.453074
chr9	107927732	107927976	+	33	promoter-TSS (NM_026338)	promoter-TSS (NM_026338)	-615	NM_026338	67722	Mm.390222	NM_026338	ENSMUSG00000066368	Actl11	4921517D21Rik	actin-like 11	protein-coding	0.008197	0.514286
chr3	32709020	32709301	+	33	intron (NM_019673, intron 1 of 13)	CpG	614	NM_019673	56456	Mm.41077	NM_019673	ENSMUSG00000027671	Actl6a	2810432C06Rik|AI851094|ARP4|Actl6|Baf53a|C79802	actin-like 6A	protein-coding	0.099644	0.691489
chr5	137548173	137548413	+	32	Intergenic	Intergenic	-5262	NM_031404	83766	Mm.31646	NM_031404	ENSMUSG00000029712	Actl6b	Actl6|ArpNa|Baf53b	actin-like 6B	protein-coding	0.029167	0.493776
chr4	56221472	56221753	+	38	Intergenic	Intergenic	519813	NM_025271	11471	Mm.251434	NM_025271	ENSMUSG00000070980	Actl7b	Tact1	actin-like 7b	protein-coding	0.007117	0.464539
chr4	56639907	56640253	+	33	Intergenic	MER5A|DNA|hAT-Charlie	101345	NM_025271	11471	Mm.251434	NM_025271	ENSMUSG00000070980	Actl7b	Tact1	actin-like 7b	protein-coding	0.011561	0.510086
chr4	56666965	56667215	+	33	Intergenic	B1_Mus2|SINE|Alu	74335	NM_025271	11471	Mm.251434	NM_025271	ENSMUSG00000070980	Actl7b	Tact1	actin-like 7b	protein-coding	0.028	0.557769
chr4	56729114	56729408	+	44	Intergenic	L1Md_F|LINE|L1	12164	NM_025271	11471	Mm.251434	NM_025271	ENSMUSG00000070980	Actl7b	Tact1	actin-like 7b	protein-coding	0.061224	0.650847
chr12	80252985	80253274	+	62	intron (NM_001346669, intron 1 of 20)	intron (NM_001346669, intron 1 of 20)	7242	NM_134156	109711	Mm.253564	NM_134156	ENSMUSG00000015143	Actn1	3110023F10Rik|Actn1a	actinin, alpha 1	protein-coding	0.020761	0.537931
chr12	80289857	80290126	+	32	Intergenic	Intergenic	-29610	NM_001346669	109711	Mm.253564	NM_134156	ENSMUSG00000015143	Actn1	3110023F10Rik|Actn1a	actinin, alpha 1	protein-coding	0.011152	0.574074
chr7	28921551	28922615	+	328	intron (NM_021895, intron 1 of 20)	intron (NM_021895, intron 1 of 20)	40197	NM_021895	60595	Mm.81144	NM_021895	ENSMUSG00000054808	Actn4	C77391	actinin alpha 4	protein-coding	0.012218	0.515493
chr7	28926065	28926868	+	177	intron (NM_021895, intron 1 of 20)	ID_B1|SINE|B4	35814	NM_021895	60595	Mm.81144	NM_021895	ENSMUSG00000054808	Actn4	C77391	actinin alpha 4	protein-coding	0.006227	0.461443
chr7	28937436	28937784	+	33	intron (NM_021895, intron 1 of 20)	intron (NM_021895, intron 1 of 20)	24670	NM_021895	60595	Mm.81144	NM_021895	ENSMUSG00000054808	Actn4	C77391	actinin alpha 4	protein-coding	0.005747	0.467049
chr7	28966745	28967506	+	38	Intergenic	L2a|LINE|L2	-4845	NM_021895	60595	Mm.81144	NM_021895	ENSMUSG00000054808	Actn4	C77391	actinin alpha 4	protein-coding	0.005256	0.519685
chr7	28969595	28970659	+	127	Intergenic	Intergenic	-7847	NM_021895	60595	Mm.81144	NM_021895	ENSMUSG00000054808	Actn4	C77391	actinin alpha 4	protein-coding	0.016917	0.528638
chr12	70910366	70910972	+	143	Intergenic	Intergenic	-27188	NM_019785	56444	Mm.29317	NM_019785	ENSMUSG00000021076	Actr10	Actr11|Arp11	ARP10 actin-related protein 10	protein-coding	0.013201	0.509061
chr19	46383413	46383740	+	56	intron (NM_016860, intron 4 of 10)	intron (NM_016860, intron 4 of 10)	12159	NM_016860	54130	Mm.3118	NM_016860	ENSMUSG00000025228	Actr1a	Arp1|alpha-Arp1	ARP1 actin-related protein 1A, centractin alpha	protein-coding	0.009174	0.442073
[truncated: 19,899 more rows]

## Sheet: ERRa ChIPseq_3SA Liver
Chr	Start	End	Strand	Peak Score	Annotation	Detailed Annotation	Distance to TSS	Nearest PromoterID	Entrez ID	Nearest Unigene	Nearest Refseq	Nearest Ensembl	Gene Name	Gene Alias	Gene Description	Gene Type	CpG%	GC%
[truncated: 29,040 more rows]

[truncated: 1 more sheets: ERRa ChIPseq targets Liver 20kb]
