# Supplementary material for: ERRα fosters running endurance by driving myofiber aerobic transformation and fuel efficiency
Source: Mol Metab. 2023 Oct 5;78:101814. doi: 10.1016/j.molmet.2023.101814 (PMC10590867; doi:10.1016/j.molmet.2023.101814)
Supplement: Multimedia component 3 [file mmc3.xlsx]

## Sheet: Suppl Table 3
Supplemental Table 3. Mouse RT-qPCR primer sets used in this study.
Gene	Forward (5' 3')	Reverse (5' 3')
Acadl	TCTTTTCCTCGGAGCATGACA	GACCTCTCTACTCACTTCTCCAG
Arbp	GCAGCAGATCCGCATGTCGCTCCG	GAGCTGGCACAGTGACCTCACACGG
Atp6v1b2	TGGCTCCAAAGCAGTGGTTCAG	CTCAGACACTGGTGTTCGGAGA
B-actin	TACAGCTTCACCACCACAGC	AAGGAAGGCTGGAAAAGAGC
Bsg	AGAGGACACAGGCACTTACGAG	GACTTCCTGGACAGAGGTTTGG
Cd36	GATGTGCAAAACCCAGATGACGTG	GAACTGTGAAGTTGTCATCCTCTGTTCC
Cmpk2	AACTCTGCGGTGTTCCAAGACC	GGAACTTCCCTTTCTGGACCTC
Esrra	CCAGAGGTGGACCCTTTGCCTTTC	CACCAGCAGATGCGACACCAGAG
Esrrb	GCACCTGGGCTCTAGTTGC	TACAGTCCTCGTAGCTCTTGC
Esrrg	CTCCAGCACCATCGTAGAGGATC	GATCTCACATTCATTCGTGGCTG
Fbp1	TGCTGAAGTCGTCCTACGCTAC	TTCCGATGGACACAAGGCAGTC
Fgf1	CCAAGGAAACGTCCACAGTCAG	ACGGCTGAAGACATCCTGTCTC
G6pc	CGACTCGCTATCTCCAAGTGA	GGGCGTTGTCCAAACAGAAT
Gabarapl1	GTGCCCTCCGACCTCACTGTTG	GTCCAGGTGCTCCCATCTGCTG
Hk2	CCCTGTGAAGATGTTGCCCACT	CCTTCGCTTGCCATTACGCACG
Hprt	GCCCCAAAATGGTTAAGGTT	CAAGGGCATATCCAACAACA
Ldha	AGACAAACTCAAGGGCGAGA	GCGGTGATAATGACCAGCTT
Ldhb	CATTGCGTCCGTTGCAGATG	GGAGGAACAAGCTCCCGTG
Lipe	GACCTCCGACTGGGTGCCTC	GCTGCCTCAGACACACTCCTGC
Lpl	GGACACTTGTCATCTCATTCCTGG	GCTGACACTGGATAATGTTGCTGG
Mb	CAATCACACGCCACCAAGCACA	CCTGAGCATCTGCTCCAAAGTC
Mgll	CCCTACCAGGACCTGCCTCACC	CAGCCCCTTCAACATATGAGCC
Myh1	GAGGGACAGTTCATCGATAGCAA	GGGCCAACTTGTCATCTCTCAT
Myh2	AGGCGGCTGAGGAGCACGTA	GCGGCACAAGCAGCGTTGG
Myh4	CACCTGGACGATGCTCTCAGA	GCTCTTGCTCGGCCACTCT
Myh7	CTCAAGCTGCTCAGCAATCTATTT	GGAGCGCAAGTTTGTCATAAGT
Npc1	TGAGGTCATCCCATTCCTGGTG	TCCAGCGTTTCCTCCTGAAGAC
Optn	AGGTGGAGAGACTTGAAGTCGC	TCCTCGCTGTCTGCTTCTCAGT
Pank1	GTCAGCATCCTGGCAGTGTACT	GGTCTCACAACCAGTCAGCAAG
Pck1	CCAGGCAGTGAGGAAGTTCG	GAGGGTCAGTGAGAGCCAGC
Pcx	CTGAAGTTCCAAACAGTTCGAGG	CGCACGAAACACTCGGATG
Pfkm	GATCTTTGCCAACACCCCTGACTC	GGTCGGAGGTGTCCAGATCAATCTC
Pgm1	AGCCAATGACCCAGATGCTGAC	TCCAGGAAGTGAAGAGCCACCA
Plin1	GTTCCTCCTGCCACCAGACAAG	GGTGCTGACCCTCCTCACAAG
Pnpla2	CCGCTGGAGAGTGCAGTGTCCTTC	GCAAGACAGTGGCACAGAGGGCAG
Ppargc1a	CAGTCCTTCCTCCATGCCTG	GGGTTTGTTCTGATCCTGTGG
Ppargc1b	CAGCCAGTACAGCCCCGATG	GGTGTGTCGCCTTCATCCAG
Pygm	ATGGCACACCTGTGCATTGCTG	CGAGGAGTGATGCCATTGGTCT
Slc16a1	GACCATTGTGGAATGCTGCCCT	CGATGATGAGGATCACGCCACA
Slc16a3	TCCATCCTGCTGGCTATGCTCT	CAGAAGGACGCAGCCACCATTC
Tnnc1	GATGGTTCGGTGCATGAAGGAC	CTTCCGTAATGGTCTCACCTGTG
Tnni1	GAACACGAGGAGCGAGAGG	CCTTCAGCTTCAGGTCCTTG
Tnni2	GGAGGGTGCGTATGTCTGC	GGGAAGTGGGCAGTTAGGAC
Tnnt1	GCCCAGGAGCTGTCAGAA T	CTCCACACAGCAGGTCATGT
Tnnt3	TGATATCACCACCCTCAGGA	TCCTGAGTTCCCAAAGATGC
Vegfa	CTGCTGTAACGATGAAGCCCTG	GCTGTAGGAAGCTCATCTCTCC
Vegfb	ACTGGGCAACACCAAGTCCGAA	CACATTGGCTGTGTTCTTCCAGG
